# Supplementary material for: Interaction of the La-related protein Slf1 with colliding ribosomes maintains translation of oxidative-stress responsive mRNAs
Source: Nucleic Acids Res. 2023 Apr 18;51(11):5755–73. doi: 10.1093/nar/gkad272 (PMC10287931; doi:10.1093/nar/gkad272)
Supplement: gkad272_Supplemental_Files [file gkad272_supplemental_files.zip]

Archive with 3 entries (3 files):
- Supplementary Materials_revision2.pdf
- Supplementary Tables 1-6_revised.xlsx
- Supplementary Tables 7-10_revised.xlsx
