# Supplementary material for: Interaction of the La-related protein Slf1 with colliding ribosomes maintains translation of oxidative-stress responsive mRNAs
Source: Nucleic Acids Res. 2023 Apr 18;51(11):5755–73. doi: 10.1093/nar/gkad272 (PMC10287931; doi:10.1093/nar/gkad272)
Supplement: gkad272_Supplemental_Files [file gkad272_supplemental_files.zip › Supplementary Tables 1-6_revised.xlsx]

## Sheet: Read me
The following sheets contains transcriptomic, PAR-CLIP cluster, and polysome seq analyses supplementary tables.
Supplementary Tables 1,2 and 4 contain simple sequencing read statistics
Supplementary Table 3 contains per gene RNAseq and PAR-CLIP analyses (see information below)
Supplementary Tables 5 and 6 contain DESeq analysis of (5) transcription changes following oxidative stress and (6) P:M enrichment of mRNAs in WT and slf1∆ cells.
General information about the layout of Supplementary Table 3
Row 2 splits all data by Sro9 or Slf1
Row 3 splits then splits the Slf1 and Sro9 data into "TRANSCRIPTOMIC DATA" and "PAR-CLIP DATA"
Transcriptomic data is divided into untreated and treated each with 2 replicates (A and B). The two replicated are then averaged
Averages for Untreated and Treated transcriptomes are also then compared to each other
PAR-CLIP data is split into Untreated and Treated samples. Each of these data sets represents the SUM of 2 replicates but only including data when PAR-CLIP clusters were identified for a transcript in BOTH replicates. Clusters were defined using the default Paralyzer parameters (>=5 reads, >= 2 conversion locations & >= 13nt per cluster)
Specific field explanations Supplementary Table 4
Note: Paralyzer defines sequence read 'clusters', which we call binding sites in the main paper text.
Feature information	General information
Name	Systematic SGD name
Chromosome	Chromosome the feature or transcript is located on
Length	Length of the feature (cDNA)
Other name	Standard name
Type	Feature type (Protein coding/ tRNA etc)
TRANSLATION EFFICIENCY FROM RIBOSOMAL PROFILING	These are TE and TE derived values. TE being the ratio of ribosome protected FPKM(orRPKM) to transcriptomic FPKM(orRPKM)
Bartel TE	Calculated TE values using data from Bartel 2016
Gladyshev initial TE	Calculated TE values using data from Gladyshev 2012 - initial value before treatment
Gladyshev 5 min TE	Calculated TE values using data from Gladyshev 2012 upon 0.2mM 5 min H2O2
Gladyshev 30 min TE	Calculated TE values using data from Gladyshev 2012 upon 0.2mM 30 min H2O2
Delta 5 min TE	Fold change from untreated to 5min H2O2
Log2 Dealta 5 min TE	Log2 of the above fold change
Delta 30 min TE	Fold change from untreated to 30min H2O2
Log2 delta 30 min TE	Log2 of the above fold change
TRANSCRIPTOMIC DATA - tap tagged totals	Data from mRNA seq of rRNA ribozero depleted total RNA
READ counts	Mapped read count for each transcript from mRNA seq
FPKM	Calculated FPKM (Fragments Per Kilobase of transcript per Million mapped reads) for each transcript
FPKM LOG2	Calculated FPKM (Fragments Per Kilobase of transcript per Million mapped reads) for each transcript
FPKM AVG	Average of both A and B calculated FPKMs
LOG2 OF THE AVERAGE OF FPKM	Log2 of the above average FPKM
FOLD CHANGE IN AVERAGE FPKM	Fold change of Average FPKM from unstressed to H2O2 stressed cells
LOG2 OF THE FOLD CHANGE IN AVERAGE	Log2 of the above fold change
PAR-CLIP DATA	Summed PAR-CLIP data from 2 repeats for transcripts hit in both repeats (more details at top of this page)
Cluster count	Total number of clusters from repeat A and B
Unique cluster count	Total UNIQUE clusters from repeat A and B (Unique clusters defined when the MODES (peak signal/noise) of the clusters are >=10nt appart). i.e Taking all clusters from both replicates (A+B) and counting up only the ones 10nt apart
Sum reads	Total clustal reads for a transcript from repeat A and B
Sum reads per million PAR-CLIP reads	Total clustal reads for a transcript divided by the sum of read totals in both repeats
Sum reads per million PAR-CLIP reads per kb	The above relative summed reads adjusted for coding sequence length in kb
PAR-CLIP rpkm / total mRNA fpkm	The above (rpkm) relative to the transcriptomic total fpkm (PAR-CLIP enrichment)
Unique Cluster seq	All the individual sequences of all the clusters identified throughout both repeats on the transcript
Unique mode locations	All the individual mode locations (genome coordinates) of all the clusters identified throughout both repeats on the transcript
Strongest mode	Mode location of the cluster with the largest number of reads
Cluster feature	All the features on the transcript where a cluster has been identified throughout both repeats. Similar to "Type" but this breaks down mRNA clustal reads into 3UTR +/or 5UTR +/or ORF
Strongest feature	The strongest feature identified on a target
CLUSTER CHANGE UNDER H2O2	Comparing the clustal read changes under H2O2 to untreated
FOLD CHANGE IN SUM READS	Fold change of "sum reads" (above - the total clustal reads in both repeats) from unstressd to H2O2 stressed cells
FOLD CHANGE IN RELATIVE SUM READS	Fold change of "Sum reads relative to total clustal reads" (above - the total clustal reads relative to all clustal reads) from unstressd to H2O2 stressed cells. Similar to above but adjusted to total PAR-CLIP reads
FOLD CHANGE IN REALTIVE SUM READS NORMALISED TO TRANSCRIPT	Fold change of "Relative sum reads normalised by transcript level" (above - the relative total clustal reads in both repeats relative to AVG FPKM") from unstressd to H2O2 stressed cells. This is similar to above but transcript normalised
FOLD CHANGE IN REALTIVE SUM READS NORMALISED TO DE	The fold change in "Relative sum reads normalised by transcript level" divided by 2^DE. This is a similar adjustment to above but using the DE values instead of fold change in FPKM

## Sheet: Supplementary Table 1
Supplementary Table 1. Total mRNA-seq read numbers from LARP PAR-CLIP experiments
		Sro9-TAP UT 1		Sro9-TAP + H2O2		Slf1-TAP UT		Slf1-TAP + H2O2
	Repeat 2	A	B	A	B	A	B	A	B
	Raw reads (M)	53839076	48873461	45505642	50740967	49149458	48934418	42990433	48447534
	Trimmed and filtered reads (M)	53787448	46298815	45480604	50711810	49126524	48934418	42960670	48422295
	Mapped reads (M)	50914343	46298815	43351760	48315164	46956911	46664549	40670808	46081850
	1 Strains Sro9-TAP and Slf1-TAP both without (UT) and with H2O2 treatment
	2 A and B represent two biological repeats

## Sheet: Supplementary Table 2
Supplementary Table 2. Sequencing and processing numbers from PAR-CLIP experiments
		Sro9 UT 1		Sro9 + H2O2		Slf1 UT		Slf1 + H2O2
	Repeat 2	A	B	A	B	A	B	A	B
	Raw reads (M)	53.2	51.4	50.1	45.5	43.3	35.9	48.6	46.6
	Trimmed and filtered reads (M)	19.4497	12.6153	15.7141	14.444	10.6543	8.92404	12.2461	12.1528
	Mapped reads (M)	9.2	7.1	8.2	7.3	4.8	4.5	6.6	5.3
	Total binding sites 3	10541		13091		1738		1154
	mRNA binding sites	9934		12449		1352		838
	Total targets 4	1915		2155		451		339
	mRNA targets 5	1682		1916		303		206
	1 Sro9-TAP and Slf1-TAP strains both without (UT) and with (+ H2O2) treatment.
	2 A and B represent two biological repeats.
	3 binding sites identified by PARalyzer (see methods).
	4 The number of features that the binding sites are found within.
	5 protein encoding target features.

## Sheet: Supplementary Table 3
Supplementary Table 3 Per gene RNAseq and PAR-CLIP analyses
FEATURE INFORMATION					SRO9																																												SLF1
					TRANSCRIPTOMIC DATA - tap tagged totals																		PAR-CLIP DATA																										TRANSCRIPTOMIC DATA - tap tagged totals
					SRO9 UT mRNA TOTALS								SRO9 H2O2 mRNA TOTALS										SRO9 UT PAR-CLIP CLUSTERS											SRO9 H202 PAR-CLIP CLUSTERS											CLUSTER CHANGE UNDER H2O2				SLF1 UT mRNA TOTALS
					SRO9 UT A TOTALS			SRO9 UT B TOTALS			SRO9 UT AVG TOTALS		SRO9 H2O2 A TOTALS			SRO9 H2O2 B TOTALS			SRO9 H2O2 AVG TOTALS		FPKM CHANGE OF SRO9 UPON H2O2																												SLF1 UT A TOTALS
Name	Chromosome	Lenth	Other name	Type	SRO9 A UT READ counts	SRO9 A UT FPKM	SRO9 A UT FPKM LOG2	SRO9 B UT READ counts	SRO9 B UT FPKM	SRO9 B UT FPKM LOG2	SRO9 UT FPKM AVG	LOG2 OF THE AVERAGE OF FPKM SRO9 UT	SRO9 H2O2 A READ counts	SRO9 + H2O2 A FPKM	SRO9 + H2O2 A FPKM LOG2	SRO9 H2O2 B READ counts	SRO9 + H2O2 B FPKM	SRO9 + H2O2 B FPKM LOG2	SRO9 H2O2 FPKM AVG	LOG2 OF THE AVERAGE OF FPKM SRO9 H2O2	FOLD CHANGE IN AVERAGE FPKM FOR SRO9 UPON H2O2	LOG2 OF THE FOLD CHANGE IN AVERAGE FPKM FOR SRO9 UPON H2O2	Cluster count SRO9 UT	Unique cluster count SRO9 UT	Sum reads SRO9 UT	Sum reads per million PAR-CLIP reads SRO9 UT	Sum reads per million PAR-CLIP reads per kb SRO9 UT	PAR-CLIP rpkm / total mRNA fpkm SRO9 UT	Unique Cluster seq SRO9 UT	Unique mode locations SRO9 UT	Strongest mode SRO9 UT	Cluster feature SRO9 UT	Strongest feature SRO9 UT	Cluster count SRO9 H2O2	Unique cluster count SRO9 H202	Sum reads SRO9 H2O2	Sum reads per million PAR-CLIP reads SRO9 H2O2	Sum reads per million PAR-CLIP reads per kb SRO9 H2O2	PAR-CLIP rpkm / total mRNA fpkm SRO9 H2O2	Unique Cluster seq SRO9 H2O2	Unique mode locations SRO9 H2O2	Strongest mode SRO9 H2O2	Cluster feature SRO9 H2O2	Strongest feature SRO9 H2O2	FOLD CHANGE IN SUM READS FOR SRO9 UPON H2O2	FOLD CHANGE IN RELATIVE SUM READS FOR SRO9 UPON H2O2	FOLD CHANGE IN REALTIVE SUM READS NORMALISED TO TRANSCRIPT FOR SRO9 UPON H2O2	FOLD CHANGE IN REALTIVE SUM READS NORMALISED TO DE FOR SRO9 UPON H2O2	SLF1 A UT READ counts
YGR214W	chrVII	759	RPS0a	Protein	50491	1306.57	10.3516	49505	1408.76	10.4602	1357.66	10.4069	17881	543.43	9.08595	24190	659.646	9.36555	601.538	9.23251	0.443068	-1.1744	20	17	57196	546.807	720.431	0.53064	AATAACAGATTTCTTTATCAATTTAGCGGCTAAAT:ATTTCTTTATCAATTTAGCGGCTAAATAAAAATC::ACTTTTGACTTGACTCC::CCCAACTTTTGTTGGCTGCTAACACTCACTTAGGTGCTAG::AACGTTGGTAAGACCTGGGAAAAATTGGTTTTGGCTG::AATCATCGCTGCCATTCCAAACCCAGAAGACGTTGTTGCCATCTCTTCC::ATCTCTTCCAGAACTTTC::AACTTTCGGTCAAAGGGCTGTTTTG::ACACCGGTGCTACCCCAATCGCCGGTAG::AATCGCCGGTAGATTCACTCCAGGTTCTTTCACCAATTATATCACCCG::CTTCTTACGTTAACATCCCTG::ATTGCTCTAACTGATCTTGACTCTCC…	921844:921861::920595::920654::921195::921215::921255::921281::921304::921338::921441::921481::921503::921560::921581::921600::921686:	921195	ORF:3UTR	ORF	20	15	47418	496.004	653.497	1.08638	ATTTCTTTATCAATTTAGCGGCTAAATAAAAATC:TCCTTACCAGCTACTTTTGACTTGACTCC::CCCAACTTTTGTTGGCTGCTAACACTCACTTAGGTGCTAG::AACACTCACTTAGGTGCTAG::ATCAACGTTGGTAAGACCTGGGAAAAATTGGTTTTGGCTGCC::AGAAGACGTTGTTGCC::ATCTCTTCCAGAACTTTCGGTC::CCCACACCGGTGCTACCCCAATCGCCGGTAGATTC::ATTGCTCTAACTGATCTTGACTCTCCATCAGAATTCGTCGATGTCGCTATCCC::CTCTAACTGATCTTGACTCTCCATCAGAATTCGTCGATGTCGCTATC::ACTCCATTGGTTTAATCTG::ATTGGCTAGAGAAGTTTTGAG…	921880:920583::920615::920650::921195::921254::921273::921303::921459::921480::921543::921583::921686::921736::921759:	921195	ORF:3UTR	ORF	0.829044	0.916238	2.06794	1.58324	57789
tG(GCC)D2	chrIV	71	tG(GCC)D2	tRNA	0	0	#NUM!	0	0	#NUM!	0	#NUM!	0	0	#NUM!	0	0	#NUM!	0	#NUM!	#N/A	#N/A	2	1	26878	256.96	3619.15	#N/A	TGGTAAAATCCAACGTTGCCATCGTTGGGCCCCCGGTTCGATTCCGGGCTTGCGCACTT	992905	992905	tRNA	tRNA	2	1	21160	221.339	3117.45	#N/A	AGTGGTAAAATCCAACGTTGCCATCGTTGGGCCCCCGGTTCGATTCCGGGCTTGCGCACTT	992905	992905	tRNA	tRNA	0.787261	0.870061	#N/A	#N/A	0
YER025W	chrV	1584	GCD11	Protein	61200	758.85	9.56767	59951	817.469	9.67502	788.16	9.62234	31811	463.25	8.85565	21402	279.651	8.12748	371.45	8.53703	0.471288	-1.08532	12	9	23342	223.155	140.881	0.178746	TTTTCTTTCTTTTTTTTTCCTTCTTACATAGTATTCAACTGTATATTTAAC:AAGATGCTGATAAGCCAAAGAAGAAAGTCGCCTTCACTGGCTTGGAAGAAGACGGGGAAACTGAAGAAG::ATAAACATCGGTACCATCGGTCATGTCGCCCACGGTA::AGTAGTTAGGGCTATTTCAGGTGTCCAAAC::ACCAGGTTGTCCGGGGCGTT::ATCTTAATGAGTACTATGTTATC::TAATGAATCTTGTCCACAACCTCAAACCT::TGTTGGTACTAAAGTTGATCCTACCTTGTGTAGAGCTGATCGTCTTGTCGGTCAAGTCGTCGGTGCT::TATCGAAAAGCATTGGCGTTTGATTGGTTGGGCAACC:	207029:205385::205585::205610::205795::205845::205938::206507::206781:	205585	ORF:3UTR	ORF	15	11	1618	16.9247	10.6848	0.028765	CTTTTTTTTTCCTTCTTACATAGTATTCAACTG:TATTATCAACGGTAATTTGGAACC::ATTATTATCAACGGTAATTTGGAACC::AAGAAACGGAAGTTGTAGCTC::TCGGTACCATCGGTCATGTCGCCCACGGTA::TTTCTTTTGTTGACTGTCCCGGTCACG::ATTTCTCCAAGGTTAATTGTTATTCGTTCATTTGATG::TTCCCGGTGGTCTGATTGGTGTTGGTACTAAAG::TGATCGTCTTGTCGGTCAAGTCGTCGGTGCT::CTACGTCGTCTATTAGGTGTCAAAAC::ATTGGCGTTTGATTGGTTGGGCAACC:	207023:205286::205301::205330::205585::205842::206189::206424::206507::206559::206787:	205585	ORF:3UTR	ORF	0.0693171	0.0766075	0.162549	0.138649	43367
SUT650	chrX	2058	SUT650	SUT	188	1.79421	0.843346	177	1.85762	0.893459	1.82592	0.86862	392	4.39374	2.13545	570	5.73253	2.51917	5.06313	2.34003	2.77293	1.47141	4	3	22938	219.293	106.556	58.3577	TCGCGGACTGATGCGTCCACTTACTCTTCCTATATACC:TGGTGTTGTAGACA::AAGTAGATGAGATGTTCTTGTTGCATGTTGGGCGACACGGTGACGAAAAGAAGGTCGTATGCCTCGGGATG:	704108:704839::705032:	704840	SUT	SUT	2	1	22887	239.404	116.328	22.9756	TGGTGTTGTAGACA	704839	704843	SUT	SUT	0.997777	1.10272	0.397673	0.571537	378
snR66	chrXIV	86	SNR66	snoRNA	4	0.777855	-0.362427	14	2.9939	1.58202	1.88588	0.915235	1	0.228387	-2.13045	5	1.02463	0.0350967	0.626506	-0.674599	0.33221	-1.58983	2	1	16937	161.922	1882.81	998.374	ATCAAATGATGAAATACCAATGCAACAGAGTCAAGCTCTGAGTTTCAAAAAGAAACATGGACGAGATTGCTTTTTTATTACTGACC	586153	586153	snoRNA	snoRNA	2	1	10456	109.372	1271.77	2029.94	ATCAAATGATGAAATACCAATGCAACAGAGTCAAGCTCTGAGTTTCAAAAAGAAACATGGACGAGATTGCTTTTTTATTACTGACC	586153	586153	snoRNA	snoRNA	0.617347	0.682276	2.05375	1.08411	7
tS(AGA)D1	chrIV	82	tS(AGA)D1	tRNA	0	0	#NUM!	0	0	#NUM!	0	#NUM!	0	0	#NUM!	0	0	#NUM!	0	#NUM!	#N/A	#N/A	2	1	9829	93.9675	1145.95	#N/A	GAAATCTTTTGGGCTTTGCCCGCGCAGGTTCGAGTCCTGCAGTTGTCGTCA	437856	437856	tRNA	tRNA	2	1	6986	73.0753	891.162	#N/A	GAAATCTTTTGGGCTTTGCCCGCGCAGGTTCGAGTCCTGCAGTTGTCGTCA	437856	437856	tRNA	tRNA	0.710754	0.785507	#N/A	#N/A	0
snR47	chrIV	99	SNR47	snRNA	0	0	#NUM!	0	0	#NUM!	0	#NUM!	0	0	#NUM!	0	0	#NUM!	0	#NUM!	#N/A	#N/A	3	2	7244	69.2543	699.538	#N/A	TATATATGATGATATCCTATAACAACAACAACATGAATTTCTTCGTCCGAATCCTTTATAGGTGGAAACAAACTTTGACAATAGCTTTTTAACACTGATA:ATATATGATGATATCCTATAAC:	541664:541679:	541664	snoRNA	snoRNA	0	0	0	0	0	#N/A	0	0	#N/A	0	#N/A	#N/A	#N/A	#N/A	#N/A	0
tQ(UUG)D3	chrIV	72	tQ(UUG)D3	tRNA	0	0	#NUM!	0	0	#NUM!	0	#NUM!	0	0	#NUM!	0	0	#NUM!	0	#NUM!	#N/A	#N/A	2	1	6519	62.3231	865.599	#N/A	TCGGTCCTATAGTGTAGTGGTTATCACTTTCGGTTTTGATCCGGACAACCCCGGTTCGAATCCGGGTAGGACCTCT	802729	802729	tRNA	tRNA	2	1	5305	55.4916	770.717	#N/A	GAATTGTCGGTCCTATAGTGTAGTGGTTATCACTTTCGGTTTTGATCCGGACAACCCCGGTTCGAATCCGGGTAGGACCTCTT	802728	802728	tRNA	tRNA	0.813775	0.899363	#N/A	#N/A	0
YHR180W-A	chrVIII	183	YHR180W-A	Protein	0	0	#NUM!	0	0	#NUM!	0	#NUM!	0	0	#NUM!	1	0.113101	-3.14432	0.0565504	-4.14432	#N/A	#N/A	2	1	6327	60.4876	330.533	#N/A	TTGTAATGCAAAGGTCGCTAGTTCAATTCTGGCAGGTGGCATTA	467064	467064	ORF	ORF	0	0	0	0	0	0	0	0	#N/A	0	#N/A	#N/A	#N/A	#N/A	#N/A	0
tE(UUC)B	chrII	72	tE(UUC)B	tRNA	0	0	#NUM!	0	0	#NUM!	0	#NUM!	0	0	#NUM!	0	0	#NUM!	0	#NUM!	#N/A	#N/A	2	1	6124	58.5468	813.151	#N/A	TCCGATATAGTGTAACGGCTATCACATCACGCTTTCACCGTGGAGACCGGGGTTCGACTCCCCGTATCGGAGTTA	645241	645241	tRNA	tRNA	2	1	3160	33.0544	459.089	#N/A	TCCGATATAGTGTAACGGCTATCACATCACGCTTTCACCGTGGAGACCGGGGTTCGACTCCCCGTATCGGAGTTA	645241	645241	tRNA	tRNA	0.516003	0.570273	#N/A	#N/A	0
SUF16	chrIII	71	tG(GCC)C	tRNA	0	0	#NUM!	0	0	#NUM!	0	#NUM!	0	0	#NUM!	0	0	#NUM!	0	#NUM!	#N/A	#N/A	2	1	6058	57.9159	815.716	#N/A	TCCAACGTTGCCATCGTTGGGCCCCCGGTTCGATTCCGGGCTTGCGCATCT	142698	142698	tRNA	tRNA	2	1	4958	51.8619	730.45	#N/A	AACGTTGCCATCGTTGGGCCCCCGGTTCGATTCCGGGCTTGCGCATCT	142698	142698	tRNA	tRNA	0.818422	0.904499	#N/A	#N/A	0
YMR116C	chrXIII	960	ASC1	Protein	39641	811.023	9.6636	38456	865.213	9.75691	838.118	9.71101	17900	430.106	8.74855	26682	575.259	9.16807	502.682	8.9735	0.599775	-0.737506	20	18	5950	56.8834	59.2535	0.0706983	TATCTTCTAGTTATTGGTCATGTTTAAAATGGTAAAAATAAAG:TTCTTTTATGTATCTTCTAGTTATTGGTCATG::AAAAATGGCATCTAACG::TTTTCTCTTTGGCTTTCTCTCCAAACAGATACTGGTTGGCTGCTGCC::CTTCCGCTGGTAAGGACGGTGAAATTATGTTGTGGAACTTGGCTGCTAAGAAG::AACTTAAACCAATTCCAAATTGAAGCTGACTTCATCGGTCACAACTCCAACATCAACACTTTGACTGCTTCCCCAGACGGAACT::AATGACAGGCTTGGAACTTAAACCAATTCCAAATTGAAGCTGACTTCATCGGTCACAACTCC::TCAAATGATGTAATAACATATTTGCTACTTCAGATGGAACTTTGAGTT…	499381:499421::500692::499651::499752::499813::499825::500001::500236::500249::500305::500324::500466::500490::500517::500530::500575::500630:	500001	ORF:5UTR:3UTR	ORF	19	17	2433	25.4498	26.5102	0.0527375	TTCTTTTATGTATCTTCTAGTTATTGGTCATGTTTAAAATGGTAAAAATAAAGAAAATAATTTCTATATTTT:ATTTGTTCTTTTATGTATCTTCTAGTTATTGGTCATGTTTAAAATG::TTTTCTCTTTGGCTTTCTCTCCAAACAGATACTGGTTGGCTGCTG::ATGTTGTGGAACTTGGCTGCTAAGAAGGCTATGTACACTTTGTCTGCCCAAG::CTTGGAACTTAAACCAATTCCAAATTGAAGCTGACTTCATCGGTCACAACTCCAAC::AGTTCCGAATGAGACATACCAATTATCACCAAGATCTCTGATGAATG::CTGATGATGACTCTGTCACCATCATTTCTGCCGGTAACGAC::AATGACTGGGTTTCCCAAGTCAGAGTT…	499389:499430::499659::499755::499860::500001::500164::500222::500250::500263::500281::500415::500491::500530::500574::500600::500651:	500001	ORF:3UTR	ORF	0.408908	0.451914	0.753472	0.649101	59470
tE(CUC)I	chrIX	72	tE(CUC)I	tRNA	0	0	#NUM!	0	0	#NUM!	0	#NUM!	0	0	#NUM!	0	0	#NUM!	0	#NUM!	#N/A	#N/A	2	1	5540	52.9637	735.607	#N/A	TCCGATGTAGTGTAACGGCTATCACATCACGTTCTCACCGTGGAGACCGGGGTTCGACTCCCCGCTTCGGAGTTA	197666	197666	tRNA	tRNA	2	1	4874	50.9833	708.101	#N/A	TCCGATGTAGTGTAACGGCTATCACATCACGTTCTCACCGTGGAGACCGGGGTTCGACTCCCCGCTTCGGAGTTA	197666	197666	tRNA	tRNA	0.879783	0.972314	#N/A	#N/A	0
HSX1	chrX	72	tR(CCU)J	tRNA	0	0	#NUM!	0	0	#NUM!	0	#NUM!	0	0	#NUM!	0	0	#NUM!	0	#NUM!	#N/A	#N/A	2	1	5071	48.4799	673.332	#N/A	CTCCCTCCTAAGGAGAAGACTGCGGGTTCGAGTCCCGTACGGAACGTTG	538629	538629	tRNA	tRNA	3	2	3572	37.364	518.945	#N/A	GTTCCGTTGGCGTAATG:CTCCCTCCTAAGGAGAAGACTGCGGGTTCGAGTCCCGTACGGAACGTTG:	538569:538629:	538629	tRNA	tRNA	0.704398	0.778482	#N/A	#N/A	0
snR61	chrXII	90	SNR61	snRNA	84	18.3314	4.19625	49	11.7594	3.55574	15.0454	3.91125	6	1.53781	0.620875	31	7.12912	2.83372	4.33346	2.11552	0.288026	-1.79573	2	1	4924	47.0746	523.051	34.7648	TCTACAATGATGATAAAATTTACTATTCAGTTCTGCTTCTGAACCAAAATAATAGGAAGATAACCAATTTTACCAAAGCTCAAATCTGATT	794551	794551	snoRNA	snoRNA	3	2	3833	40.0941	445.49	102.802	AAAATAATAGGAAGATAACCAATTTTACCAAAGCTCAAATCTGATT:TCTACAATGATGATAAAATTTACTATTCAGTTCTGCTTCTGAACC:	794527:794552:	794552	snoRNA	snoRNA	0.778432	0.860303	2.9869	1.52788	42
tQ(UUG)L	chrXII	72	tQ(UUG)L	tRNA	0	0	#NUM!	0	0	#NUM!	0	#NUM!	0	0	#NUM!	0	0	#NUM!	0	#NUM!	#N/A	#N/A	2	1	4538	43.3843	602.56	#N/A	GGTCCTATAGTGTAGTGGTTATCACTTTCGGTTTTGATCCGGACAACCCCGGTTCGAATCCGGGTAGGACCTTCT	448647	448647	tRNA	tRNA	2	1	3911	40.91	568.195	#N/A	AAGTTCCGGTCCTATAGTGTAGTGGTTATCACTTTCGGTTTTGATCCGGACAACCCCGGTTCGAATCCGGGTAGGACCTTCTTT	448645	448645	tRNA	tRNA	0.861833	0.952476	#N/A	#N/A	0
YKL081W	chrXI	1239	TEF4	Protein	41608	659.577	9.3654	42132	734.465	9.52055	697.021	9.44506	19762	367.92	8.52325	24491	409.121	8.67638	388.52	8.60185	0.557401	-0.843212	24	21	4359	41.673	33.6344	0.0482545	AATAACTCTTCTTCCATATTTTCTTCCC:AAAAAAACCCTGAAGTCTACTTC::ATTACCCCATACTTACGCGTGGTTTAATTCTATG::ATACTTACGCGTGGTTTAATTCTATGTAACG::ATTATATATATATATATTGTAATAATCTCTCT::AATCTGCTGCGGTTACTCTAAC::AAAAAAAATTTTATCAAACAGTTATCCCTGTCTGAATGGGTAAT::TAACCTCTCATATGTTGATATTTGTATTTCTGATA::ATTGCTCGTCCATTCCTTTCTTTCAAAG::ATGCCGCTGGTTCTTGGGCTTTTGGTTTGGCCACTATTTTGGGCCCTGAATGGAGAGCTAAG::ACTATTTTGGGCCCTGAATGGAGAGCT::AAGTCAAATTGG…	284476:284533::284559::284573::284636::284682::283200::283263::283558::283712::283744::283834::283898::283990::284170::284182::284312::284328::284353::284367::284435:	283202	ORF:3UTR	ORF	30	22	1467	15.3452	12.3851	0.0318777	ACGCGTGGTTTAATTCTATG:ATTAACGTCCATGTAATCATTATATATATATATATTG::TAATAATCTCTCTAATTG::AATCTGCTGCGGTTACTCTAAC::CATAATGATGAAAAAAAATTTTATCAAACAGTTATCCCTGTCTGAATGGGTAAT::AATAGGTAACCTCTCATATGTTGATATTTGTATTTCTGATATG::ATTGCTCGTCCATTCCTTTCTTTC::ATTGCTCGTCCATTCCTTTCTTTCAAAG::ATTTCTCTAGGTGACCTTCATGCCGCTG::CTTTTGGTTTGGCCACTATTTTGGGCCCTGAATGGAGAGCT::AACACTGTTGCTGCTTCTCCAATCGTGAAGACTCC::AAGTCAAATTGGCTGAAAAGGCTCTAAC…	284586:284598::284647::284673::283200::283263::283538::283562::283706::283742::283807::283827::283866::283978::284080::284179::284260::284282::284328::284350::284384::284394:	283263	ORF:3UTR	ORF	0.336545	0.371941	0.667277	0.599164	51738
YCR012W	chrIII	1251	PGK1	Protein	95980	1506.9	10.5574	95871	1655.24	10.6928	1581.07	10.6267	76087	1402.96	10.4543	128192	2120.9	11.0505	1761.93	10.7829	1.11439	0.15626	27	22	4333	41.4245	33.1131	0.0209435	ATCAATTTTTTTCTTTTCTCTTTCCCCATCCTTTACGCT:ACTATTATTTATCTTTTAATG::AAAGTTGTCTGTCCAAGATTTGGACTTGAAG::ATCAGAGTTGACTTCAACGTCCCATTGGACGGTAAGAAGATCACTTCTAAC::AAAGAATTGTTGCTGCTTTGCC::TACGTTTTGGAACACCACCCAAGATACGTTGTCTTGGCTTCTCACTTGGGTAGACC::ATACGTTGTCTTGGCTTCTCACTTGGGTAGACC::AAACGGTGAAAGAAACGAAAAATACTCTTTGGCTCCAG::AAACGGTGAAAGAAACGAAAAATACTCTTTGGCTCC::TTGGGTAAGGATGTCACCTTCTTGAACGACTGTGTCGGTCCAGAAGTTG::TTAT…	139047:139126::137760::137806::137873::137890::137930::137962::137976::138052::138104::138122::138190::138242::138261::138327::138372::138412::138490::138501::138960::138985:	139047	ORF:3UTR	3UTR	22	19	4478	46.841	37.4428	0.021251	ATCAATTTTTTTCTTTTCTCTTTCCCCATCCTTTACG:ATATAGACTATTATTTATCTTTTAATG::ATCTTCAAAGTTGTCTGTCC::AAAGTTGTCTGTCCAAGATTTGGACTTGAAGGACAAGCGTGTCTTC::ATCAGAGTTGACTTCAACGTCCCATTGGACGGTAAGAAGATCACTTCTAACCAAAGAATTGTTGCTGCTTTGCC::ATACGTTGTCTTGGCTTCTCACTTGGGTAGACC::AAACGGTGAAAGAAACGAAAAATACTCTTTGGCTCCAG::ATTGTTGGGTAAGGATGTCACCTTCTTGAACGACTGTGTCGGTCCAG::ATGTCACCTTCTTGAACGACTGTGTCGGTCC::ATCGAAGAAGAAGGTTCCAGAAAGGTCGA…	139048:139127::137754::137780::137813::137913::137962::138003::138040::138118::138208::138247::138328::138359::138489::138731::138755::138961::138985:	139048	ORF:3UTR	3UTR	1.03346	1.14216	1.02491	1.06699	167122
YBR025C	chrII	1185	OLA1	Protein	19874	329.402	8.36371	19616	357.538	8.48195	343.47	8.42404	13561	263.977	8.04427	11246	196.425	7.61783	230.201	7.84675	0.670221	-0.577291	12	10	4084	39.044	32.9485	0.0959283	AATCTCGCGAGTGGATGGCATCGGATTTTATGTATG:CAGAGCTGGTGCTGGTAAGAATTGATTTCGTGCACTAAAG::TCTTCGAATATAAGGACGATTCTGCCATCAAGGCCGCTGGTAAGTTGATGC::AATATAAGGACGATTCTGCCATCAAGGCCGCTGGTAAGTTGATGCA::ATTTCCTTTTTCACCTGCGGTCCAGATGAAGTTCGTGAATGGACCATC::AAGAAAGACTATCTCATATGTCCCCAGAAGATGCTGAAGAAGAATTGAAGAAACTGCAGACAATATCTGCCTTGCC::ATGTTCTTGTTGACTGCTAAGCC::GTTGCTAATCACTCCTGGACTTCAAAAGA::ACCGTTTACGATATTGCTGGTTTGACTAAGGGTGC…	290552:290666::290768::290779::290933::290990::291204::291238::291598::291628:	290990	ORF:3UTR	ORF	11	9	613	6.41213	5.41108	0.0235059	AGTGGATGGCATCGGATTTTATGTATGTGTGTATGTATG:AATCTCGCGAGTGGATGGCATCGGATTTTATGTATGTGTGTATGTATG::AAAAGGGTAAAGACTATGTCGTTGAAGACGGTGATATCATTTACTTCAGAGCTGGTGCTGGTAAGAATTGATTTCGTGCACTAAAG::AAGATGTCTTCGAATATAAGGACGATTCTGCC::TTCGTGAATGGACCATCAGAAG::ATTTGATTTCCTTTTTCACCTGCGGTCCAGATG::AATCACTCCTGGACTTCAAAAGAAG::CTAATCACTCCTGGACTTCAAAAG::AATTCGCACAAAAGGCTTTGGAAGGTGCTGAAAAGATTGCCAAAAGAGGTGGTCAATCTTTGGAAGTCAAAC:	290556:290566::290722::290808::290892::290933::291243::291255::291342:	290933	ORF:3UTR	ORF	0.150098	0.165884	0.247507	0.210313	16103
snR76	chrXIII	109	SNR76	snRNA	0	0	#NUM!	0	0	#NUM!	0	#NUM!	0	0	#NUM!	1	0.189885	-2.3968	0.0949424	-3.3968	#N/A	#N/A	5	3	3565	34.0822	312.681	#N/A	AATGGAAATGAGGATCCACAGCACTGGGCACTGAGGGGGAAAC:AAATATCCTTTCAAATGAGTGACAATGCTTTAGCGGGCCT::ATTGTAAGTTTTTCTGAGGGCT:	297741:297801::297846:	297741	snoRNA	snoRNA	4	2	2183	22.8347	209.493	2206.53	ATGGAAATGAGGATCCACAGCACTGGGCACTGAGGGGGAAAC:AAATATCCTTTCAAATGAGTGACAATGCTTTAGCGGGCCTAG:	297741:297801:	297741	snoRNA	snoRNA	0.612342	0.676745	#N/A	0.562792	1
SUF5	chrXV	72	tG(CCC)O	tRNA	0	0	#NUM!	0	0	#NUM!	0	#NUM!	0	0	#NUM!	0	0	#NUM!	0	#NUM!	#N/A	#N/A	2	1	3458	33.0593	459.157	#N/A	AGTGGTTAGAATTTATGCTTCCCAAGCATGAGGCCCGGGTTCGATTCCCGGCTTGCGCATCTG	594350	594352	tRNA	tRNA	2	1	3456	36.1506	502.092	#N/A	AGTGGTTAGAATTTATGCTTCCCAAGCATGAGGCCCGGGTTCGATTCCCGGCTTGCGCATC	594352	594352	tRNA	tRNA	0.999422	1.10454	#N/A	#N/A	0
SUF3	chrIV	72	tG(CCC)D	tRNA	0	0	#NUM!	0	0	#NUM!	0	#NUM!	0	0	#NUM!	0	0	#NUM!	0	#NUM!	#N/A	#N/A	2	1	3408	32.5813	452.518	#N/A	CAAGCATGGGGCCCGGGTTCGATTCCCGGCTTCCGCATT	1257006	1257006	tRNA	tRNA	2	1	3368	35.2301	489.307	#N/A	GGGTTCGATTCCCGGCTTCCGCATT	1257006	1257006	tRNA	tRNA	0.988263	1.0922	#N/A	#N/A	0
tC(GCA)B	chrII	72	tC(GCA)B	tRNA	0	0	#NUM!	0	0	#NUM!	0	#NUM!	0	0	#NUM!	0	0	#NUM!	0	#NUM!	#N/A	#N/A	2	1	3241	30.9847	430.343	#N/A	GCTCGTATGGCGCAGTGGTAGCGCAGCAGATTGCAAATCTGTTGGTCCTTAGTTCGATCCTGAGTGCGAGCTTC	643005	643005	tRNA	tRNA	2	1	2262	23.6611	328.626	#N/A	GTGGTAGCGCAGCAGATTGCAAATCTGTTGGTCCTTAGTTCGATCCTGAGTGCGAGCTTCT	643004	643005	tRNA	tRNA	0.697933	0.771337	#N/A	#N/A	0
tF(GAA)M	chrXIII	73	tF(GAA)M	tRNA	0	0	#NUM!	0	0	#NUM!	0	#NUM!	0	0	#NUM!	0	0	#NUM!	0	#NUM!	#N/A	#N/A	4	2	3177	30.3728	416.066	#N/A	AAGCGGATTTAGCTCAGTTGGGAGAGCGCC:ATCTGGAGGTCCTGTGTTCGATCCACAGAATTCGCATTA:	352297:352373:	352373	tRNA	tRNA	4	2	1796	18.7866	257.351	#N/A	GCGGATTTAGCTCAGTTGGGAGAGCGCCAGACT:TTATCTGGAGGTCCTGTGTTCGATCCACAGAATTCGCATTA:	352298:352373:	352373	tRNA	tRNA	0.565313	0.62477	#N/A	#N/A	0
YHL015W	chrVIII	366	RPS20	Protein	71850	3855.72	11.9128	65566	3869.26	11.9178	3862.49	11.9153	29989	1890.05	10.8842	33484	1893.53	10.8869	1891.79	10.8855	0.489786	-1.02978	13	9	3177	30.3728	82.9859	0.0214851	AATTCAGCGGTTCCTTTTTTCTCATTTTCGCATATAGCTGC:TAAACACAGTTCCTCGATATACCTCTGTCTTACT::TATATACAAAATGTCTGACTTTCAAAAGGAAAAGGTTGAAGAAC::AAGATTAGAATCACTTTGACCTCCACCAAG::AACACAACTTGGTCAAGAAGGGTCCAGTCAGACTACCAACCAAGG::AAATGGTGAAGGTTCTAAGACTTGGGAAACCT::AAATGGTGAAGGTTCTAAGACTTGGGAAACCTACGAAATGAGAATCC::AAGAGATACATCGACTTGGAAGCTCCTGTTCAAATCGTTAAGAGAATCACTCAAATCACCATTGAACCTGGTGTGGATGTCGAAGTTGTTGTTGCTTC::CAACTAAGCTGGT…	75854:75930::75445::75479::75569::75624::75661::75695::75775:	75775	ORF:3UTR	ORF	16	12	4662	48.7657	133.24	0.0704303	ATTAGATTCCTCTTTTTCTCGTCCATTAACCAAAATATATTATTGAATTCAGCGGTTCCTTTTTTCTC:CTGCACTATTAGAATCAGCCCACTCTAGGTAAACACAGTTCCTCGATATACCTCTGTCTT::ACAGTTCCTCGATATACCTCTGTCTTACTATCAGTGGTTAAACCTTATG::TAATTATTGGAAAAGACA::AAACAAAAAGGTATATACAAAATGTCTGACTTTCAAAAGGAAAAGGTTGAAGAAC::AAGATTAGAATCACTTTGACCTCCACCAAGGTTAAG::AACTTGGTCAAGAAGGGTCCAGTCAGACTACCAACCAAGGTTTTGAAGATCTCCACCAG::AACAACACAACTTGGTCAAGAAGGGTCCAGTCAGACTACCA…	75833:75911::75968::76046::75430::75478::75569::75623::75638::75655::75695::75775:	75430	ORF:3UTR	ORF	1.46742	1.62176	3.31115	2.215	48844
snR56	chrII	88	SNR56	snRNA	39	8.70446	3.12175	29	7.11779	2.83143	7.91113	2.98388	12	3.14552	1.6533	1	0.235198	-2.08805	1.69036	0.757328	0.213668	-2.22656	2	1	3155	30.1625	342.756	43.3258	TTAACATGATGAAAAAATATATTAACACAGACCTGTACTGAACTTTTCGAAGTTTTGCAGATAACAATATTGCTTTTTTTCTCTGACT	88214	88214	snoRNA	snoRNA	2	1	3522	36.841	418.648	247.668	AATTTAACATGATGAAAAAATATATTAACACAGACCTGTACTGAACTTTTCGAAGTTTTGCAGATAACAATATTGCTTTTTTTCTCTGACT	88213	88213	snoRNA	snoRNA	1.11632	1.23373	5.77405	3.29589	22
snR63	chrIV	255	SNR63	snRNA	77446	5965.11	12.5423	76623	6490.07	12.664	6227.59	12.6045	66091	5978.54	12.5456	89459	7261.07	12.826	6619.8	12.6926	1.06298	0.0881149	6	3	3096	29.5985	116.072	0.0186384	GAGAATATTGGGAGTCTTTTAATGTGATGAGTGGCCAACATAACCTTATAGTCATAGTTACACTGATT:ACTTTGTGTCTTTATGATCTCATCGTTCTGGTGGACC::TTTTAATGATGAAGATTTTAATTTTCCGTTGGTCTATTAAGAACAGAAGTACTTC:	323237:323330::323450:	323450	snoRNA	snoRNA	6	4	2482	25.9623	101.813	0.0153801	TTTCTGTTGGAGAATATTGGGAGTCTTTTAATGTGATGAGTGGCCAACATAACCTTATAGTCATAGTTACACTGATT:ATTTACTTTGTGTCTTTATGATCTCATCGTTCTGGTGGACCATAATC::ATCGTTCTGGTGGACC::TTTTAATGATGAAGATTTTAATTTTCCGTTGGTCTATTAAGAACAGAAGTACTTCAAAACTACTTTTTAAGACC:	323237:323313::323330::323399:	323399	snoRNA	snoRNA	0.80168	0.885996	0.833502	0.563303	65312
YIL018W	chrIX	765	RPL2b	Protein	29024	745.171	9.54143	27720	782.64	9.6122	763.905	9.57725	12804	386.08	8.59276	16907	457.427	8.8374	421.754	8.72026	0.552102	-0.856993	18	18	2967	28.3652	37.0787	0.0485383	ACCCAAGATTAATCTTTTTAATTTTGGTTTCTTCCTTCTGTCATATT:AATTTTCTTAAATATTATATAATTTAATCCGAAACG::AAAGGGTGCTGGTTCTATCTTCACCTCTCACACC::AAGTTGAGAACTTTGGACTATGCTGAACGTCATGGTTAC::ATCCGTGGTATCGTTAAGC::AAATTGTCCACGACTCCGGTAGAGGTGCTCCATTGGCCAAGGTTGTTTTCCGT::AAGGTGTTCACACTGGTCAATTCATTTACGCTGGTAAAAAGGCTTCTTTGAACGTCGGTAACGTCTTGCCATTGGGTTCTGTCCCAG::ATTTACGCTGGTAAAAAGGCTTCTTTGAACGTCGGTAACGTCTTGCCATTGGGTTCTGTCCCAGAAGGTAC…	317950:317979::317194::317265::317300::317359::317423::317501::317513::317530::317542::317628::317651::317729::317785::317850::317866::317913:	317950	ORF:3UTR	3UTR	21	18	1400	14.6444	19.1429	0.0453889	ACCCAAGATTAATCTTTTTAATTTTGGTTTCTTCCTTCTGTCAT:ATTATATAATTTAATCCG::GTGCTGGTTCTATCTTCACCTCTCACACC::ATCTTCACCTCTCACACC::ATTAAGACAAGGTGCTGCCAAGTTGAGAACTTTGGACTATGCTGAACGTCATGGTTACATCCGTGGTATCGTTAAG::ATTAAGACAAGGTGCTGCCAAGTTGAGAACTTTGGACTATGCTGAACGTCATGGTTACATCCGTGGTATCGTTAAGC::TCCGGTAGAGGTGCTCCATTGGCCAAGGTTGTTTTCCGTGACC::ATTTACGCTGGTAAAAAG::ACGCTGGTAAAAAGGCTTCTTTGAACGTCGGTAACGTCTTGCC::AAGGTACCATTGTCTC…	317950:317989::317199::317215::317250::317286::317331::317429::317464::317493::317541::317612::317632::317680::317731::317806::317869::317904:	317250	ORF:3UTR	ORF	0.471857	0.521484	0.944544	0.739263	34866
YPL198W	chrXVI	735	RPL7b	Protein	6736	180.001	7.49186	5694	167.325	7.38651	173.663	7.44015	2026	63.5836	5.99058	2068	58.2344	5.8638	60.909	5.92858	0.350732	-1.51156	18	13	2902	27.7438	37.7466	0.217356	ATTATTCCGTGTGGCAATAATCTC:TCTTAATGATGAAAACTATTCCTTATTCTCGACTAGTCTTTGACAATGCTGTCGTTTAATCACCATCTTTCGGCTGACT::ATTATTTTGGAAAGAAACGCCGCTTACCAAAAGGAATACGAAACTGCTGAAAGAAAC::AAACGCCGCTTACCAAAAGGAATACGAAACTGCTGAAAGAAACATC::CTAAGCGTGATGCCAAGGCTGCTGGTTCCTACT::ATGCCAAGGCTGCTGGTTCCTACT::ACAAGAATCAACTCTGGTACATTCGTCAAAG::TTACCAAGGCTACTTTGGAACTATTGAAGTTGATTGAACC::CTTACGGTTACCC::AAGAGAGGTTTCGGTAAGATCAACAAGCAAAGAGT…	174720:173886::174107::174122::174166::174187::174306::174360::174371::174438::174529::174591::174670:	173886	ORF:3UTR	ORF	20	15	1670	17.4686	23.7668	0.390202	ATTCCGTGTGGCAATAATCTC:ATATATATGACCGGACTCG::CTTAATGATGAAAACTATTCCTTATTCTCGACTAGTCTTTGACAATGCTGTCGTTTAATCACCATCTTTCGGCTGACTAGT::AAGGCTGCTGGTTCCTACT::CGTGATGCCAAGGCTGCTGGTTCCTACTACGTCGAAGCTCAACACAAGTTGGTCTTCGTTGTCAGAATC::CTAAGATTGACAAGAATCAACTCTGGTACATTCGTCAAAG::AACTCTGGTACATTCGTCAAAGTTACCAAGGCTACTTTGGAACTATTGAAGTTGATTGAACC::CTACTTTGGAACTATTGAAGTTGATTGAACCATACGTTGCTTACGGTTACCC::AAGAGAGGTTTCGGTAAGATC…	174720:174755::173885::174185::174226::174283::174359::174369::174415::174467::174481::174510::174555::174580::174666:	173885	ORF:3UTR	ORF	0.575465	0.635989	1.81332	1.17784	4661
SUP17	chrIX	82	tS(UGA)I	tRNA	0	0	#NUM!	0	0	#NUM!	0	#NUM!	0	0	#NUM!	0	0	#NUM!	0	#NUM!	#N/A	#N/A	2	1	2869	27.4283	334.491	#N/A	AGACTTGAAATCTGTTGGGCTCTGCCCGCGCTGGTTCAAATCCTGCTGGTGTCGTTA	248934	248934	tRNA	tRNA	2	1	2646	27.6778	337.534	#N/A	AGACTTGAAATCTGTTGGGCTCTGCCCGCGCTGGTTCAAATCCTGCTGGTGTCGTTA	248934	248934	tRNA	tRNA	0.922273	1.01927	#N/A	#N/A	0
YLR044C	chrXII	1692	PDC1	Protein	638842	7415.71	12.8564	691448	8826.52	13.1076	8121.11	12.9875	351232	4788.36	12.2253	484594	5927.81	12.5333	5358.09	12.3875	0.659772	-0.59996	19	19	2829	27.0459	15.9846	0.00196827	ATTTTTATGTAACGAAAAATAAATTGGTTC:AAGCGATTTAATCTCTAATTATTAG::ATGTTGCCAGTCTTCGATGCTCCACAAAACTTGGTTGAACAAGCTAAGTTGACTGCTGCTACCAACGCTAAGC::TTGCCAGTCTTCGATGCTCCACAAAACTTGGTTGAACAAGCTAAGTTGACTGCTGCTACCAACGCT::TCTTTCAACGACAACTCTAAGATCAGAATGATTGAAATC::ATTGAAAAGTTGATTCACGGTCCAAAGGCTC::ATCAGATGGGGCTTGAAGCCATACTTGTTCGTCTTGAACAACGATGGTTAC::ATTGGTGACGGTTCTTTGCAATTGACTGTTCAAGAAATCTCCACCATGATCAGATGGGGCTTGAAGCCATA…	232333:232372::232428::232464::232495::232648::232660::232698::232718::232812::232830::232884::232946::232981::233523::233552::233669::233736::234053:	232981	ORF:3UTR	ORF	22	16	1324	13.8494	8.18521	0.00152764	ATGTAACGAAAAATAAATTGGTTC:ATTTAATCTCTAATTATTAG::TTGCCAGTCTTCGATGCTCCACAAAACTTGGTTGAACAAGCTAAGTTGACTGCTGCTACCAACG::ATCAGATGGGGCTTGAAGCCAT::ATGGGGTTCCATTGGTTTCACCACTGGTGCTACCTTGGGTGCTGCTTTCGCTGCTG::AACACCTACGGTATCTCTC::ACTTTCCCAAACAACACCTACGGTATCTCTCAAGTCTTATG::ATACGGTGGTGTTTACGTCGGTACCTTGTCCAAGCCAGAAG::ATTGACACCATCTTGGCTTTGGTCAAGGATGCTAAGAACCCAGTTATCTTGGCTG::AACTTGGTCGACTTGAACGTCCCAGCTAAGTTGTTGCAAA…	232327:232372::232401::232698::232826::232862::232887::233308::233479::233527::233559::233617::233669::233718::234024::234050:	232826	ORF:3UTR	ORF	0.46801	0.517233	0.783956	0.717038	914999
tQ(UUG)H	chrVIII	72	tQ(UUG)H	tRNA	0	0	#NUM!	0	0	#NUM!	0	#NUM!	0	0	#NUM!	0	0	#NUM!	0	#NUM!	#N/A	#N/A	2	1	2532	24.2065	336.201	#N/A	AGTAAGTTCCGGTCCTATAGTGTAGTGGTTATCACTTTCGGTTTTGATCCGGACAACCCCGGTTCGAATCCGGGTAGGACCTTT	134313	134313	tRNA	tRNA	2	2	2285	23.9017	331.968	#N/A	TAAGTTCCGGTCCTATAGTGTAGTGGTTATCACTTTCGGTTTTGATCCGGACAACCCCGGTTCGAATCCGGGTAGGACCTT:TAAGTTCCGGTCCTATAGTGTAGTGGTTATCACTTTCGGTTTTGATCCGGACAACCCCGGTTCGAATCCGGGTAGGACCTTTT:	134315:134363:	134363	tRNA	tRNA	0.902449	0.997363	#N/A	#N/A	0
tQ(UUG)B	chrII	72	tQ(UUG)B	tRNA	0	0	#NUM!	0	0	#NUM!	0	#NUM!	0	0	#NUM!	0	0	#NUM!	0	#NUM!	#N/A	#N/A	2	1	2477	23.6807	328.898	#N/A	TTATCACTTTCGGTTTTGATCCGGACAACCCCGGTTCGAATCCGGGTAAGACCTT	350886	350886	tRNA	tRNA	2	2	1753	18.3368	254.678	#N/A	AGTGGTTATCACTTTCGGTTTTGATCCGGACAACCCCGGTTCGAATCCGGGTAAGACCTT:TTATCACTTTCGGTTTTGATCCGGACAACCCCGGTTCGAATCCGGGTAAGACCTT:	350886:350899:	350886	tRNA	tRNA	0.707711	0.782144	#N/A	#N/A	0
YGL076C	chrVII	735	RPL7a	Protein	20589	550.184	9.10377	18950	556.868	9.12119	553.526	9.11251	8302	260.549	8.02541	9893	278.585	8.12197	269.567	8.0745	0.486999	-1.03801	21	15	2470	23.6138	32.1276	0.0580417	ATTCACTAGTTTGTATATTG:TCCATGAACTAAACTGGTTGAAGTC::ACTTTATCCAAGGTGGTTCTTTCGGTAACCGTGAAGAATTCATCAAC::AAGTTGTCCAACCCATCTGGTGGTTGGGGTGTCCC::ATTCACGAAATCATCACTGTTGGTCCACACTTCAAG::ATTGACGATTTGATTCACGAAATCATCACTGTTGGTCCACACTTCAAG::AAGAGAGGTTTCGGTAAGATCAACAAGCAAAGAGTTCCATTGTCCGAC::ATTGAAGTTGATTGAACCATACGTTGCTTACGGTTACCCATCGTACTCTACTATTAGACAATTGGTCTACAAGAGAGGTTTCGGTAAGATCAAC::ACAAGAATCAACTCTGGTACATTCGTCAAAG…	364258:364342::364359::364446::364485::364529::364598::364664::364731::364851::364866::364884::364943::365182::365238:	365183	ORF:3UTR	ORF	17	13	1500	15.6904	21.3475	0.0791917	AATTTCGTCAGTAATG:ATATTGTACCTCTAATTTATCTTATAATTTCGTCAGTAATG::ACTTTATCCAAGGTGGTTCTTTCGGTAACCGTGAAGAATTCATCAACAAATTGGTTAAGTCCATGAACTAAACTGGTTGAAGTCAC::AACTTTTTGTGGCCATTCAAG::AAATCATCACTGTTGGTCCACACTTC::TTCCATTGTCCGACAATGCTATCATCGAAGCCAACTTGGGTAAG::CTACTTTGGAACTATTGAAGTTGATTGAACCATACGTTGCTTACGGTTACCC::AATCAACTCTGGTACATTCGTCAAAG::CGTGATGCCAAGGCTGCTGGTTCCTACTACGTCGAAGCTCAACACAAGTTGGTCTTCGTTGTCAGAATC::A…	364223:364243::364357::364452::364501::364545::364669::364736::364811::364854::365183::365451::365489:	365183	ORF:3UTR	ORF	0.607287	0.671159	1.37815	1.15758	22361
tQ(UUG)D1	chrIV	72	tQ(UUG)D1	tRNA	0	0	#NUM!	0	0	#NUM!	0	#NUM!	0	0	#NUM!	0	0	#NUM!	0	#NUM!	#N/A	#N/A	2	1	2456	23.4799	326.11	#N/A	GGTCCTATAGTGTAGTGGTTATCACTTTCGGTTTTGATCCGGACAACCCCGGTTCGAATCCGGGTAGGACCTTTTCT	521031	521031	tRNA	tRNA	2	1	2383	24.9268	346.205	#N/A	GGTCCTATAGTGTAGTGGTTATCACTTTCGGTTTTGATCCGGACAACCCCGGTTCGAATCCGGGTAGGACCTTTT	521014	521014	tRNA	tRNA	0.970277	1.07233	#N/A	1.04431	1
tQ(UUG)E1	chrV	72	tQ(UUG)E1	tRNA	0	0	#NUM!	0	0	#NUM!	0	#NUM!	0	0	#NUM!	0	0	#NUM!	0	#NUM!	#N/A	#N/A	2	1	2416	23.0975	320.799	#N/A	GGTCCTATAGTGTAGTGGTTATCACTTTCGGTTTTGATCCGGACAACCCCGGTTCGAATCCGGGTAGGACCTTT	250345	250345	tRNA	tRNA	2	1	2405	25.1569	349.401	#N/A	GGTCCTATAGTGTAGTGGTTATCACTTTCGGTTTTGATCCGGACAACCCCGGTTCGAATCCGGGTAGGACCTTTT	250328	250328	tRNA	tRNA	0.995447	1.10014	#N/A	#N/A	0
snR8	chrXV	190	SNR8	snRNA	0	0	#NUM!	0	0	#NUM!	0	#NUM!	0	0	#NUM!	0	0	#NUM!	0	#NUM!	#N/A	#N/A	8	7	2252	21.5296	113.314	#N/A	ATACATATTAAACATGCCTTCTATTCACTG:ATCTTACATCCGTAGGTGATCAGAGGGGAAAAGAAGAGCTAGAGCAACTCCC::ATCCGTAGGTGATCAGAGGGGAAAAGAAGAGCTAGAGCAACTCCC::ACACTCATGAGCGTCCTCATACTGTTCTGGGCGCTTCTC::ACACTCATGAGCGTCCTCATACTGTTCTGGGCGCTTCTC::ATTGGCCCAGATCGGTAGCTGCGCGAGTGAGATATCTT::CATTGGCCCAGATCGGTAGCTGCGCGAGTGAGATATCT:	832335:832369::832395::832440::832459::832505::832516:	832505	snoRNA	snoRNA	6	6	1403	14.6757	77.2407	#N/A	ATACATATTAAACATGCCTTCTATTCACTGTGCC:ATTAAACATGCCTTCTATTCACTG::ACATCCGTAGGTGATCAGAGGGGAAAAGAAGAGCTAGAGCAACTCCCACACTCATGAGCGTCCTCATACTGTTCTGGGCGCTTCTC::AGGGGAAAAGAAGAGCTAGAGCAACTCCCACACTCATGAGCGTCCTCATACTGTTCTGGGCGCTTCTC::AGGTGCTTCTTTTAGTGTCTCCCATTGGCCCAGATCGGTAGCTGCGCGAGTGAGATATCTT::TTTAGTGTCTCCCATTGGCCCAGATCGGTAGCTGCGCGAGTGAGATATCT:	832343:832358::832376::832439::832464::832502:	832439	snoRNA	snoRNA	0.623002	0.688526	#N/A	#N/A	0
YBL092W	chrII	393	RPL32	Protein	31743	1586.41	10.6315	30222	1660.97	10.6978	1623.69	10.6651	11727	688.316	9.42693	12280	646.729	9.33702	667.522	9.38267	0.411115	-1.28239	9	8	2222	21.2428	54.053	0.0332903	AATTTTAAATTTCAATAAAAAAATATCAAATCAAACATGACTTTTAAATCTACC:CCTCCTTACCTCACCC::AAGAAGTTCAAGCGTCATCACTCTGACCGTTACCACAGAGTTGCTGAAAACTGGAGAAAGCAAAAGGGTATTGACTCTGTTGTTAGAAGAAGATTC::AACATCTCTCAACCAAAGATCGGTTACGGTTCTAAC::AAGACCAAGTTTTTGTCACCATCTG::AGTCGCTAACGTTAAGGATTTGGAAACCTTGACCATGCACACCAAGACTTACGCCGCTGAAATTGCTC::AGAGTTGTCATTTTGGCTAGAGCTAAGGCTTTGGGTATCAAGGTCACCAACCCAAAGGGTCGTTTGGCTTTGGAAGCTTAAATT::ATTTTGG…	46438:45985::46034::46148::46184::46252::46318::46353:	46353	ORF:3UTR	ORF	11	10	1296	13.5565	34.4949	0.051676	ATCAAATCAAACATGACTTTTAAATCTACC:ACTTTTAAATCTACC::CCTCCTTACCTCACCCAAAGATTGTCAAG::TTCAAGCGTCATCACTCTGACCGTTACCACAGAGTTGCTGAAAACTGGAGAAAGC::AAGTTCAAGCGTCATCACTCTGACCGTTACCACAGAGTTGCTGAAAACTGGAGAAAGCAAAAGGGTATTGACTCTGTTGTTAGAAGAAGATTC::TTAGAAGAAGATTCAGAGGTAACATCTCTCAACCAAAGATCGGTTACGGTTCTAAC::ATCTCTCAACCAAAGATCGGTTACGGTTCTAACAAGAAGACC::ACTTTCTTAGTCGCTAACGTTAAGGATTTGGAAACCTTGACC::TAGTCGCTAACGTTAAGGATTT…	46437:46456::45982::46059::46081::46127::46150::46213::46264::46308:	46308	ORF:3UTR	ORF	0.583258	0.644602	1.56794	1.11851	25183
snR4	chrV	186	SNR4	snRNA	0	0	#NUM!	0	0	#NUM!	0	#NUM!	0	0	#NUM!	0	0	#NUM!	0	#NUM!	#N/A	#N/A	4	3	2108	20.153	108.349	#N/A	AACTATTACAGTCGATGAGGATAGGTTATAGTTCATGTGTAACATCTGTGTTTTAAAATAACTCTAGTTATCCGGGGCGTTTTTCACAAAG:TTTGTGTAAGATGCTTTCCTGGGTCGATGTGGATTGTGCCGTGGCCTTTTTCACC::ACCTTTATAGCGGTGCTTTAACTATTAATAACTGAGGCTGTATTTT:	424701:424842::424866:	424866	snoRNA	snoRNA	0	0	0	0	0	#N/A	0	0	#N/A	0	#N/A	#N/A	#N/A	#N/A	#N/A	0
YDR385W	chrIV	2529	EFT2	Protein	117159	909.885	9.82954	119721	1022.47	9.99785	966.179	9.91615	70457	642.641	9.32787	96844	792.575	9.6304	717.608	9.48705	0.742728	-0.429094	54	45	2063	19.7228	7.79864	0.00807163	AGTTTTTGTCGTAATGTATTGGGCACCTTTTATG:TATACTTACCATCTATAG::ATATTAGATATCTGCCTTCCCCTGTATAATAGTTACT::AAGATGGTTGCTTTCACTGTTGACCAAATGCGTTCTTTAATGGACAAAGTTACC::CTTTCACTGTTGACCAAATGCGTTCTTTAATGGACAAAGTTACC::TCCGTTATTGCTCACGTCGATCATGGTAAGTCCACTTTGACCGATTCCTTGGTCC::TATTATTTCCGCTGCTAAGGCTG::AAGTCTACCGCTATTTCTCTATACTCTGAAATGTCTGACGAAG::ACCGACGGTAACTCCTTCTTGATCAACTTGATCGACTCTCC::AACTTGATCGACTCTCCAGGTCACGTTGACTTC…	1245815:1245861::1245935::1243227::1243269::1243316::1243366::1243461::1243546::1243572::1243624::1243637::1243665::1243854::1243888::1243990::1244131::1244208::1244300::1244355::1244422::1244528::1244540::1244586::1244758::1244827::1244945::1244963::1244973::1245010::1245093::1245125::1245135::1245177::1245230::1245269::1245344::1245409::1245439::1245451::1245473::1245516::1245583::1245658::1245…	1245658	ORF:5UTR:3UTR	ORF	55	47	2472	25.8577	10.2245	0.014248	TTAATTATTTAACTTTTTCAGTTTTTGTCGTAATGTATTGGGCACCTTTTATG:AGTTTTTGTCGTAATGTATTGGGCACCTTTTATGTCCTTTTGACTTTTTTGTAGTTTATTCTC::ATATTAGATATCTGCCTTCCCCTG::AATTGCAAGATGGTTGCTTTCACTGTTGACC::TTCTTTAATGGACAAAGTTACC::TATTATTTCCGCTGCTAAGGCTG::AAGCAAAAGACCGACGGTAACTCCTTCTTGATCAACTTGATCGACTCTCCAGGTCACGTTGACTTCTCCTCTGAAGTTACTG::AACTTGATCGACTCTCCAGGTCACGTTGACTTCTCCTCTGAAGTTACTGCCGCTTTACG::AAGGTGTCTGTGTCCAAACCGAAACTG…	1245813:1245854::1245908::1243240::1243269::1243367::1243497::1243545::1243675::1243775::1243810::1243867::1243897::1243920::1244018::1244053::1244159::1244197::1244213::1244295::1244387::1244400::1244493::1244552::1244642::1244661::1244700::1244735::1244809::1244832::1244845::1244872::1244953::1244993::1245018::1245084::1245135::1245172::1245229::1245270::1245333::1245394::1245409::1245452::1245…	1245135	ORF:3UTR	ORF	1.19825	1.32428	1.783	1.6621	174558
YBR118W	chrII	1377	TEF2	Protein	360213	5137.9	12.327	349341	5479.56	12.4198	5308.73	12.3742	196580	3293.05	11.6852	280335	4213.66	12.0409	3753.36	11.874	0.707016	-0.500184	16	14	2061	19.7036	14.3091	0.00269539	ATACCTCTTATTTTTATG:TATTTTTATCTATCTG::AAGGGTTCTTTCAAGTACGCTTGGGTTTTGGACAAGTTAAAGGCTGAAAGAGAAAGAGGTATC::ATTGCTTTGTGGAAGTTCGAAACTCC::ATGATTACTGGTACTTCTCAAGCTGACTGTGCTATCTTGATTATTGCTGGTGGTGTCGGTGAATTCGAAGCCGGTATCTCTAAGGATGGTCAAACC::ACTTCTCAAGCTGACTGTGCTATCTTGATTATTGCTGGTGGTGTCGGTGAATTCGAAGCCGGTATCTCTAAGGATGGTCAAACC::ACCTTGGGTGTTAGACAATTGATTGTTGCTGTCAACAAGATGGACTCCGTCAAATGGGACGAATCCAGATTCCAAGAAATTGTC:…	479098:479126::477875::477909::477997::478055::478149::478199::478370::478454::478515::478618::478646::478817:	478454	ORF:3UTR	ORF	15	14	1701	17.7929	12.9215	0.00344265	ATTTTTATATACCTCTTATTTTTATGTATTAGTTAATTAAGTATTTTTATCTATCTG:TATTTTTATCTATCTG::ATGGGTAAAGAGAAGTCTCACATTAACGTTGTCGTTATCGGTCATGTCGATTCTGGTAAGTCTACCACTACCGGTC::ATGGGTAAAGAGAAGTCTCACATTAACGTTGTCGTTATCGGTC::ATTTACAAGTGTGGTGGTATTGACAAGAGAACC::ATTACTGGTACTTCTCAAGCTGACTGTGCTATCTTGATTATTGCTGGTGGTGTCGGTGAATTCGAAGCCGGTATCTCTAAGGATGGTCAAACC::CTTTGTTGGCTTTCACCTTGGGTGTTAGACAATTGATTGTTGCTGTCAACAAGATGGACTCCGTCAAATG…	479097:479125::477671::477689::477760::478054::478149::478264::478313::478453::478511::478540::478555::478572:	478453	ORF:3UTR	ORF	0.825328	0.912131	1.29011	1.13496	530967
snR77	chrXIII	88	SNR77	snRNA	0	0	#NUM!	0	0	#NUM!	0	#NUM!	0	0	#NUM!	0	0	#NUM!	0	#NUM!	#N/A	#N/A	2	1	2045	19.5507	222.167	#N/A	AAAAGCTGGAATTACTGGCTGAACGAGTATATGTTGATACGTTTTTGCACTATCCTGACCTAG	297531	297533	snoRNA	snoRNA	2	2	1390	14.5397	165.224	#N/A	TTCATATGATGATTATAACAAAAACAAAAGCTGGAATTACTGGCTGAACGAGTATATGTTGATACGTTTTTGCACTATCCTGACCTAG:TCATATGATGATTATAACAAAAACAAAAGCTGGAATTACTGGCTGAACGAGTATATGTTGATACGTTTTTGCACTATCCTGACCT:	297531:297541:	297531	snoRNA	snoRNA	0.679707	0.751194	#N/A	#N/A	0
tF(GAA)B	chrII	73	tF(GAA)B	tRNA	0	0	#NUM!	0	0	#NUM!	0	#NUM!	0	0	#NUM!	0	0	#NUM!	0	#NUM!	#N/A	#N/A	3	2	2040	19.5029	267.163	#N/A	AAGCGGATTTAGCTCAGTTGGGAGAGCGCCAGACTG:AAAAACTTCGGTCAAGTCATCTGGAGGTCCTGTGTTCGATCCACAGAATTCGCATT:	36415:36490:	36491	tRNA	tRNA	3	2	1067	11.1611	152.892	#N/A	GCGGATTTAGCTCAGTTGGGAGAGCGCCAGACTG:ATCTGGAGGTCCTGTGTTCGATCCACAGAATTCGCATT:	36420:36490:	36490	tRNA	tRNA	0.523039	0.57805	#N/A	#N/A	0
YOR133W	chrXV	2529	EFT1	Protein	112355	872.576	9.76914	114058	974.108	9.92794	923.342	9.85072	67732	617.786	9.27096	93485	765.085	9.57948	691.436	9.43345	0.74884	-0.41727	63	48	1998	19.1013	7.55292	0.00817998	TCTAAATGAGAAAAGGTGGTTCTGTAAGAGC:ATCTTTTTCATTTATTCTCTG::CTTTAAAATTTTGTCGTAATAAAAATAG::ATTATTTTCTTACACATTTTTG::TTTACAATCGAACCCATC::AATCGAACCCATCATAAAAATGGACCTTTTCGTATT::CTTTCACTGTTGACCAAATGCGTTCTTTAATGGACAAAGTTACC::CGTAACATGTCCGTTATTGCTCACGTCGATCATGGTAAGTCCACTTTGACCGATTCCTTGGTCC::TATTATTTCCGCTGCTAAGGCTG::AAGTCTACCGCTATTTCTCTATACTCTGAAATGTCTGACGAAG::ACCGACGGTAACTCCTTCTTGATCAACTTGATCGACTCTCCAGGTC::AC…	577643:577691::577727::577759::577809::577819::575137::575184::575234::575329::575419::575486::575505::575637::575722::575743::575857::575920::576027::576060::576076::576168::576223::576379::576525::576559::576617::576627::576671::576697::576713::576743::576804::576841::576892::576961::576993::577003::577045::577134::577266::577297::577328::577377::577409::577451::577526::577605:	577526	ORF:3UTR	ORF	59	48	2408	25.1883	9.95978	0.0144045	TCTAAATGAGAAAAGGTGGTTCTGTAAGAGC:TCTAAATGAGAAAAGGTGGTTCTG::CTTTAAAATTTTGTCGTAATAAAAATAGTATGGTAATAGACT::ATTTTCTTACACATTTTTG::TTTACAATCGAACCCATC::TCATATAGTTATATTCCGAATGTTTACAATCGAACCCATCATAAAAATGGACCTTTTCGT::TTGCTTTCACTGTTGACC::TTCTTTAATGGACAAAGTTACC::ATGTCCGTTATTGCTC::ATTATTTCCGCTGCTAAGGCTG::AAGCAAAAGACCGACGGTAACTCCTTCTTGATCAACTTGATCGACTCTCCAGGTCACGTTGACTTCTCCTCTGAAGTTACTG::CTTTGGTTGTCGTCGACACC::AA…	577633:577644::577701::577762::577792::577815::575118::575137::575172::575230::575412::575490::575695::575727::575773::575788::575871::575899::576019::576053::576081::576135::576186::576255::576309::576361::576428::576512::576529::576570::576606::576682::576713::576749::576803::576850::576886::576960::577003::577040::577070::577138::577199::577266::577326::577457::577526::577589:	576960	ORF:3UTR	ORF	1.20521	1.33196	1.7787	1.66751	168985
YDR278C	chrIV	318	YDR278C	Protein	0	0	#NUM!	4	0.271683	-1.88	0.135842	-2.88	5	0.36269	-1.46319	0	0	#NUM!	0.181345	-2.46319	1.33498	0.416813	2	1	1986	18.9866	59.7063	439.529	TCCGATGTAGTGTAACGGCTATCACATCACGTTCTCACCGTGGAGACCGGGGTTCGACTCCCCGCTTCGGAGTT	1017205	1017205	ORF	ORF	0	0	0	0	0	0	0	0	#N/A	0	#N/A	#N/A	#N/A	#N/A	#N/A	0
YOL039W	chrXV	321	RPP2a	Protein	32188	1969.47	10.9436	31246	2102.42	11.0378	2035.94	10.9915	14157	1017.32	9.99056	10919	704.035	9.4595	860.68	9.74933	0.422742	-1.24215	6	4	1971	18.8432	58.7016	0.0288326	ATATCTTGGAAGTTATAGAGGGAAGGGCGC:AAACCCTTTCCTCTTTTTTACGGCGACCATACTCTTTTTTTCCTAATCCTTTTCAAG::AACGCTGCTGGTAACACCCC::ATTAAGGCTATTTTGGAATCCGTCGGTATCGAAATCGAAGACGAAAAGGTTTCCTCCGTTTTGTCCGCTTTGGAAGGTAAGTCTGTTGACGAATTAATT:	254674:254709::254346::254398:	254710	ORF:3UTR	3UTR	11	6	1710	17.887	55.7228	0.0647428	TTATAGAGGGAAGGGCG:AAACCCTTTCCTCTTTTTTACGGCGACCATACTCTTTTTTTCCTAATCCTTTTC::AACCAATCATACAAAAATG::ATTGAACGCTGCTGGTAACACCCCAGATGCC::ATTAAGGCTATTTTGGAATCCGTCGGTATCGAAATCGAAGAC::TTTCCTCCGTTTTGTCCGCTTTGGAAGGTAAGTCTGTTGAC:	254673:254709::254281::254342::254384::254423:	254709	ORF:5UTR:3UTR	3UTR	0.86758	0.958827	2.26811	1.56531	19550
YAL003W	chrI	621	EFB1	Protein	19840	627.495	9.29346	19679	684.45	9.4188	655.972	9.35749	6794	252.364	7.97936	8310	276.966	8.11356	264.665	8.04802	0.40347	-1.30947	18	15	1926	18.413	29.6506	0.045201	AACTTAGGTTTTAGGCTAAAAAAAAC:AGAAGGAATTTTGAACGATAAACTTTTCGACTGCACACGAAAC::ATAATGGCATCCACCGATTTCTCCAAGATTGAAACTTTGAAACAATT::CTTCTTTGGCTGAC::CTGACGTCACTGTCTTCAAGGCTTTCCAATCTGCTTACCCAGAATTCTCC::CTGACGTCACTGTCTTCAAGGCTTTCCAATCTGCTTACCCAGAATTCTCC::AACCACATCGCTTCCAAGGCCGATGAATTCGACTCTTTCCCAGCTGCCT::AACCACATCGCTTCCAAGGCCGATGAATTCGACTCTTTCCCAGCTGCCTCTGCTGCCGCTGCCGAAGAAGAAGAAG::ATGTCGATTTATTCGGTTCCGACG::AAG…	143249:143292::142180::142228::142637::142662::142723::142750::142785::142818::142941::142952::143000::143048::143111:	142952	ORF:3UTR	ORF	18	15	1405	14.6967	23.6661	0.0894192	AACTTAGGTTTTAGGCT:AACGATAAACTTTTCGACTGCACACG::ATAATGGCATCCACCGATTTCTCCAAGATTGAAACTTTGAAAC::AATTAAACGCTTCTTTGGCTGAC::TACTGCTGTTTCTCAAG::CTGACGTCACTGTCTTCAAGGCTTTCC::AGAATTCTCCAGATGGTTCAAC::ATCGCTTCCAAGGCCGATGAATTCGACTCTTTCCCAGCTGCCT::ATCGCTTCCAAGGCCGATGAATTCGACTCTTTCCCAGCTGCCTCTGCTGCCGCTG::ACGATGTCGATTTATTCGGTTCCGACGATGAAGAAGCTGACGCT::ATGACGATGTCGATTTATTCGGTTCCGACGATGAAGAAGCTGACGCTGAAGCTGAAAAGTTGA…	143249:143296::142175::142217::142636::142663::142677::142724::142751::142804::142852::142941::142967::142981::143111:	142941	ORF:3UTR	ORF	0.729491	0.806215	1.99821	1.90025	20939
LSR1	chrII	1175	LSR1	ncRNA	2128946	35586.6	15.119	1790852	32919.4	15.0067	34253	15.0639	1403653	27555.9	14.7501	1163338	20492	14.3228	24024	14.5522	0.701368	-0.511756	10	8	1916	18.3174	15.5893	0.000455121	TCTACAATAAGAGTGTTCCATTGTTAACGTGCTGGCGTCTTTTACTATATTTTTTTTCCC:AAGGAAAGGTGTCTTACGATTCTTTTTTTGATGTAATAGGAT::TTGGGAGATAATATTTATGGTATGGGGTGCTAGTGCGGATGGGGCGCTCTTATTGTTG::TTTATGTCCAACGCGGGATTTGGTTTTTCTTTATCGATGGGAAGAAATGGTGCTATAGTAGGTTGGGAGAT::TTTCTCCCTTAGTTTGGCTTTTTGCTTCATACTCTTCCCTGTCTTTCCGAGCCGTTTATGTCCAAC::ATGGTTTTTCGAAATTGGTTTTTGAGACGACGGTTGCTCAAGGTTATTGTTTTTGTTTTCTTCTGGTTGTTTTCT::AATCTCTTTGCCTTTT…	681112:681236::681367::681458::681499::681567::681785::681805:	681567	snRNA	snRNA	6	5	3447	36.0565	30.6864	0.00127732	TAGGGTGGGGTTGGTCTACAATAAGAGTGTTCCATTGTTAACGTGCTGGCGTCTTTTACTATATTTTTTTTCCC:ATTTTCCTTTTGAAGTGTCCTCG::AATAGGATAAGCTTGCTTATCCCCCAAGTATCGGCC::ATGGTTTCTTCATAAGGCGTTTTTATGATGGTTTTTCGAAATTGGTTTTTGAGACGACGGTTGCTCAAGGTT::AATCTCTTTGCCTTTTGGCTTAGATCAAGTGTAGTATCTGTTCTTTTCAGTGTAACAACTGAAATGACCTCAATGAGGCTC:	681126:681173::681209::681643::681785:	681643	snRNA	snRNA	1.79906	1.98828	2.83485	2.10017	1429308
YLR249W	chrXII	3135	YEF3	Protein	311470	1951.37	10.9303	304240	2096.09	11.0335	2023.73	10.9828	126200	928.571	9.85887	138697	915.685	9.83871	922.128	9.84882	0.455659	-1.13397	54	45	1910	18.26	5.82457	0.00287814	ATTAAAAGATGTCTGATTCCC:ATGATGTTCCAGAACACTTCTTCGGTGAATTGGCCAAGGGTATCAAGGACAAGAAGACCGCTGCTAACGCC::AATCTAACTTGTCTCCATCTGTTGAACCATAC::AATTGGTTCCAGCTATCTG::AATCTGTTGCTTCCGAAACTTTGATTTCC::ATTTTGGCAGCTATCTCTGCTATGGTCGATGCTGCTAAG::AGCTATCTCTGCTATGGTCGATGCTGCTAAGGATC::AAGAATGCCAGAATTGATTCCAGTCTTGTCTGAAACCATGTGGGACACCAAGAAGG::AAGTTGCCCTAAGAATGCCAGAATTGATTCCAGTCTTGTCTGAAAC::AAGGCTACCGAAACTGTTGAC::AATGTATTGCT…	636774:636937::637033::637061::637102::637224::637253::637277::637302::637365::637423::637494::637536::637647::637735::637813::637881::637901::638001::638047::638129::638195::638228::638295::638325::638375::638500::638672::638927::638946::639008::639073::639155::639178::639238::639250::639277::639317::639392::639464::639578::639651::639755::639809::639901:	639651	ORF:5UTR	ORF	62	50	1976	20.6695	6.59313	0.00714991	AAAAGATGTCTGATTCCC:AAATCGCTTCTGAAG::AACACTTCTTCGGTGAATTG::CTAACCAATCTAACTTGTCTCCATCTGTTGAACC::AATCTGTTGCTTCCGAAACTTTGATTTCCATCGTTAACGCTGTTAACCCAGTTGCCATCAAAGCTTTGTTGCCACATTTGACTAACG::AATCTGTTGCTTCCGAAACTTTGATTTCCATCGTTAACGCTG::ATTTTGGCAGCTATCTCTGCTATGGTCGATGCTGCTAAGGATCAAGTTGCCCTAAGAATGCC::ATTTTGGCAGCTATCTCTGCTATGGTCGATGCTGCTAAGGATC::AGTCTTGTCTGAAACCATG::AAGGATATTGAACGTTTCATTCCAAGTTTGATTCAATG::AT…	636781:636862::636935::637022::637112::637124::637246::637265::637298::637389::637491::637730::637846::637886::637907::637997::638049::638135::638166::638251::638323::638362::638376::638418::638433::638470::638490::638573::638670::638698::638747::638787::638849::638887::638936::639008::639067::639149::639283::639329::639392::639411::639439::639485::639578::639684::639726::639798::639846::639906:	638325	ORF	ORF	1.03455	1.14336	2.50925	2.12085	333332
YLR293C	chrXII	660	GSP1	Protein	35442	1054.71	10.0426	37174	1216.54	10.2486	1135.63	10.1493	15652	547.04	9.0955	18574	582.476	9.18605	564.758	9.14149	0.49731	-1.00778	19	14	1901	18.174	27.5364	0.0242478	AAACACAAACTAACTGGTACTCCTG:ATTCATCTCGATATAG::CTTTCTTTTTTCCCTACCCTAAACTG::ATTGCCTGATGAAGATGATGCTGATTTATAAGGGACAAACGAGAAC::ACTGCTTTGCCATTGCCTGATGAAGATGATGCTGATTTATAAGGGAC::AATTTGTTGCTTCTCCAGCTTTAGCCCCACCAGAAGTCCAAGTCGATGAACAATTGATG::CCCCACCAGAAGTCCAAGTCGATGAACAATTG::AAAATTGGCTGGTAACCCACAATTAG::ATTTCTGCCAAGTCCAACT::ATCCCAATTGTCTTGTGTGGTAACAAGGTCGATGTCAAAGAAAGAAAGGTC::ATTAACGCCCAATGTGCCATCATCATGTTCGAT…	720645:720702::720733::720756::720808::720854::720877::720927::720971::721032::721151::721194::721222::721327:	720733	ORF:3UTR	3UTR	13	12	1277	13.3577	20.239	0.0358366	AAATTCAATAAAAATCC:CTTTCTTTTTTCCCTACCCTAAACTG::AATTTGTTGCTTCTCCAGCTTTAGCCCCACCAGAAGTCCAAGTCGATGAACAATTGATGCAACAATACC::AATTTGTTGCTTCTCCAGCTTTAGCCCCACCAGAAGTCCAAGTCGATGAACAATTGATGCAACAATACC::AAAATTGGCTGGTAACCCAC::CCTTTCTTATGGTTGGCCAG::ATATTTCTGCCAAGTCCAACTACAACTTTGAAAAG::AATTGTCTTGTGTGGTAAC::AAGAACGTTCCAAACTGGCACAGGGATTTAG::AAAATTCGGTGGTTTAAGAGACGGTTACT::TTCTTGTCGGTGATGGTGGTACTG::AAACTAGTTCTTGTCGGTG…	720697:720733::720833::720868::720926::720938::720948::721077::721130::721215::721365::721388:	720926	ORF:3UTR	ORF	0.671752	0.742403	1.49284	1.06213	33658
YOR063W	chrXV	1164	RPL3	Protein	104528	1763.76	10.7844	98091	1820.15	10.8298	1791.95	10.8073	64431	1276.84	10.3184	76220	1355.29	10.4044	1316.06	10.362	0.73443	-0.445304	26	20	1873	17.9063	15.3834	0.00858473	CTTTCATGGGTACTTTGAAGAAGGACTTGTAAGAAGTTTTGTTAGAAAATAAATCATTTTTTAATTGAGCATTCTTATTCCTATTTTATTTAAATAG:TTTAAATCAAATTTTCTTTTTCCC::ACGGTCATTTAGGTTTCTTGCC::ATCCAAGCCAGTTGCTCTAACTTCCTTCTTGGGTTACAAGGCTGGTATGACCACCATTGTCAGAGATTTGGACAGACCAG::GAAGTTGTCGAAGCTGTCACCGTTGTTGACACTCCACCAGTTGTCGTTGTTGGTGTTGTCGGTTACGTCGAAACCCC::AAGAGGTTTGAGATCTTTGACCACCGTCTGGGCTGAACATTTGTCTGACG::AAGAGGTTTGAGATCTTTGACCACCGTCTGGGCTGAAC…	445895:445950::444738::444848::444936::444999::445020::445080::445114::445196::445392::445430::445469::445484::445605::445670::445693::445717::445747::445823:	444999	ORF:3UTR	ORF	29	20	2102	21.9874	18.8896	0.0143531	ATTCTTATTCCTATTTTATTTAAATAGTTTTATGTATTG:TTTAAATCAAATTTTCTTTTTCCC::AGAAAGTACGAAGCACCACGTCACGGTCATTTAGGTTTCTTGCCAAGAAAGAGAGCTG::TTACAAGGCTGGTATGACCACCATTGTCAGAGATTTGGACAGACCAGG::AAGCGTGAAGTTGTCGAAGCTGTCACCGTTGTTGACACTCCACCAG::AAGTTGTCGAAGCTGTCACCGTTGTTGACACTCCACCAGTTGTCGTTGTTGGTGTTGTCGGTTACGTCGAAACCCC::AAGAGGTTTGAGATCTTTGACCACCGTCTGGGCTGAACATTTGTCTGACGAAGTCAAGAGAAGATTCTAC::AAGGCTTTCACCAAATACTCTGCCA…	445888:445950::444723::444850::444910::444936::445027::445080::445160::445260::445313::445323::445392::445445::445480::445531::445629::445671::445748::445836:	445313	ORF:3UTR	ORF	1.12226	1.2403	1.68879	1.41988	112410
CDC65	chrXIII	72	tQ(CUG)M	tRNA	0	0	#NUM!	0	0	#NUM!	0	#NUM!	0	0	#NUM!	0	0	#NUM!	0	#NUM!	#N/A	#N/A	2	1	1864	17.8203	247.504	#N/A	AGTGGTTATCACTTTCGGTTCTGATCCGAACAACCCCAGTTCGAATCCGGGTGGGACCTTCCCTTC	808241	808241	tRNA	tRNA	2	1	2154	22.5314	312.936	#N/A	GGTCCTATAGTGTAGTGGTTATCACTTTCGGTTCTGATCCGAACAACCCCAGTTCGAATCCGGGTGGGACCTTCCCTTC	808241	808242	tRNA	tRNA	1.15558	1.27712	#N/A	#N/A	0
YDR212W	chrIV	1680	TCP1	Protein	13594	158.927	7.31222	12698	163.251	7.35095	161.089	7.33171	12895	177.054	7.46804	13280	163.608	7.3541	170.331	7.4122	1.05737	0.0804828	8	5	1854	17.7247	10.5504	0.0654942	TCCGAACGAGATTCTGTATCTGCATGTAAACTAATAAACCT:ATTTTACCGTCACCAAC::AAATTGGTGACGGTACT::ATTTGATTAGAGGTAAAATTGTGGACGAGATTC::AATGATTACAGTGGATCCAGAACC:	888924:887411::887509::888762::888860:	888924	ORF:3UTR	3UTR	9	6	1624	16.9874	10.1116	0.0593642	CCGAACGAGATTCTGTATCTGCATGTAAACTAATAAACCT:ATTTTACCGTCACCAAC::AAATTGGTGACGGTACT::ATTGGTGCTGACTCTGATTTTTTC::ATACAATGATTACAGTGGATCCAGAACC::ATACAATGATTACAGTGGATCCAGAACCACCC:	888925:887407::887509::887744::888860::888871:	888928	ORF:3UTR	3UTR	0.875944	0.968071	0.915544	0.781101	11639
YPR052C	chrXVI	282	NHP6a	Protein	1382	96.254	6.58877	1728	132.35	7.04822	114.302	6.83671	501	40.9809	5.35688	951	69.7988	6.12513	55.3899	5.79155	0.484592	-1.04516	6	3	1849	17.6769	62.6839	0.548406	CTTTATTATCTCTCTCCTTTCTATTCCTCTTTTCTCTACTGCCCTTTTTCTATATCT:TTTTCCTCTTGTTCTTTTTGAAACTTG::AAGTCGGCAAGAAGTTGGGTGAGAAGTGGAAGGCTCTAACGCC:	665586:665641::665806:	665586	ORF:3UTR	3UTR	4	3	2941	30.7636	109.091	1.96951	ATCTCTCTCCTTTCTATTCCTCTTTTCTCTACTG:ACTTCCTCCCCGCGTTTTTGTCTG::AAAATCCAGATATCACATTTGGACAAGTCGGCAAGAAGTTGGGTGAGAAGTGGAAGGCTCTAACGCCAGAGGAAAAGC:	665586:665680::665773:	665586	ORF:3UTR	3UTR	1.59059	1.75788	3.62755	2.8448	1498
YNL209W	chrXIV	1842	SSB2	Protein	71634	763.817	9.57708	72095	845.368	9.72344	804.592	9.65211	31449	393.832	8.62143	36805	413.555	8.69194	403.693	8.65712	0.501737	-0.994998	34	32	1842	17.6099	9.56023	0.0118821	TCGTTAAGATGTCATTCTGGTTAAGGTTATAC:ATATATATTTTTCATTTTTAATG::ATTAACAATGGCTGAAGGTGTTTTC::ACAGGAAAGATTGATCGGTGATGCTGCCAAGAACC::AAGCTGCTTTGAACCC::ATGCTAAGCGTTTGATTGGTAGAAGATTCGACGACGAGTCTGTCCAAAAGGACATGAAGACCTGGCCTTTCAAGGTTATCGACGTCGATGGTAACCC::ATTCGACGACGAGTCTGTCCAAAAGGACATGAAGACCTGGCCTTTC::ATGCCGGTGCCATTTCTG::ACTTGGGTGGTCAAGATTTCGACACCAACTTGTTGGAAC::AAGAAGAAGACTGGTTTGGAC::ATCTCCGACGATGCCAGAGCTTTGAGAA…	253925:253944::252076::252216::252252::252274::252309::252543::252773::252803::252860::252990::253002::253030::253139::253164::253204::253217::253248::253259::253355::253425::253470::253532::253561::253571::253609::253680::253733::253811::253847::253858:	253355	ORF:3UTR	ORF	32	28	1411	14.7594	8.01271	0.0198485	TACTCCATCTTTCGTTGCCTTCACCCCACAGGAAAGATTGATCGGTGATGCTGCCAAGAACCAAGCTGCTTTGAA:AAGCGTTTGATTGGTAGAAGATTCGACGACGAGTCTGTCCAAAAGGACATGAAGACCTGGCCTTTC::AAGAAATTTCCGCTATGGTCTTGACCAAGATGAAGGAAATTGCTGAAGCTAAG::AGATGAAGGAAATTGCTGAAGCT::ATGCCGGTGCCATTTCTG::TCTAGGTGCTGGTAAG::CTGGTGGTGTTTACACTG::AACACTTCAAGGCTGAATTCAAGAAGAAGACTGGTTTGGACATCTCCGACG::AGAGCTTTGAGAAGATTGAGAACTGCTGCTGAAAGAGCTAAG::AACCTTATCTTCTGTCACTC…	252175:252275::252414::252451::252550::252616::252716::252805::252858::252907::252966::253046::253066::253099::253139::253157::253217::253266::253308::253355::253425::253510::253537::253571::253682::253734::253797::253868:	253355	ORF	ORF	0.766015	0.84658	1.6873	1.34696	81948
tT(UGU)G1	chrVII	72	tT(UGU)G1	tRNA	0	0	#NUM!	0	0	#NUM!	0	#NUM!	0	0	#NUM!	0	0	#NUM!	0	#NUM!	#N/A	#N/A	2	1	1828	17.4761	242.724	#N/A	CTTAGCTTAGTGGTAGAGCGTTGCACTTGTAATGCAAAGGTCGTTAGTTCAATTCTGACAGGTGGCATAA	661823	661823	tRNA	tRNA	2	1	1106	11.569	160.681	#N/A	GCTTAGTGGTAGAGCGTTGCACTTGTAATGCAAAGGTCGTTAGTTCAATTCTGACAGGTGGCATAA	661823	661823	tRNA	tRNA	0.605033	0.668667	#N/A	#N/A	0
YLR058C	chrXII	1410	SHM2	Protein	71977	1002.62	9.96955	81382	1246.64	10.2838	1124.63	10.1352	17128	280.208	8.13036	20050	294.315	8.20122	287.261	8.16622	0.255429	-1.96901	26	21	1827	17.4665	12.3876	0.0110149	ATTTTCTCCTCTTCTCATTATG:AAAAAAATAAACATTACTG::AAAAAGGAAATTTACGACTGGGCTGGCGAATACCCATTGGCTGTGTAAAGAAATCACC::AAGGCTCTGATGTTTTGAACACCTGGAAAAAGGAAATTTACGACTGGGCTGGCGAATACCCATTGGCTGTGTAAAGAAATCACCACAACG::ATTAACAAGGCTGTAGAATTCGCTCAAC::ATTAACAAGGCTGTAGAATTCGCTCAAC::ATTGCTTTGAACAAAAACTCTATTCCAGGTGACAAATCTG::AAAAGGGTGTTGATGGTGCTCGTGTTGAATAC::AACTTGGGCTACAGATTAGTTTCCAACGGTACCGATTCTCAC::ATTGCTGCTTTGGCCACTG::AA…	257914:257951::257982::258040::258129::258156::258261::258304::258370::258504::258538::258549::258570::258610::258744::258790::258847::259181::259239::259259::259331:	259239	ORF:3UTR	ORF	15	13	867	9.06904	6.43194	0.0223906	TATTCATTTTCTCCTCTTCTCATTATGTATATATGTACCT:ATTTTCTCCTCTTCTCATTATG::AATCCCAAAAAAATAAACATTACTG::ACTGGGCTGGCGAATACCCATTGGCTGTGTAAAGAAATCACC::ATTAAAGGACTTCAAAGCCAAGGTCGACGAAGGCTCTGATGTTTTGAACACCTGGAAAAAG::GCTGTAGAATTCGCTC::ATTGCTTTGAACAAAAACTCTATTCCAGGTGACAAATCTG::AATTTAAGAACTTGGGCTACAGATTAGTTTCC::CTGCTTTGGCCACTGCTTTGAAGCAAGCTGCCACTCCAGAATTCAAGGAATAC::TTCTATACGACTTGGAAAACCCAATTAACTTCTCTGTTTTCCCAGGTCACC…	257899:257915::257951::257982::258036::258145::258285::258407::258473::258574::258737::259215::259260:	259260	ORF:3UTR	ORF	0.474548	0.524459	2.05325	1.23551	43790
YLR134W	chrXII	1692	PDC5	Protein	592	6.87197	2.78072	627	8.00382	3.00069	7.43789	2.89489	595	8.11166	3.02	711	8.69733	3.12057	8.40449	3.07116	1.12996	0.176267	13	10	1708	16.3289	9.65063	1.2975	AAGGTATGAGATGGGCTGGTAACG:TATGAGATGGGCTGGTAAC::GTATTGCCGGTTCTTACGCTGAAC::ACCTTGGGTAACGGTGACTTCACTG::ACCTTGGGTAACGGTGACTTCACTGTTTTCCACAGAATGTCTGCCAACATTTCTGAAACC::ATGCTAAGAACCCAGTTATCTTGGCTG::AAGGATGCTAAGAACCCAGTTATCTTGGCTG::AAGCAAGAATGGATGTGGAACC::GAAATTCAAGGTTGGGACC::CTCCACAAAACTTG:	410852:410866::410984::411068::411087::411351::411362::411818::412187::412356:	411818	ORF	ORF	14	11	2414	25.251	14.9238	1.77569	TATGAGATGGGCTGGTAACG:AAAGGTATGAGATGGGCTGGTAACGCT::TATTGCCGGTTCTTACGCTGAAC::TATTGCCGGTTCTTACG::ACCTTGGGTAACGGTGACTTCACTGTTTTCCACAGAATGTCTG::TAACGGTGACTTCAC::AATGTCTGCCAACATTTCTGAAACCACTGCCATGATCACTG::AAATTGACAGATGTATCAGAACC::AAGGATGCTAAGAACCCAGTTATCTTGGCTGATGCTTGTGCTTCTAGACATGATGTCAAGGCTGAAACTAAG::AAGCAAGAATGGATGTGGAACC::AAATTCAAGGTTGGGACC:	410850:410865::410976::410990::411068::411086::411103::411179::411347::411818::412189:	411821	ORF	ORF	1.41335	1.562	1.38235	1.59561	693
snR74	chrXIII	88	SNR74	snRNA	2	0.446383	-1.16365	3	0.736324	-0.441588	0.591353	-0.757908	15	3.93189	1.97522	6	1.41119	0.496911	2.67154	1.41767	4.51768	2.17558	2	1	1700	16.2524	184.686	312.311	AATGCTGCAGAAGATGAAACAAATTACTCAAATAGACAAGCATATGTCTGATCTTCATGATTGAAAAGAGCAATTAGTGTCTGATGCAA	298167	298167	snoRNA	snoRNA	0	0	0	0	0	0	0	0	#N/A	0	#N/A	#N/A	#N/A	#N/A	#N/A	18
YER074W	chrV	408	RPS24a	Protein	5986	288.162	8.17074	5193	274.909	8.10281	281.535	8.13717	1929	109.06	6.76898	1692	85.8335	6.42347	97.4467	6.60654	0.346126	-1.53063	16	15	1678	16.0421	39.3188	0.139659	ATTTTTACGGATTGTTTAGTTTTCT:ATTTTTACGGATTGTTTAGTTTTCTATATATAAATATGTGTATCTTTTTCCAATAAAAAAT::TATCTTTTTCCAATAAAAAATATAATCAAT::AATTTTAAGAGATCCGTGGATTCATTTCGTAATAGAAAATCTCGGAAAAATGGTACAG::AGAAAGGTTATCTCCAACCCATTGTTGGCC::AGAAAGCAATTCGTCGTCGACGTCTTGCACCCAAACAGAGCT::AATGTCTCCAAGGATGAATTGCGTGAAAAATTAGCTGAAGTCT::CTGTCTCCGTTTTCGGTTTCAGAACCC::TCTCCGTTTTCGGTTTCAGAACCCAATTTGGTGGTGGTAAGTCTGTTGGTTTCGGTTTGGTCTAC::A…	307242:307253::307282::307293::306835::306887::306906::306968::306984::307010::307040::307052::307086::307134::307156:	306887	ORF:3UTR	ORF	17	13	938	9.81172	24.0483	0.246784	ATTTTTACGGATTGTTTAGTTTTCTAT:ATTTTTACGGATTGTTTAGTTTTCT::TGTATCTTTTTCCAATAAAAAATAT::AATAATTTTAAGAGATCCGTGGATTC::AAAATCTCGGAAAAATGGTAC::AAAATCTCGGAAAAATGGTACAG::TTACTATCCGTACTAGAAAGGTTATCTCCAACCCATTGTTGGCCAGAAAGCAATTCGTCGTCGACGTCTTGCACCC::TTATCTCCAACCCATTGTTGGCCAGAAAGCAATTCGTCGTCGACGTCTTGCACCC::AAGGCTGAAAAGGACGCTGTCTCCGTTTTCGGTTTCAGAACCC::CTGTCTCCGTTTTCGGTTTCAGAACCC::TAAGTCTGTTGGTTTCGGTTTGGTCTACAACT…	307229:307247::307273::307298::307328::307341::306802::306823::306961::306975::307040::307063::307130:	306802	ORF:3UTR	ORF	0.558999	0.617791	1.78487	1.17029	3812
YKL060C	chrXI	1080	FBA1	Protein	430061	7821.07	12.9332	420642	8412.38	13.0383	8116.73	12.9867	221821	4737.75	12.21	331944	6361.47	12.6351	5549.61	12.4382	0.683725	-0.548511	20	17	1651	15.7839	14.6148	0.00180057	AATTGATATAGTTTTTTAATGAGTATTGAATCTGTTTAGAAATAATG:CTGCTTTCGGTAACTGTCACGGTTTGTACGCTGGTGACATCGCTTTGAGACCAGAAATCTTGGCTGAACACCAAAAGTACACCAGAGAACAAGTTGGTTG::ACGGTTTGTACGCTGGTGACATCGCTTTGAGACCAGAAATCTTGGCTGAACACCAAAAGTACACCAGAGAACAAGTTGGTTGCAAG::TTTACAACGTCTACAAGGCTTTGCACCCAATCTCTCCAAACTTCTCCATTGCTGCTGCTTTCGGTAACTGTC::AACGAAAACGCTGACAAGGAAGACTTGTACACC::AAAACGCTGACAAGGAAGACTTGTACACCAAGCC::AAATCGGTATTACCGG…	326368:326730::326773::326851::326894::326915::326939::327001::327026::327111::327176::327246::327267::327318::327359::327438::327467:	326773	ORF:3UTR	ORF	16	13	1960	20.5021	18.9834	0.00342068	AGTTTTTTAATGAGTATTGAATCTGTTTAGAAATAATG:AAAATGGGTGTTGAACAAATCTT::AAGAGTCTGGGTTAGAGAAGGTGAAAAGACCATGGGTGCTAAGATCACCAAGTCTTTGGAAACTTTCCGTACCACTAACACTTTATAAG::AAGGACTACATAATGTCCCCAGTCGGTAACCCAGAAGGTCCAGAAAAG::AAAAGTACACCAGAGAACAAGTTGGTTG::ATGGACCAATGGTTAGAAATGGAAATCGGTATTACCGGTGGTGAAGAAGATGGTGTTAACAACGAAAACGCTGACAAGGAAGACTTGTACACCAAGCC::AACCATTATTCTCCTCCCACATGTTGGATTTGTCTGAAGAAACCGATGAAGAAAACATCTCTAC…	326363:327490::326472::326535::326736::326968::327035::327103::327180::327265::327329::327390::327438:	326535	ORF:5UTR:3UTR	ORF	1.18716	1.31202	1.91893	1.56208	531795
snR52	chrV	92	SNR52	snRNA	14	2.98882	1.57958	19	4.46063	2.15725	3.72472	1.89713	15	3.76094	1.91109	23	5.17436	2.37138	4.46765	2.15952	1.19946	0.262383	2	1	1642	15.6979	170.629	45.8099	CTACTATGATGAATGACATTAGCGTGAACAATCTCTGATACAAAATCGAAAGATTTTAGGATTAGAAAAACTTATGTTGCCTTCCTTCTGAAAT	431203	431203	snoRNA	snoRNA	2	1	1419	14.8431	161.338	36.1125	TCTACTATGATGAATGACATTAGCGTGAACAATCTCTGATACAAAATCGAAAGATTTTAGGATTAGAAAAACTTATGTTGCCTTCCTTCTGAAA	431203	431203	snoRNA	snoRNA	0.86419	0.955081	0.79626	1.00337	27
YAL038W	chrI	1503	CDC19	Protein	530724	6935.37	12.7598	563798	8102.05	12.9841	7518.71	12.8763	280680	4307.7	12.0727	474862	6539.21	12.6749	5423.45	12.405	0.721328	-0.471273	28	24	1642	15.6979	10.4444	0.00138912	ATATAAAGACATGGTTTTTCTTTTCAACTCAAATAAAG:ATTGACCTCATTAAACGTTGTTGCTGGTTCTGACTTGAGAAGAACCTCC::AAAGATTGACCTCATTAAACGTTGTTGCTGGTTCTGACTT::AGAAACCTTGGTTGCTTTGAGAAAGGCTGGTTTGAACATTGTCCGTATGAACTTCTCTCACGGTTCTTACG::AAAGACCAACAACCCAGAAACCTTGGTTGCTTTGAGAAAGGCTGGTTTGAACATTGTCCGTATGAACTTCTCTCACGGTTCTTACG::AGAAAGTCCGAAGAATTGTACCCAGGTAGACCATTGGCCATTGCTTTGGACACCAAGGG::AGAAAGTCCGAAGAATTGTACCCAGGTAGACCATTGGCCATTGCT…	73384:71813::71824::71917::71945::71987::72000::72051::72096::72281::72320::72331::72402::72447::72476::72541::72570::72601::72629::72677::72789::72807::72829::73277:	72331	ORF:3UTR	ORF	28	24	1352	14.1423	9.40935	0.00173494	AAAGACATGGTTTTTCTTTTCAACTC:AAATAAAACATCATCACAATGTCTAGATTAGAAAGATTGACCTCATTAAACGTTGTTGCTGGTTCTGACTTG::TGACCTCATTAAACGTTGTTGCTGGTTCTGACTT::AAACCTTGGTTGCTTTGAGAAAGGCTGGTTTGAAC::ATTGTCCGTATGAACTTCTCTCACGGTTCTTACGAATACC::AGAAAGTCCGAAGAATTGTACCCAGGTAGACCATTGGCCATTGCTTTGGACACC::AGAAAGTCCGAAGAATTGTACCCAGGTAGACCATTGGCCATTGCTTTGGACACCAAG::ATGTTGACTACCCAATCCC::ACAAGTACGCTAAGGCTTGTGACGACAAG::ATCATGTACGTTGACT…	73376:71768::71805::71903::71961::71987::71999::72096::72129::72201::72250::72280::72368::72387::72439::72451::72480::72566::72577::72615::72629::72680::72793::73030:	72629	ORF:5UTR:3UTR	ORF	0.823386	0.909985	1.26154	1.23715	846048
YGL123W	chrVII	765	RPS2	Protein	57320	1471.65	10.5232	58374	1648.12	10.6866	1559.88	10.6072	24851	749.334	9.54947	31595	854.818	9.73947	802.076	9.6476	0.51419	-0.959628	17	14	1631	15.5927	20.3827	0.0130668	TACACTTATAATAACACTTTATTTCTCG:TTCTTTATATATTGTCGATTGAAAGTTACCTAC::AACTTTCCGTGTTCCATTCCGACT::AAAAGAGAGGTGGTTTCGGTGGCCG::GTGGTTTCGGTGGCCG::GAAGAGGACCAAGAAACACTGAAGAAAAGGGATGGGTTCC::AATCTTCTTGCACTCTTTGCCAGTCAAG::GTTGCCAGGTTTGC::CTGTTGTCGTTGTTGGTGACTCTAACGGTCACG::AGATTTAAGGCTGTTGTCGTTGTTGGTGACTCTAACGGTCACGTTGGTTTGGGTATC::ATCATTATTGCCAAGTTGTCCGTTATCCCAATC::AGAAGAGGTTACTGGGGTACC::ATTCTTTGGCCACCAAGACCACTG…	278439:277540::277575::277642::277666::277687::277781::277834::277932::277959::278007::278034::278083::278367:	278369	ORF:5UTR:3UTR	ORF	19	16	1235	12.9184	16.8868	0.0210539	AACACTTTATTTCTCGTTCC:ATATTGTCGATTGAAAGTTACCTAC::AACTTTCCGTGTTCCATTCCGACT::AACTTTCCGTGTTCCATTCCGACT::AAAAGAGAGGTGGTTTCGGTGGCCGTAAC::AAGGCTGGTAAGATTACC::TCAAGGAATTCCAAATCATTGACACTTTGTTGCC::AGATTTAAGGCTGTTGTCGTTGTTGGTGACTCTAACGGTCACG::GGCTGTTGTCGTTGTTGGTGACTCTAACGGTCACGTTGGTTTGGGTATC::TATCATTATTGCCAAGTTGTCCGTTATCCCAATC::ATTGCCAAGTTGTCCGTTATCCCAATCAGAAGAGGTTACTGGGGTACCAACTTGGGTC::ATTCTTTGGCCACCAAGACC…	278451:277540::277558::277575::277670::277761::277804::277905::277959::278010::278051::278131::278156::278201::278222::278311:	278311	ORF:5UTR:3UTR	ORF	0.757204	0.836843	1.6275	1.2486	59482
YER117W	chrV	414	RPL23b	Protein	10660	505.728	8.98222	10608	553.431	9.11226	529.579	9.0487	4068	226.659	7.82438	4245	212.224	7.72944	219.442	7.77769	0.41437	-1.27101	11	10	1624	15.5258	37.502	0.0708146	AACTCTGGTGTTGTTGTTTAAATAAAATTTCC:ATGAACTGTGCTGACAAC::TACATCATTGCCGTCAAAG::ATTACCAGCCGCCTCTTTAGGTGACATGGTTATGGCCACTG::ATTACCAGCCGCCTCTTTAGGTGACATGGTTATGGCCACTG::AATTGAGAAAGAAGGTTATGCCAGCTATTGTTGTCCGTC::AAAGAAGGTTATGCCAGCTATTGTTGTCCGTCAAGCTAAGTCTTGGAGAAGAAGAGACGGTGTCTTTTTGTACTTCGAGGAC::TACTTCGAGGACAATGCTGGTGTCATCGCTAATCCTAAGGGTGAAATGAAGGGTTCTGCCATTACTGGTCCAGTCGGTAAGG::ATCGCTAATCCTAAGGGTGAAATGAAGGGT…	397653:397314::397349::397388::397417::397448::397503::397544::397556::397620:	397556	ORF:3UTR	ORF	10	7	1326	13.8703	33.5031	0.152674	CTATCATGAACTGTGCTGACAAC:ACATCATTGCCGTCAAAGGTTCTGGTTCT::ATTACCAGCCGCCTCTTTAGGTGACATGGTTATGGCCACTGTTAAAAAGGGTAAGCCAGAATTGAGAAAG::AAGTCTTGGAGAAGAAGAGACGGTGTCTTTTTGTACTTCGAGGACAATG::TACTTCGAGGACAATGCTGGTGTCATCGCTAATCCTAAGGGTGAAATGAAGGGTTCTGCCATTACTGGTCCAGTCGGTAAG::ATCGCTAATCCTAAGGGTGAAATGAAGGGTTCTGCCATTACTGGTCCAGTCGGTAAG::TGCCGACTTATGGCCAAGAGTTGCTTCCAACTCTGGTGTTGTTG:	397302:397371::397452::397526::397542::397579::397620:	397579	ORF	ORF	0.816502	0.902378	2.17771	1.65819	7943
YMR242C	chrXIII	519	RPL20a	Protein	31205	1180.91	10.2057	30938	1287.52	10.3304	1234.22	10.2694	10254	455.742	8.83207	10791	430.339	8.74933	443.041	8.7913	0.358965	-1.47808	12	10	1604	15.3346	29.5465	0.0239394	AAAAATCCACCAAGACTTTCTCCTACAAGAGACCTTCCACTTTCTACTGAACTGTGCATATTT:AAAAATCCACCAAGACTTTCTCCTACAAGAGACCTTCCACTTTCTACTGAACTG::AATACGTTAAGCAATTTTTGACCAAGGACTTGAAATTCCCATTGCCTC::AAGAGACAATACGTTAAGCAATTTTTGACCAAGGACTTGAAATTCCCATTGCCTC::ATTCACATCTTGAAGGTTGCTGAAATTGAAAAGACTGCTGACGTC::ATCTATTCACATCTTGAAGGTTGCTGAAATTGAAAAGACTGCTGACGTC::AGTTGCTGCCGTCGAAACCTTATACCAAGAC::ATACGACTCCAGATCTGGTACTCAC::CCAAGTCTCGTTAC…	753216:753241::753291::753310::753364::753385::753422::753493::753634::753697:	753241	ORF:3UTR	ORF	8	7	266	2.78243	5.36113	0.0121008	AATTCTGTAGAATTTAATAATTTC:CAATTTTTGACCAAGGACTTGAAATTCCC::ATCTATTCACATCTTGAAGGTTGCTGAAATTGAAAAGACTGCTGACGTC::TTGCTGCCGTCGAAACCTTATACCAAGAC::ATACGACTCCAGATCTGGTACTC::TCTCGTTACTGGTATTTCTTGCAAAAGTTGCACAAGGTTAAGAAGGCTTCTGGTGAAATTGTTTCCATC::TCTCGTTACTGGTATTTCTTGCAAAAGTTGCAC:	753140:753294::753356::753417::753502::753572::753603:	753358	ORF:3UTR	ORF	0.165835	0.183277	0.510571	0.340207	25585
tK(UUU)K	chrXI	73	tK(UUU)K	tRNA	0	0	#NUM!	0	0	#NUM!	0	#NUM!	0	0	#NUM!	0	0	#NUM!	0	#NUM!	#N/A	#N/A	2	1	1588	15.1816	207.968	#N/A	CGTTCGGCTTTTAAGCGCATTTGCTTAAGCAAGGATACCGAAATGTCAGGGGTTCGAGCCCCCTATGAGGAGTT	579062	579062	tRNA	tRNA	4	2	945	9.88494	135.41	#N/A	GAAGAACTCATCCTTGTTAGCTCAGTTGGTAGAGCGTTCGGCTTTTAAGCGCATTTGCTTAAG:CAAGGATACCGAAATGTCAGGGGTTCGAGCCCCCTATGAGGAGTT:	579006:579062:	579062	tRNA	tRNA	0.595088	0.657676	#N/A	#N/A	0
YDR171W	chrIV	1128	HSP42	Protein	16450	286.429	8.16203	17791	340.66	8.41219	313.544	8.29253	62650	1281.17	10.3232	62127	1139.96	10.1548	1210.56	10.2415	3.86089	1.94893	8	8	1580	15.1052	13.3911	0.0427088	ATATTTATAATAAGCGTTAAAATTTCGGCAGAATATCTGTCAACC:AAGCGTTAAAATTTCGGCAGAATATCTGTCAACC::CATCATCCTCGTCATCATCC::TTATGATGACGAGGATGGTGAAG::AGTCCTGAATACGGTTATGATGACGAGGATGGTGAAGAAGAGGACC::AGAGTGGGCATTGATGAAAAATTCTTGAAGATCACGGAACT::AAATTCCCCGTGCTG::AAATCCCAACCCTACGGTAGAAAATTGAATATC:	807784:807806::806788::806882::806906::807512::807557::807721:	807784	ORF:3UTR	3UTR	17	15	1585	16.5795	14.6981	0.0121416	ATATTTATAATAAGCGTTAAAATTTCGGCAGAATATCTGTCAACC:TTAAAATTTCGGCAGAATATCTGTCAACCAC::CATCATCCTCGTCATCATCCATTGTATAG::CATCATCCTCGTCATCATCCATTGTATAG::GGTTATGATGACGAGGATGGTGAAGAAGAGGACC::ATGGTGGCGAGGAC::ATCCATCATATTACCATTGTAATACTGCCAGGAATAATAGGACC::ATATGAAGGCACTG::AAATACCGAACAGGAGGGCGAAAAGGGAGAAGAAAAGGATAAGAAGGATAAGTCTGAAGCACCCAAAG::AAAAAATCTTCATCGTTCGCTC::CGCCTTCCCCAATACCTGACCC::AGTTGTTCTTGCGTTACCAGGTGCTA…	807784:807806::806789::806799::806905::806965::807025::807087::807115::807265::807293::807401::807559::807596::807732:	807784	ORF:3UTR	3UTR	1.00316	1.10867	0.287155	0.209078	7775
YPR080W	chrXVI	1377	TEF1	Protein	339599	4843.87	12.2419	327519	5137.27	12.3268	4990.57	12.285	175786	2944.72	11.5239	248584	3736.42	11.8674	3340.57	11.7059	0.669376	-0.579111	14	12	1569	15	10.8932	0.00218277	TAATTTATCCTTATATATAGTCTGGTTATTCTAAAATATC:ATATATAGTCTGGTTATTCTAAAATATC::TTTTAATTACAAAATGGGTAAAGAGAAGTCTCACATTAACGTTGTCGTTATCGGTCATGTCGATTCTGGTAAGTCTACCACTACCGGTCATTTGATTTAC::AAGGGTTCTTTCAAGTACGCTTGGGTTTTGGACAAGTTAAAGGCTGAAAGAGAAAGAGGTATC::ATGATTACTGGTACTTCTCAAGCTGACTGTGCTATCTTGATTATTGCTGGTGGTGTCGGTGAATTCGAAGCCGGTATCTCTAAGGATGGTCAAACC::AACGCTCCATGGTACAAGGGTTGGGAAAAGGAAACC::AAGGGTAAGACTTTGTTGGAAGCCA…	702056:702069::700680::700798::700977::701206::701294::701377::701412::701490::701539::701740:	701377	ORF:3UTR	ORF	20	16	2036	21.2971	15.4663	0.00462983	TAATTTATCCTTATATATAGTCTGGTTATTCTAAAATATC:ATGGGTAAAGAGAAGTCTCACATTAACGTTGTCGTTATCGGTC::ATGTCGATTCTGGTAAGTCTACCACT::ATGGGTAAAGAGAAGTCTCACATTAACGTTGTCGTTATCGGTCATGTCGATTCTGGTAAGTCTACCACTACCGGTC::AAGTGTGGTGGTATTGACAAGAGAACC::GTGGTATTGACAAG::ACTATCGATATTGCTTTGTGGAAGTTCGAAACTCCAAAGTACCAAGTTACCGTTATT::ATGATTACTGGTACTTCTCAAGCTG::ATTATTGCTGGTGGTGTCGGTGAATTCGAAGCCGGTATCTCTAAGGATGGTCAAACCAGAGAACACGCT::TTGGC…	702053:700615::700650::700667::700686::700701::700839::700902::700977::701072::701165::701376::701420::701431::701495::701751:	701376	ORF:3UTR	ORF	1.29764	1.43412	2.14247	1.87606	493649
snR190	chrX	190	SNR190	snRNA	0	0	#NUM!	0	0	#NUM!	0	#NUM!	0	0	#NUM!	0	0	#NUM!	0	#NUM!	#N/A	#N/A	4	4	1563	14.9426	78.6455	#N/A	CATTTGTGTTTGCAAACGGGAACTTTTCTTGCCAGTGTTATACAACACATGCAGATCTGAGCCTT:TTGTGTTTGCAAACGGGAACTTTTCTTGCCAGTGTTATACAACACATGCAGATCTGAGCCTT::AATGCGAATGATTTTGAAAAGATGTTGCTTCTGTGAC::AATTGATTGGCCCTGATGATAATGGTGTCTCTTCTTTCCTCGTCCGATTCGACCATGACGACAAGGGATTTTATCTCGTTCTCTT:	139793:139820::139853::139936:	139936	snoRNA	snoRNA	0	0	0	0	0	#N/A	0	0	#N/A	0	#N/A	#N/A	#N/A	#N/A	#N/A	0
snR37	chrX	386	SNR37	snRNA	52376	2665.05	11.3799	48040	2688.1	11.3924	2676.57	11.3862	47638	2846.82	11.4751	71111	3812.99	11.8967	3329.9	11.7013	1.24409	0.315093	7	6	1555	14.8662	38.5134	0.014389	AATTTTCATTTCGTTTCCGGTTTCTTAGATCGAATATTATTCTGAGGAAATTCCCTGATTAC:ATTTCATCATAACCCATAGCTGAATGAACTTTGACTACTCCTAAAC::TTAATACTGGAGCGAGAATAATTTAAATC::AATACTGGAGCGAGAATAATTTAAATC::ATGTTATGGAGTGTGAGTGATGAGGAGCTTGCTCTTTTAAGCTC::ATTATACCATAGAAACCTAAAGATTAG:	228236:228289::228305::228329::228369::228410:	228289	snoRNA	snoRNA	5	4	286	2.99163	7.75034	0.0023275	ACTCTTCTTCATGATAAGAC:TTCGCGTTTTTAGAGAATTGCGTAATGCGATTTGAAAGTTTAAATTCCTAAGCGACTCTTCTTCATGATAAGACAGTT::TTAATACTGGAGCGAGAATAATTTAAATC::ATACCATAGAAACCTAAAGATTAGGTTATTTTCGTTCTTCATGTTATGGAGTGTGAGTGATGAGGAGCTTGCTCTTTTAAGCTC:	228105:228149::228329::228432:	228434	snoRNA	snoRNA	0.183923	0.203267	0.163386	0.132984	60578
YOR369C	chrXV	432	RPS12	Protein	24578	1117.44	10.126	23828	1191.34	10.2184	1154.39	10.1729	12315	657.573	9.36101	12930	619.486	9.27493	638.529	9.31861	0.553134	-0.8543	10	6	1548	14.7992	34.2575	0.029676	ATTAGTACTTTTTCTAGAGTTAGATCACATAATAATATATAG:AATTATCTTACTGTCGAAGAAGTCAAAAACT::AAAGGTTGTCGGTGCCTCCGTTGTTGTTGTCAAGAACTGGGGTGCTGAAACTGATGAATTGTCCATGATCATGGAACACTTCTCCC::AATTAGGTGAATGGGCTGGTTTGGGTAAGATCGACCGTGAAGGTAACGCC::AAGGTTCCATTGATCAAGGTTGCTGATG::AGGTGAAGCTTTATTGGTTGTTTTGGTCAGCTCTGTTACTGAAGCTAACATTATCAAGTTGGTTGAAGGTTTGGCTAACGACCC:	1028149:1028675::1028245::1028303::1028373::1028464:	1028245	ORF:5UTR:3UTR	ORF	10	9	467	4.88494	11.3077	0.017709	TTAAACTTTTATTTAATTG:AATTATCTTACTGTCGAAGAAGTCAAAAACT::AATTAGGTGAATGGGCTGGTTTGGGTAAGATCGACCGTGAAGGTAACGCC::AAGCAATTAGGTGAATGGGCTGGTTTGGGTAAGATCGACCGTGAAGGT::AAGGTTCCATTGATCAAGGTTGCTGATG::CTAACATTATCAAGTTGGTTGAAGGTTTGGCTAACG::GTGAAGCTTTATTGGTTGTTTTGGTCAGCTCTG::AAGGTTGTTTTGAGAACCGCTTTGGTTCACGATGGTCTAGCTAGAGGTTTGAGAGAATCTACCAAGGCTTTAACC::AAGAAGAAACTGTTGTTGAACAAACTGCCGAAGTTACTATCGAAG:	1028124:1028673::1028302::1028313::1028359::1028419::1028462::1028541::1028572:	1028674	ORF:5UTR:3UTR	5UTR	0.30168	0.333409	0.602763	0.440952	18519
YIL052C	chrIX	366	RPL34b	Protein	5844	313.609	8.29282	5454	321.858	8.33028	317.734	8.31167	1809	114.012	6.83304	2052	116.041	6.8585	115.027	6.84583	0.362022	-1.46585	7	4	1535	14.675	40.0955	0.126192	ATTCCTTTTATAATTACTCTAACTTCTCGTCGTACTAAAAAAAAACACTTTTATAG:ATTGTTAAGAAGGTCGTTAAGGAACAAACTGAGGCTGCTAAGAAGTCTGAAAAGAAGTCT::AATACGCTACTGTCTCCAAGACCCACAAGACTGTTTCCAGAGCTTACGGTGGTTCCAGATGT::ACCCCAGGTGGTATCTTGCGTGCCCAACACGTTAAGAAGTTGGCTACTAGACCAAAGTGTGGTGACTGTGGTAGTGCTCTAC:	256158:256268::256410::256502:	256503	ORF:3UTR	ORF	6	6	399	4.17364	11.4034	0.0991369	ATTCCTTTTATAATTACTCTAACTTCTCGTCGTACTAAAAAAAAAC:AAGGTCGTTAAGGAACAAACTGAGGCTGCTAAGAAGTCTGAAAAGAAGTCT::ACAATACGCTACTGTCTCCAAGACCCACAAGACTGTTTCCAGAGCTTACGGTGGTTCCAGATGTGCCAACTGTGTCAAGGAAAG::AAAGTGTGGTGACTGTGGTAGTGCTCTACAAGGT::TATCTTGCGTGCCCAACACGTTAAGAAGTTGGCTACTAGACC::ACCCGTTCTAACAAAATCAAGGTTG:	256187:256269::256412::256459::256502::256538:	256187	ORF:3UTR	3UTR	0.259935	0.287273	0.793524	0.569412	4464
tK(UUU)O	chrXV	73	tK(UUU)O	tRNA	0	0	#NUM!	0	0	#NUM!	0	#NUM!	0	0	#NUM!	0	0	#NUM!	0	#NUM!	#N/A	#N/A	4	2	1525	14.5793	199.717	#N/A	CCGAAGAACTCATCCTTGTTAGCTCAGTTGGTAGAGCGTTCGGCTTTTAAGCGCATTTGCTTAAG:ACCGAAATGTCAGGGGTTCGAGCCCCCTATGAGGAGTT:	438684:438740:	438740	tRNA	tRNA	5	4	868	9.0795	124.377	#N/A	CCGAAGAACTCATCCTTGTTAGCTC:CGTTCGGCTTTTAAGCGCATTTGCTTAAG::TCGGCTTTTAAGCGCATTTGCTTAAGCAAGGATACCG::CGAAATGTCAGGGGTTCGAGCCCCCTATGAGGAGTT:	438641:438684::438700::438740:	438740	tRNA	tRNA	0.56918	0.629043	#N/A	#N/A	0
YGL031C	chrVII	468	RPL24a	Protein	28323	1188.65	10.2151	26644	1229.66	10.264	1209.15	10.2398	11853	584.219	9.19037	11804	522.035	9.028	553.127	9.11147	0.45745	-1.12831	15	12	1497	14.3117	30.5805	0.0252908	ATTCGCGAGGTATAATCTACCATCCACTTCTCT:AATTTAGTATTATTTTCTGTATAATTC::ATTTTTCTTTTAAATCATTTTTAAAT::AAGGGTGCTTTCCAAAAGGTTGCTGCTACTTCTCGTTAAGATTTATGCTCGAACTT::AAAAGGTTGCTGCTACTTCTCGTTAAG::AGAAAGGCTGAAAAGGCTAAGTCTGCTGGTACTCAAAGTTC::AGAAAGGCTGAAAAGGCTAAGTCTGCTGGTACTCAAAGTTCTAAGTTCTCCAAG::AAAGACCAATTACCGGTGCTTCTTTGGACTTGATCAAGGAAAGAAGATCTTTGAAGCCAGAAGTTAGAAAGGCTAAC::AAAGAAAGAACCCAAGAAGAATCGCTTGGACTGTCTTATTCAG…	437375:437402::437416::437468::437487::437549::437568::437657::437801::437836::437864::437885:	437568	ORF:3UTR	ORF	11	8	1269	13.2741	28.3634	0.0512782	ATAATCTACCATCCACTTCTCTATC:AAAAGGTTGCTGCTACTTCTCGTTAAGATTTATG::AAAGGCTGAAAAGGCTAAGTCTGCTGGTACTCAAAGTTCTAAGTTCTCC::AAAAACCGTTAAGGCCCAAAGACCAATTACCGGTGCTTCTTTGGACTTGATCAAGGAAAGAAGATCTTTGAAGCCAGAAGTTAGAAAGGCTAAC::ACCGGTGCTTCTTTGGACTTGATCAAGGAAAGAAGATCTTTGAAGCCAG::AAGAATCGCTTGGACTGTCTTATTCAGAAAG::TCCGTGGTGACTCCAAAATCTTCAGATTCCAAAACTCCAAATCTGCCTCTTTGTTCAAG::AGGTGCCAAAATCTACCC:	437364:437492::437549::437638::437657::437794::437836::437891:	437549	ORF:3UTR	ORF	0.847695	0.936851	2.04798	1.52291	22690
tK(UUU)G1	chrVII	73	tK(UUU)G1	tRNA	0	0	#NUM!	0	0	#NUM!	0	#NUM!	0	0	#NUM!	0	0	#NUM!	0	#NUM!	#N/A	#N/A	4	3	1489	14.2352	195.002	#N/A	CCGAAGAACTCATCCTTGTTAGCTCAGTTGGTAGAGCGTTCGGCTTTTAAGCGCATTTGCTTAAG:TCCGAAGAACTCATCCTTGTTAGCTCAGTTGGTAGAGCGTTCGGCTTTTAAGCGCATTTGCTTAAG::ACCGAAATGTCAGGGGTTCGAGCCCCCTATGAGGAGTT:	115529:115540::115585:	115585	tRNA	tRNA	4	3	924	9.66527	132.401	#N/A	AAATCCGAAGAACTCATCCTTGTTAGCTC:CCGAAGAACTCATCCTTGTTAGCTCAGTTGGTAGAGCGTTCGGCTTTTAAGCGCATTTGCTTAAG::GTAGAGCGTTCGGCTTTTAAGCGCATTTGCTTAAGCAAGGATACCGAAATGTCAGGGGTTCGAGCCCCCTATGAGGAGTT:	115472:115530::115585:	115585	tRNA	tRNA	0.620551	0.685817	#N/A	#N/A	0
tK(UUU)D	chrIV	73	tK(UUU)D	tRNA	0	0	#NUM!	0	0	#NUM!	0	#NUM!	0	0	#NUM!	0	0	#NUM!	0	#NUM!	#N/A	#N/A	4	3	1479	14.1396	193.693	#N/A	CCGAAGAACTCATCCTTGTTAGCTCAGTTGGTAGAGCGTTCGGCTTTTAAGCGCATTTGCTTAAG:GAAGAACTCATCCTTGTTAGCTCAGTTGGTAGAGCGTTCGGCTTTTAAGCGCATTTGCTTAAGCAAGGATACCG::ACCGAAATGTCAGGGGTTCGAGCCCCCTATGAGGAGTT:	359618:359634::359674:	359674	tRNA	tRNA	4	2	1005	10.5126	144.008	#N/A	CGAAGAACTCATCCTTGTTAGCTCAGTTGGTAGAGCGTTCGGCTTTTAAGCG:ATTTGCTTAAGCAAGGATACCGAAATGTCAGGGGTTCGAGCCCCCTATGAGGAGTT:	359617:359674:	359674	tRNA	tRNA	0.679513	0.750981	#N/A	#N/A	0
YGL008C	chrVII	2757	PMA1	Protein	57545	409.95	8.6793	54627	427.958	8.74132	418.954	8.71065	81255	679.84	9.40905	74140	556.586	9.12046	618.213	9.27196	1.47561	0.561313	40	36	1466	14.0153	5.08353	0.0121339	AATTGGTTTCTCTGGATGGTACTTTTTCTTTCTTGGTTATTTCCTATTTTAAAATATGAAACGC:ACATTTTAATCAACTTGATTTTTCTG::AGAAGTGTCGAAGACTTCATGGCTGCTATGCAAAGAGTCTCTACTC::AAATGTCCACTTCTGAAGCCTTTGACAGATTGATGAACGGTAAGCCAATGAAGGAAAAGAAGTCTACCAGAAGTGTCGAAGACTTCATGGCTGCTATGC::AAATGTCCACTTCTGAAGCCTTTGACAG::TTACTGTCGTCCGTGTCTGGATCTGGTCTATCGGTATCTTCTG::TTGGTGGTCTGAAAACTGGACTGATATTGTTACTGTCGTCCGTGTCTGGATCTGGTCTATCGGTATC::ATTACCAGAGCTG…	479597:479865::479930::479990::480025::480067::480088::480170::480207::480256::480307::480317::480441::480490::480525::480542::480666::480862::480967::480989::481060::481110::481213::481514::481593::481617::481665::481835::481868::481883::481937::481998::482089::482296::482354::482502:	481998	ORF:3UTR	ORF	43	36	1261	13.1904	4.78432	0.00773896	AATTGGTTTCTCTGGATGGTACTTTTTCTTTCTTGGTTATTTCCTATTTTAAAATATGAAACGCACACAAGTCATAATTAT:CTGTTGAAGTAGCATTTAATC::ACGAAATGTCCACTTCTGAAGCCTTTGACAGATTGATGAACGGTAAGCCAATGAAGGAAAAGAAGTCTACC::TATCTTCTGTGTTTTGGGTG::ATATTGTTACTGTCGTCCGTGTCTGGATCTGGTCTATC::ATGTTTACCTTATTCGGTTGGTGGTCTGAAAACTGGACTGATATTGTTACTGTCGTCCGTGTCTGGATCTGGTCT::CTGCTGGTCCATTCTGGTCTTCTATCCCATCCTGGCAATTGGCTGGTGCCGTCTTCG::AAATTTCCTTGACTGAAAACTGG…	479553:479892::480011::480063::480086::480110::480206::480274::480310::480346::480418::480489::480533::480667::480710::480881::480896::480955::481206::481360::481489::481532::481632::481723::481744::481775::481794::481899::481976::482094::482237::482260::482297::482444::482518::482636:	481632	ORF:3UTR	ORF	0.860164	0.950631	0.644228	0.710328	44338
snR86	chrXIII	1004	SNR86	snRNA	703674	13765.7	13.7488	636053	13683.3	13.7401	13724.5	13.7445	549753	12630.7	13.6246	511382	10542.1	13.3639	11586.4	13.5001	0.844215	-0.244317	10	10	1454	13.9006	13.8452	0.0010088	CTATTAAAATCAATAGTAGAATGTAGTTTCATACCCGGGAGAAATTC:TTGTTTTCGGTGCATGTTTGATTACTAAAAGTTGGGGCATTCGATGGTTTACAGAAGTCATAAATTC::AATTGTAATACGATGTTTCTTCGATAAAAGGAGCGGAGGGAGAAGGTGAAATTACGAAGGAAAGAAAGAGATGAGAAATC::TTTACTCTCCTCGTGATTTCTTTTCTTTTTTTATCGTCATCCTCTCTGAATGTATTTATTACGCATGGCTTTTAT::ACTCTCCTCGTGATTTCTTTTCTTTTTTTATCGTCATCCTCTCTGAAT::ATGACGGAAGCTATGAATTAATCCTGGTGGAGGGGTGTGTTCAGTTTGAGGGAGGATGATAAAATGGAACGGA…	762154:762224::762291::762461::762495::762800::762838::762853::763047::763088:	762800	snoRNA	snoRNA	14	13	1634	17.0921	17.024	0.0014693	ATCTATTAAAATCAATAGTAGAATGTAGTTTCATACCCGGGAGAAATTCA:GTTTTCGGTGCATGTTTGATTACTAAAAGTTGGGGCATTCGATGGTTTACAGAAGTCATAAATTCAAATATCCCGTTTAATCG::AAATTACGAAGGAAAGAAAGAGATGAGAAATCAAGAATGAAGCAAGACATT::CGTTGTTAATTGTAATACGATGTTTCTTCGATAAAAGGAG::TTTACTCTCCTCGTGATTTCTTTTCTTTTTTTATCGTCATCCTCTCTGAATGT::AATTTGTTCTTTTTATATTGGTTTACTCTCCTCGTGATTTCTTTTCTTTTTTTATCGTCATCCTCTCTGAATG::TTTATGATATGCTGTGGTTGATTCTGTTGATTCACACG…	762131:762224::762291::762336::762534::762544::762614::762669::762810::762853::762973::763051::763085:	762131	snoRNA	snoRNA	1.1238	1.24199	1.47118	0.938352	457508
snR75	chrXIII	89	SNR75	snRNA	0	0	#NUM!	0	0	#NUM!	0	#NUM!	0	0	#NUM!	0	0	#NUM!	0	#NUM!	#N/A	#N/A	2	1	1417	13.5468	152.212	#N/A	TTTTTATGATGAGATATTTATAGATGACGAGTCTGATCATTCGTGAAGACACAACTATTAAAATTACCATTCATGCCTTTCTGAAG	297972	297972	snoRNA	snoRNA	3	2	1039	10.8682	122.115	#N/A	TTTTTATGATGAGATATTTATAGATGACGAGTCTGATCATTCGTGAAGACACAACTATTAAAATTACCATTCATGCCTTTCTG:ATTCATGCCTTTCTGAAG:	297973:297990:	297973	snoRNA	snoRNA	0.733239	0.810357	#N/A	0.973247	3
YJR145C	chrX	786	RPS4a	Protein	36377	909.001	9.82814	34476	947.381	9.8878	928.191	9.85828	16103	472.582	8.88442	21777	573.445	9.16351	523.014	9.03071	0.563477	-0.827572	18	16	1412	13.499	17.1744	0.018503	TATCTTCCTTTTTCGACTGGCAGT:TATATCTCCATTAATG::ATTTTCTTCTTTTGTATATCTCCATTAATG::AATACGCAAAGATGGCTAGAGGACC::AAAGGGTAAGGGTATCAAGTTGTCTATTGCTGAAGAACGTGACAGAAGAAGAGCTCAAC::ATGGTGGTTTCGATTTAGTTCACATCAAGGACTCCTTGGACAACACTTTCGTCACTAGATTGAACAATGTCTTCGTCATCGGTGAAC::TTTACGTTACTGGTGGTCGTAACTTGGGTCGTATCGGTACTATCGTTCACAAG::TTTACGTTACTGGTGGTCGTAACTTGGGTCGTATCGGTACTATCGTTCACAAG::ACTGTTAAGATCGACTTGGCCTCTGGTAAGATTACTG…	701924:701981::701995::703076::702064::702147::702219::702230::702310::702363::702519::702610::702651::702688::702721::702775:	702310	ORF:5UTR:3UTR	ORF	22	18	1113	11.6423	14.812	0.0283205	ATCGTATCTTCCTTTTTCGACTGGC:ATTTTCTTCTTTTGTATATCTCCATTAATG::CCAAAGGGTAAGGGTATCAAGTTGTCTATTGCTGAAGAACGTGACAGAAGAAGAGCTCAAC::CCTTACATTTCTTTGCCAAAGGGTAAGGGTATCAAGTTGTCTATTGCTGAAGAACGTGACAGAAGAAGAGCTC::ACATCAAGGACTCCTTGGACAACACTTTCGTCACTAGATTGAACAATGTCTTCGTCATCGGTGAAC::TTACTGGTGGTCGTAACTTGGGTCGTATCGGTACTATCGTTCACAAG::ACTGATTTCATCAAGTTCGATGCCGGTAAG::ATTTCATCAAGTTCGATGCCGGTAAGTTGGTTTAC::ACACTGTTAAGATCGAC…	701947:701994::702055::702091::702179::702240::702284::702296::702307::702356::702494::702547::702569::702581::702692::702729::702747::702777:	702307	ORF:3UTR	ORF	0.788244	0.871147	1.54602	1.1855	42448
snR48	chrVII	113	SNR48	snRNA	141	24.5076	4.61516	120	22.9368	4.51959	23.7222	4.56817	51	10.4108	3.38001	66	12.0888	3.5956	11.2498	3.49183	0.474231	-1.07634	3	2	1397	13.3556	118.192	4.98232	TCATAATGATGATTTCACTTATACCT:ATGTTTTTTCTGGCATCTCTAATGTTAGGATGTG:	609604:609638:	609638	snoRNA	snoRNA	4	3	1072	11.2134	99.2335	8.82092	ATCCGTCTCGTTTATCATAATGATGATTTCACTTATACCTATATG:TTTTTTCTGGCATCTCTAATGTTAGGATGTGAAGTTTAAGTACTCTCC::ATTCAATGAATACAATTTTTGACAATATCTGATT:	609587:609638::609682:	609638	snoRNA	snoRNA	0.767359	0.848065	1.7883	1.21354	105
YGR094W	chrVII	3315	VAS1	Protein	34585	204.91	7.67885	34060	221.917	7.79388	213.414	7.73751	23646	164.538	7.36228	26821	167.459	7.38766	165.999	7.37503	0.777825	-0.362483	11	11	1378	13.174	3.97406	0.0186214	AAGAAGTCGTTAACTCATAATCAAGTCAGGTTCTTTAAAATGAGCGATCTTGATAATTTGCCTCCAGTTGACCCAAAGACTG:AAGAGGTTTGATGCCAGAAAGAAGGTC::AGCTGAAGGAAAAGAACCTATACGTTGGCC::ATTGGGTTGCTGGTAGGAGCATG::GATGTTTTAGACACCTGGTTCTCGTCCGGTTTGTGGCCTTTCTCCACTTTGGGTTGGCCAGAGAAGACT::CCTGGTTCTCGTCCGGTT::ATCTTGCTGGACAACGCTTTGAAATTAATCCATCCATTCATG::AAATGTGGCAAAGACTTCCAAAGCGTTCCACTGAGAAGGCTGCCTC::CGTATTGCAATCTGTTAACCCAGAAGTCAATGTAC::AACACTGTTG…	672366:673633::673680::673972::674063::674074::674897::674914::675264::675443::675457:	674074	ORF	ORF	18	16	1401	14.6548	4.42076	0.0266313	AAGACTGGTGTTTTTGAACCTGAGTTTACC:ATTGAGCAGCTGAAGGAAAAGAACCTATACGTTGGCC::ACTATTGGGTTGCTGGTAGGAGCATGGAGGAAG::ACCTGGTTCTCGTCCGGTTTGTGGCCTTTCTCCACTTTGGGTTGGCCAGAGAAGACT::ATTCTTTTCTTCTGGGTTACT::ATTCTATTGGGCTTAAAATTG::AAGAGAAGTTGAAAAAGCTAAGATCGGTCAAAAGGAATCCTACCCT::TTGATGAGACTCGGTGACG::ATTATCAACCACCTG::TATATCTTGCTGGACAACGCTTTGAAATTAATCCATCC::AAATGTGGCAAAGACTTCCAAAGCGTTCCACTG::AAAAGCTTCTTATCCAGTTTACGTATCT…	672698:673663::673969::674073::674188::674212::674425::674603::674614::674881::674914::674989::675023::675131::675427::675462:	674075	ORF	ORF	1.01669	1.12362	1.44457	1.62252	45782
YBR031W	chrII	1089	RPL4a	Protein	43484	784.263	9.61519	52287	1037.04	10.0183	910.652	9.83076	27237	576.932	9.17226	40125	762.612	9.57481	669.772	9.38753	0.735486	-0.443229	27	24	1364	13.0402	11.9744	0.0131493	ACCTTTAAAGCGGTAACGACTGCCTCTTGAACTT:ATCGAAATGTCCCGTCCACAAGTTACTGTTCACTCTTTGACTGGTGAAGCTACTGCCAATGCCTTGCC::AAATGTCCCGTCCACAAGTTACTGTTCACTCTTTGACTGGTGAAGCTACTGCCAATGCCTTGCC::ATTGCCAGCTGTCTTCTCCGCTCCTATCCGTCCAGAC::ATTGTCCACACTGTTTTCACCTCTGTGAACAAG::AAGAGACAAGCTTACGCTGTTTCTGAAAAGGCTGGTC::AAGAGACAAGCTTACGCTGTTTCTGAAAAGGCTGGTCACCAAACCTCCGCTGAATCCTGGGGTACCGGTCGTGCCG::AAACCTCCGCTGAATCCTGGGGTACCGGTCGTGCCGT…	301314:300167::300204::300259::300281::300301::300376::300389::300402::300448::300482::300496::300543::300755::300850::300955::300968::300994::301058::301078::301093::301107::301159::301205:	301107	ORF:3UTR	ORF	18	15	451	4.71757	4.33202	0.00646791	CGGTAACGACTGCCTCTTG:AAATGTCCCGTCCACAAGTTACTGTTCACTCTTTGACTGGTGAAGCTACTGCCAATGCCTTG::TCTTCTCCGCTCCTATCCGTCCAG::AAGAGACAAGCTTACGCTGTTTCTGAAAAGGCTGGTCACCAAACCTCCGCTGAATCCTGGGGTACC::TGGTACCGGTAGATCCGGTCAAGGTGCCTTCGGTAAC::ATGTGTCGTGGTGGTCGTATGTTTGCTCCAACT::AAAAGCGTTACGCCACTGCTTCTGCTATTGCTGCTACTGCTGTTGCCTCTTTGGTCTTGGCCAG::CCTCTTTGGTCTTGGCC::AGAAACAGAAGATGGACTCAAAG::AACGGTATCGTCAAGGCCTTG::AACGTTGCTTCTTT…	301329:300195::300250::300301::300409::300442::300524::300576::300753::300813::300886::301025::301052::301204::301240:	301025	ORF:3UTR	ORF	0.330645	0.365421	0.496842	0.428473	67608
YJL189W	chrX	156	RPL39	Protein	4026	506.885	8.98551	3795	525.433	9.03736	516.159	9.01167	1220	180.397	7.49503	1120	148.597	7.21526	164.497	7.36192	0.318694	-1.64976	9	5	1359	12.9924	83.2843	0.161354	ATTTGTCTTCCATCCTTCCCTTATTCTCAATATATATG:ATAATTTAACGGTTGTTATCTGCTAC::AAAAAATGGCTAAGGCTAAGAAGC::ACCATTGCCACAATGGATCAGATTGAGAACCAACAACACTATCCGTT::AACGCTAAGAGAAGAAACTGGAGAAGAACCAAGATGAAC:	76540:76604::76350::76393::76449:	76450	ORF:3UTR	ORF	9	6	972	10.1674	65.1754	0.396211	TCTTCCATCCTTCCCTTATTCTCAATATATATG:ATATATATATATATAATATAATTTAACGGTTGTTATCTGCTAC::ATAATATAATTTAACGGTTGTTATCTGCTAC::AATCAAGCAAAAAATGGCTAAGGCTAAGAAGCAAAACAGACCATTGCCACAATGGATCAGATTGAGAACCAACAACACTATCCGTTA::AGACCATTGCCACAATGGATCAGATTGAGAACCAACAACACTATCCG::AACGCTAAGAGAAGAAACTGGAGAAGAACCAAGATGAACATCTAAGCGAAGAACATATTTATG:	76539:76571::76586::76342::76396::76450:	76450	ORF:3UTR	ORF	0.715232	0.790456	2.4803	1.74481	2131
YLR029C	chrXII	615	RPL15a	Protein	71405	2280.41	11.1551	67159	2358.63	11.2037	2319.52	11.1796	34207	1283.02	10.3253	34222	1151.72	10.1696	1217.37	10.2496	0.524837	-0.930059	9	7	1333	12.7438	20.7216	0.00893358	AGAAAATAAGCTGGTTGATGGAAAATATAATTTTATTGGGCAAACTTTTGTTTATCTGATG:AGGTATCAACAAGGGTCACAAATTCAACAACACCAAGGCTGGTAGAAGAAAGACCTGGAAGAGACAAAAC::AACACCAAGGCTGGTAGAAGAAAGACCTGGAAGAGACAAAACACTTTGTCCTTG::AAGCACCGTGAAGCTAGAGGTTTGACTGCCACTGGTAAG::ACCGTGAAGCTAGAGGTTTGACTGCCACTGGTAAG::TTACAACTGGATCTGTGACCCAG::TACTTCGAAGTTATCTTGGTCGACCCTCAACACAAGGCT:	201984:202018::202028::202101::202118::202144::202177:	202177	ORF	ORF	8	8	541	5.659	9.20162	0.00755861	AAGGGTCACAAATTCAACAACACCAAGGCTGGTAGAAGAAAGACCTGGAAGAGACAAAACACTTTGTCCTTGTGGAG:TACAACTGGATCTGTGACCCAGTTCACAAGCACCGTGAAGCTAGAGGTTTGACTGCCACTGGTAAG::AAGTTATCTTGGTCGACCCTCAACACAAGGCT::ACGGTAAGCCAACTAACCAAGGTGTCAATGAATTGAAATACC::ATCTACCGTGTCAGAGTTAGACG::ATCTACCGTGTCAGAGTTAGACG::GTCATTCACAGAGCCGCTAGACC::TCAGAGTCTGGGAATAC:	202027:202149::202176::202315::202388::202400::202479::202501:	202176	ORF	ORF	0.405851	0.448537	0.854621	0.704517	56527
YHR203C	chrVIII	786	RPS4b	Protein	36096	901.979	9.81695	33728	926.826	9.85615	914.402	9.83669	14488	425.186	8.73195	21026	553.67	9.11288	489.428	8.93495	0.535243	-0.901733	19	15	1320	12.6195	16.0553	0.0175583	ATATATCAATTATAAAAAAAGTGACAAGC:AAATTCTAAATCAACTATATATATGTATG::AAAGGGTAAGGGTATCAAGTTGTCTATTGCTGAAGAACGTGACAGAAGAAGAGCTCAAC::AAAGGGTAAGGGTATCAAGTTGTCTATTGCTGAAGAACGTGACAGAAGAAGAGCTCAACAAGGTTTGTAAAC::TTTCGATTTGGTTCACATCAAGGACTCCTTGGACAACACTTTCGTCACTAGATTGAACAATGTCTTCGTCATTGGTGAAC::TTTCGATTTGGTTCACATCAAGGACTCCTTGGACAACACTTTCGTCACTAGATTGAACAATGTCTTCGTCATTGGTGAAC::TTTACGTTACTGGTGGTCGTAACTTGGGTCGTATCGGTA…	504351:504395::504513::504545::504596::504629::504668::504680::504743::504811::504962::505041::505137::505176::505212:	504629	ORF:3UTR	ORF	21	17	772	8.07531	10.2739	0.0209917	AATTATAAAAAAAGTGACAAGCATT:AAACATTTTAAATATTGTTATCTGCCCTCTCTTCG::AAGTTGTCTATTGCTGAAGAACGTGACAGAAGAAGAGCTC::GAAAGACACGATGGTGGTTTCGATTTGGTTCACATCAAGGACTCCTTGGACAACACTTTCGTCACTAGATTGAACAATGTCTTCGTCATTGGTGAAC::TTACTGGTGGTCGTAACTTGGGTCGTATCGGTACTATCGTTCACAAG::ATTGATTTGGCCTCTGGTAAGATTACTGATTTCATCAAGTTCGATGCCGGTAAGTTGGTTTAC::ATTGATTTGGCCTCTGGTAAGATTACTG::AATTAGGTAAGAAGGGTGTTCCATACGTTGTTACCCACGATGGTAGAACTA…	504356:504457::504502::504592::504701::504744::504758::504796::504811::504907::504943::504987::505007::505026::505144::505169::505517:	504592	ORF:3UTR	ORF	0.584848	0.64636	1.2076	0.958878	43633
YDL055C	chrIV	1086	PSA1	Protein	47540	859.784	9.74783	46041	915.683	9.8387	887.733	9.79398	29532	627.273	9.29295	36617	697.862	9.4468	662.567	9.37192	0.746358	-0.422059	25	18	1316	12.5813	11.585	0.01305	TCACTGTCTTGGGTGACGACGTTGAAGTTAAGGACGAAATCTACATCAACGGTGGTAAAGTCTTACCTC:AAATCTACCATCGTAGGCTGGAACTCTACCGTTGGTCAATG::TTTTGTGCAACTCC::AACATTGTTGGTAATGCCTTGATCGACCCAACCGCTAAGATTTCCTCCACTGCTAAGATTGGCCCAGACGTGGTTATCGGTCCT::AACATTGTTGGTAATGCCTTGATCGACCCAACCG::ACTTCTTGTCTGGTACCGTTCTTTACTTGAACTCTTTGGCCAAGAG::ATTTGGAAGGTTTCTGGATGGATGTTGGTCAACC::AATCTTGGTCGAAGAAAAAC::AATCTTGGTCGAAGAAAAAC::AAACCCAGAAGTCATTGACT…	355767:355843::355872::355944::355997::356041::356092::356141::356160::356188::356220::356327::356369::356383::356434::356489::356633::356704:	355767	ORF	ORF	18	15	518	5.41841	4.98933	0.0075303	ATCGGTCCTAATGTCACCATCGGTGATGGTGTTAGAATCACCAGATCTGTTGTTTTGTGC:ATTTCCTCCACTGCTAAGATTGGCCCAGACGTGGTTATCGGTCCTAATGTCACCATCGGTGATG::AACATTGTTGGTAATGCCTTGATCGACCC::GACTTCTTGTCTGGTACCGTTCTTTACTTGAACTCTTTGGCCAAG::TCTTGTCTGGTACCGTTCTTTACTTGAACTCTTTGGCCAAG::TTCGATTTGGAAGGTTTCTGGATGGATGTTGGTCAACC::AATCTTGGTCGAAGAAAAAC::ATTGACTTGATTGAAATGAAGCC::AGAATTAACGCCGGTTTGTACATTTTAAACCCAGAAGTCATTGACTTGATTGAAATGAAGCC::…	355878:355946::355998::356043::356058::356093::356160::356188::356249::356435::356477::356487::356512::356639::356678:	356160	ORF	ORF	0.393617	0.435015	0.582851	0.580263	47562
YBR189W	chrII	588	RPS9b	Protein	36077	1205.07	10.2349	33559	1232.71	10.2676	1218.89	10.2514	11937	468.286	8.87125	11305	397.933	8.63638	433.109	8.75859	0.35533	-1.49277	14	11	1306	12.4857	21.2341	0.0174208	ACTTACTTGGGCCCTTGCAGACTTTTGTTCCGGGAAAACTTTTGACTAACAAGAATCCAATTTT:AACTTACTCTAAGACTTACTCTACACCAAAG::AATCTTCTCGTTTGGACGCAGAATTGAAGTTGGCCGGTGAATTCGGTTTGAAGAAC::AGAATTGAAGTTGGCCGGTGAATTCGGTTTGAAGAAC::AGAATTTCTTTCCAATTGTCTAAAATTCGTCGTGCTGCC::AGAGACTTGTTAACTAGAGACGAAAAGGACCCAAAGAGATTGTTCGAAGGTAATGCCTTGATC::AGAGTTGGTGTCTTGTCCGAAGACAAGAAGAAGTTGGATT::AGAAGATTGGTTAGAGTTGGTGTCTTGTCCGAAGACAAGAAGAAGTTGGATTATGT…	604879:604946::604995::605015::605069::605113::605202::605236::605275::605290::605308:	605113	ORF	ORF	12	10	601	6.28661	10.6915	0.0246855	ATAACTTTTCAAATCACGGATCATTTTTC:ATAACTTTTCAAATCACGGATCATTTTTC::ACTTACTTGGGCCCTTGCAGACTTTTGTTCCGGGAAAACTTTTGACTAAC::CTCCAAGAACTTACTCTAAGACTTACTCTACACCAAAG::AACTTACTCTAAGACTTACTCTACACCAAAGAGACCTTACGAATCTTCTCGTTTGGACG::AGAATTGAAGTTGGCCGGTGAATTCGGTTTGAAGAAC::AATCTTCTCGTTTGGACGCAGAATTGAAGTTGGCCGGTGAATTCGGTTTGAAGAAC::AAGTCTACAAGTTGGGTTTGGCCAAGTCTGTCCACC::ACTCAAAGACACATTGCTGTTGGTAAGCAAATCGTCAACATCCCATCTTT…	605549:605573::604880::604948::604975::604999::605025::605275::605308::605384:	605384	ORF:3UTR	ORF	0.460184	0.508583	1.4313	1.00647	25619
YKL152C	chrXI	744	GPM1	Protein	109165	2881.84	11.4928	104344	3029.18	11.5647	2955.51	11.5292	66413	2059.08	11.0078	90399	2514.82	11.2962	2286.95	11.1592	0.773792	-0.369981	11	8	1291	12.3423	16.5891	0.00561292	TAGCTATATATAGTCAAGATAACGTTTGTTTGACACGATTACATTATTCGTCG:AATGATATAGACTTGTATAGTTTATT::TCTGAAGAATGAATGATTTGATGATTTCTTTTTCCCTCCATTTTTCTTACTGAATATATC::ATGTCATTGCCAAGGACTTGTTGAGTGGTAAGACCGTCATGATCGCCGCTCAC::CTTCTTCTCCATTCTCTCAAAAGGGTGATGAAAGATACAAGTACGTTGACCCAAATGTCTTGCCAGAAACTGAATCTTTGGCTTTGGTCATTGAC::TTGAAGGAAAAGAAGGTCTACCCAGACGTCTTGTAC::ACCGGTTGGGTTGATGTTAAATTGTCTGCCAAGGGTC::AATCCGAATGGAACGAAAAGAACTTA…	163489:163573::163637::163840::163980::164224::164302::164354:	163637	ORF:3UTR	3UTR	10	9	875	9.15272	12.302	0.00537923	AAGATAACGTTTGTTTGACACGATT:ACAAGTACGTTGACCCAAATGTCTTGCCAGAAACTGAATCTTTGGCTTTGGTCATTGACAG::CTTCTTCTCCATTCTCTCAAAAG::GATCCTTCGATGTTCCACCTCCCCCAATCGACGCTTCTTCTCCATTCTCTCAAAAGGGTG::GTAAGGACAAGGCTGAAACTTTGAAGAAGTTCGGTGAAGAAAAATTCAAC::TTGTCCAGAGCTATCCAAACTGCTAACATTGCTTTGGAAAAGGCTGACAGATTATGGATTCCAGTCAACAGATCCTGGAGATTGAACGAAAGACATT::AATTGTTGAAGGAAAAGAAGGTCTACCCAGACGTCTTGTACACTTCCAAG::AATTGTTGAAGGAAAAGAAG…	163502:163956::163998::164018::164092::164144::164216::164253::164356:	163998	ORF:3UTR	ORF	0.677769	0.749053	0.968028	0.818055	118132
YJR123W	chrX	678	RPS5	Protein	65324	1892.36	10.886	64784	2063.8	11.0111	1978.08	10.9499	22989	782.138	9.61128	27071	826.402	9.6907	804.27	9.65154	0.406591	-1.29835	17	17	1289	12.3231	18.1757	0.00918857	ACTTTTATCTTCTTTGTACACTCTATTG:ATCTTCTTTGTACACTCTATTG::AATACAATCTTATCTTTTGATGTAAAAAAAAATAGGACTATCAATTTTT::ACCATTCCAAAGATGTCTGACACCGAAGCTCC::AAGAAGATTTCGAAGTTGTTGAAGAATTCACCCCAGTCGTCTTGGCTACTCCAATTCC::TTAAGGATGCTTCTTTGGTTGACTACG::GATGCTTCTTTGGTTGACTACGTTCAAG::TTGCTCACACCGCTGGTCGTTACGCCAACAAGAGATTCAGAAAGGCTC::AATCTTTGTTGCTCACACCGCTGGTCGTTACGCCAACAAGAGATTCAGAAAGGCTC::ATTGAAAGATTGACCAACTCCTTGATGATGAACG…	652638:652649::652706::651895::651937::652059::652072::652109::652120::652214::652286::652307::652370::652428::652463::652531::652555:	652286	ORF:5UTR:3UTR	ORF	21	15	707	7.3954	10.9077	0.0135622	ACTTTTATCTTCTTTGTACACTCTATTG:ATAATACAATCTTATCTTTTGATG::ATTCCAAAGATGTCTGACACCGAAGCTCCAGTTGAAGTTC::AAGAAGATTTCGAAGTTGTTGAAGAATTCACCCCAGTCGTCTTGGCTACTCCAATTCCAGAAGAA::GATGCTTCTTTGGTTGACTACG::TTGCTCACACCGCTGGTCGTTACGCCAACAAGAGATTCAGAAAGGCTCAATGTCCAATCATTG::TCCAATCATTGAAAGATTG::AAATTAAAGGCTGTTAGAATCATCAAGCACACTTTGGACATCATCAATGTCTTGACTGACCAAAACCCAATCCAAGTTGTTGTTGACGCT::ACCAGAGTCGGTGGTGGTGGTGCTGCTAGACGT…	652649:652674::651923::651996::652071::652115::652177::652243::652354::652385::652427::652484::652518::652534::652554:	652243	ORF:3UTR	ORF	0.548487	0.606174	1.49087	1.09279	63320
tV(CAC)H	chrVIII	73	tV(CAC)H	tRNA	0	0	#NUM!	0	0	#NUM!	0	#NUM!	0	0	#NUM!	0	0	#NUM!	0	#NUM!	#N/A	#N/A	2	1	1270	12.1415	166.322	#N/A	AATAGTGTAGCGGCTATCACGTTGCCTTCACACGGCAAAGGTCCCGAGTTCGATCCTCGGTTGGAACATTTTAAC	475702	475702	tRNA	tRNA	2	1	1457	15.2406	208.775	#N/A	GTTCCAATAGTGTAGCGGCTATCACGTTGCCTTCACACGGCAAAGGTCCCGAGTTCGATCCTCGGTTGGAACATT	475704	475704	tRNA	tRNA	1.14724	1.2679	#N/A	#N/A	0
YLR185W	chrXII	267	RPL37a	Protein	11044	812.409	9.66606	11325	916.13	9.83941	864.27	9.75534	3704	320.002	8.32194	4597	356.352	8.47716	338.177	8.40164	0.391287	-1.3537	8	6	1267	12.1128	45.3663	0.0524909	AAGAACGGTTTCCAAACCGGCTCTGCTTCTAAGGCTTCTGCTTAATTTTTATACTAAGATCTATTTCTTTAAATGAAAACTC:AATTAGAGACCTTATATAATAACCAACTGCAAAAAAACTTCTAAACAATT::ATTCGGTAAACGTCACAACAAGTCCCACACTTTGTGTAACAGATGTGGTCGTCGTTCTTTCCATG::TCCCACACTTTGTGTAACAGATGTGGTCGTCGTTCTTTCCATG::TTCAAAAGAAGACCTGTTCCTCCTGTGGTTATCCAGCTGCTAAGACC::ATCTTACAACTGGGGTGCCAAGGCTAAGAGAAGACACACTACTGGTACTGGTAGAATGAGATACTTGAAACACGTTTCAAGAAGATTC:	523319:523342::523063::523089::523138::523156:	523156	ORF:3UTR	ORF	7	6	794	8.30544	31.1065	0.0919828	AAACCGGCTCTGCTTCTAAGGCTTCTGCTTAATTTTTATACTAAGATCTATTTCTTTAAATGAAAACTC:AATTAGAGACCTTATATAATAACCAACTGCAAAAAAACTTCTAAAC::ACCTTATATAATAACCAACTGCAAAAAAACTTCTAAAC::TAACAGATGTGGTCGTCGTTCTTTCCATGTTC::AAAAGAAGACCTGTTCCTCCTGTGGTTATCCAGCTGCTAAGACC::AAGACACACTACTGGTACTGGTAGAATGAGATACTTGAAACACGTTTCAAGAAG:	523319:523349::523374::523090::523137::523186:	523186	ORF:3UTR	ORF	0.626677	0.692588	1.77003	1.08156	8034
YHR174W	chrVIII	1314	ENO2	Protein	324836	4855.44	12.2454	320514	5268.44	12.3632	5061.94	12.3055	208707	3663.83	11.8391	280127	4412.41	12.1074	4038.12	11.9795	0.797742	-0.326006	19	18	1266	12.1033	9.211	0.00181966	CTTATTTTTTCATCATAGTTTAGAACACTTTATATTAACG:CTTATTTTTTCATCATAGTTTAGAACACTTTATATTAACGAATAG::AATCTATTTAGGTTTAAAAATTG::AATAATAATGGCTGTCTCTAAAGTTTACGCTAGATCCGTCTACGACTCCCGTGGTAACCCAACCGTCGAAG::AATAATAATGGCTGTCTCTAAAGTTTACGCTAGATCCGTCTACGACTCCCGTGGTAACCCAACCGTCGAAGTCGAATTAACC::ACCGGTGTCCACGAAGCTTTGGAAATGAGAGATGAAGACAAATCC::ATCCATTGTTCCATCTGGTGCCTCCACCGGTGTCCACGAAGCTTTGGAAATGAGAGATGAAGACAAATCC::CTGCTGCTTT…	452675:452711::452740::451344::451401::451475::451491::451562::451598::451685::451707::451746::451840::451875::451897::451921::452194::452407:	452407	ORF:3UTR	ORF	18	17	938	9.81172	7.46706	0.00184914	CTTTTAACTAAGAATTATTAGTCTTTTCTGCTT:ATTTTTTCATCATAGTTTAGAACACTTTATATTAACG::ATTTTTTCATCATAGTTTAGAACACTTTATATTAACG::ACGAAGCTTTGGAAATGAGAGATGAAGACAAATC::ATTGCTGCTGCTTTCGTCAAGGCCAACCTAGATGTTAAGGACC::ATTGCTGCTGCTTTCGTCAAGGCCAACCTAGATGTTAAGGACCAAAAGGCCGTCGATGACTTCTTGTTGTCTTTGGATGGTACCGCC::AAAAGGCCGTCGATGACTTCTTGTTGTCTTTGGATGGTACCGCCAACAAG::AAGTTGGGTGCTAACGCTATCTTGGGTGTCTCCATGGCCGCTGCTAGAGCCGCTGCTGCTGAAAA…	452654:452678::452713::451457::451555::451577::451616::451639::451662::451727::451800::451850::451864::451920::451961::452292::452365:	452292	ORF:3UTR	ORF	0.740916	0.818842	1.02645	0.914016	436845
YJL052W	chrX	999	TDH1	Protein	30949	608.473	9.24905	30215	653.262	9.35152	630.867	9.30119	26052	601.546	9.23253	37716	781.406	9.60993	691.476	9.43354	1.09607	0.132343	15	10	1264	12.0841	12.0962	0.019174	ATTAACGGTTTCGGTAGAATCGGTAGATTGGTC:ATTGACGCTGGTGCCAAG::AACGCTTCTTGTACCACCAACTGTTTGGCTCCATTGGCCAAGGTTATCAACGATGCTTTCGGTATTGAAGAAGGTTTGATGACC::TTCACTCCATGACCGCCACTCAAAAGACTGTTGATGGTCCATCCCACAAGGACTGGAGAGGTGGTAGAACCGCTTCCGGTAAC::ATCCCATCCTCTACCGGTGCTGCTAAGGCTGTCGGTAAGGTCTTGCC::AAGGTAAGTTGACCGGTATGGC::ATGCCGTTGTCTCCTCTG::ATTTCTTGGGTGACACTC::CTGGTATCCAATTGTCTCCAAAGTTCGTCAAG::GGTTACTCCGCCAGAGTTGTTGACTTG…	338295:338608::338746::338833::338883::338948::339100::339130::339160::339232:	338746	ORF	ORF	14	13	776	8.11715	8.12528	0.0117506	ACTCCGCCAGAGTTGTTGACTTGATCGAATATGTTGCCAAGGCTTAAATAAAGCAATCTTGATGAGGATAATGATTTTTTTTTGAATAT:AAAGCAATCTTGATGAGGATAATG::ATAAATACTACCGTTTTTCTGCTAG::AGAATTGCTATTAACGGTTTCGGTAGAATCGGTAGATTGGTC::CTATTAACGGTTTCGGTAGAATCGGTAGATTGGTCTTGAGATTGGCTTTGCAAAGAAAAGACATTGAGGTTGTTG::ATGTCGCTGTTGACTCCACTGGTGTTTTCAAG::ATGGGGTTCTCTAAAGATCGATGTCGCTGTTGACTCCACTGGTGTTTTCAAG::AAAAGCACATTGACGCTGGTGCCAAGAAGGTTGTC::AACGCTTCTT…	339273:339285::339319::338277::338338::338542::338564::338606::338745::338840::339106::339129::339233:	338338	ORF:3UTR	ORF	0.613924	0.678493	0.619022	0.392739	11297
YER159C	chrV	429	BUR6	Protein	5619	257.254	8.00705	6274	315.877	8.30322	286.565	8.16272	3002	161.416	7.33464	2256	108.842	6.7661	135.129	7.0782	0.471548	-1.08452	6	5	1256	12.0076	27.9899	0.0976736	ATATATGTCTGCAC:ATTTTGGGGCATTAAAACC::ATTCGACAGAATAAAGACACACTTCCCTCCGGCCAAG::AACATGAGGTACCACTTGATGCTGGAGGGAGTCC::AACTACCACCAATAAAACCTG:	491448:492056::491806::491876::491919:	491806	ORF:5UTR:3UTR	ORF	7	7	1132	11.841	27.6014	0.204259	ATACTCTATTATCAAGGACGAAACGTAATCAC:ATATATGTCTGCAC::AACGGGGCGATGTAACTTAGTGTAAAATGAATACC::AATAAAGACACACTTCCCTCCGGCCAAGGTAAAG::ACACACTTCCCTCCGGCCAAG::ACTTGATGCTGGAGGGAGTCC::AAAACCTGAACATGAGGTACC:	491398:491449::491525::491782::491806::491876::491917:	491806	ORF:3UTR	ORF	0.901274	0.996065	2.11233	1.94399	3985
snR79	chrXII	84	SNR79	snRNA	0	0	#NUM!	0	0	#NUM!	0	#NUM!	0	0	#NUM!	0	0	#NUM!	0	#NUM!	#N/A	#N/A	2	2	1254	11.9885	142.721	#N/A	TTTAATGATGATAGCATGATTTATGTTGCTCGAAGTTAATCGATGTGAGCACAATGATTTCTCAAGACTACAACGGTATCTGAAT:TTTTAATGATGATAGCATGATTTATGTTGCTCGAAGTTAATCGATGTGAGCACAATGATTTCTCAAGACTACAACGGTATCTGAAT:	348434:348499:	348434	snoRNA	snoRNA	2	1	765	8.00209	95.263	#N/A	TTTTAATGATGATAGCATGATTTATGTTGCTCGAAGTTAATCGATGTGAGCACAATGATTTCTCAAGACTACAACGGTATCTGAATTTTATTTCTTG	348434	348436	snoRNA	snoRNA	0.610048	0.674209	#N/A	0.809732	0
tV(CAC)D	chrIV	73	tV(CAC)D	tRNA	0	0	#NUM!	0	0	#NUM!	0	#NUM!	0	0	#NUM!	0	0	#NUM!	0	#NUM!	#N/A	#N/A	2	1	1253	11.979	164.095	#N/A	AATAGTGTAGCGGCTATCACGTTGCCTTCACACGGCAAAGGTCCCGAGTTCGATCCTCGGTTGGAACATTTG	1075468	1075468	tRNA	tRNA	2	1	1455	15.2197	208.489	#N/A	GTTCCAATAGTGTAGCGGCTATCACGTTGCCTTCACACGGCAAAGGTCCCGAGTTCGATCCTCGGTTGGAACATTT	1075469	1075469	tRNA	tRNA	1.16121	1.28334	#N/A	#N/A	0
YKR059W	chrXI	1188	TIF1	Protein	22151	366.216	8.51655	22610	411.069	8.68324	388.642	8.6023	12777	248.088	7.95471	13407	233.578	7.86776	240.833	7.91189	0.619678	-0.690409	23	19	1249	11.9407	10.0511	0.0258621	TATCTTGTGAGGCTATCTTG:TCTACAAGTTCGATGATATGGAATTGGACGAAAACTTGTTAAGAG::ATGATATGGAATTGGACGAAAACTTGTTAAG::TGTTTTCGGTTACGGTTTCGAAGAACCATCTGCC::AATCTGGTACTGGTAAGACC::AATCTGGTACTGGTAAG::AAAGAATTGACACCTCTGTCAAGGCTCCTCAAGCTTTGATGTTGGCTCCAACTAGAGAATTGGCTTTGC::AAAAGGTTGTCATGGCTTTGGCTTTCC::CTCAAATCGTCGTTGGTACTCC::ATGACGTCTTGGAAGTTACC::AGTTAGAATTTTGGTTAAGAAGGATGAATTGACTTTGGAAGGT::AGTTAGAATTTTGGTTAAGAAGGATGAATT…	556214:555048::555060::555119::555187::555202::555267::555331::555405::555614::555661::555672::555759::555836::555914::555926::555986::556058::556140:	555836	ORF:3UTR	ORF	25	20	849	8.88075	7.47538	0.0310397	AAAAACTTCTTAAAAAAG:ATCTTGTGAGGCTATCTTG::ATTGAAGGTCACGATGTCTTGGCTCAAGCTC::AATCTGGTACTGGTAAG::ACCGGTACCTTTTCC::AAGCTTTGATGTTGGCTCC::AGAGAATTGGCTTTGCAAATCCAAAAGGTTGTCATGGCTTTG::GGTTGTCATGGCTTTGGCTTTCCACATGGACATCAAGGTCCACGCTTGTATCGGTGGTACTTCCTTTG::ATGCTCAAATCGTCGTTGGTACTCCAGGTCGTGTTTTTGAC::ACTCAAGTTGTTCTATTGTCCGCCACCATGCCAAATGACGTCTTGGAAGTTACC::TTTGGTTAAGAAGGATGAATTGACTTTGGAAGGTATCAAAC::AAATACGAGTGTT…	556193:556214::555179::555199::555217::555276::555304::555347::555402::555569::555671::555732::555758::555813::555836::555916::555935::555989::556019::556084:	555836	ORF:3UTR	ORF	0.679744	0.751235	1.2123	0.882215	17056
SUF4	chrVII	72	tG(UCC)G	tRNA	0	0	#NUM!	0	0	#NUM!	0	#NUM!	0	0	#NUM!	0	0	#NUM!	0	#NUM!	#N/A	#N/A	2	1	1244	11.8929	165.18	#N/A	ACCCCGGGCGGTTAGTGTAGTGGTTATCATCCCACCCTTCCAAGGTGGGGACACGGGTTCGATTCTCGTACCGCTC	779681	779681	tRNA	tRNA	2	1	747	7.81381	108.525	#N/A	AAGGTGGGGACACGGGTTCGATTCTCGTACCGCTCAAGA	779680	779681	tRNA	tRNA	0.600482	0.663638	#N/A	#N/A	0
YEL054C	chrV	498	RPL12a	Protein	26270	1036.07	10.0169	24273	1052.75	10.0399	1044.41	10.0285	8134	376.763	8.55751	9820	408.13	8.67289	392.447	8.61635	0.375759	-1.41212	10	9	1188	11.3576	22.8063	0.0218366	AATTTTTGATTTCGATTCTAGGGTTATACTTTTTCTATCTGTTTTGTCTCTTCTCTTCCTCTCTGGATAACC:AATTTTTGATTTCGATTCTAGGGTTATACTTTTTCTATCTGTTTTGTCTCTTCTCTTCCTCTCTGGATAACCAC::ATATCATTGAAGGCATTAATGCTGGTGAAATCGAAATCCCAG::AATCTGTCGGCTGTCGTGTTGACTTCAAG::AATTGGATGAAATTATTGAAATTGCCAGACAAATGAGAGACAAATCCTTCGGTAGAACTTTGGCTTCCGTT::AAGCTGCTGCCTCTGTTGTCCCATCTGCTTCCTCTTTGGTCATTACTGCTTTGAAGGAACCACC::TTACCGTCCAATTAAAG::CTTTGGCTCCAAAGATT…	52602:52618::52757::52805::52873::53005::53034::53139::53174:	52618	ORF:3UTR	3UTR	12	10	998	10.4393	20.9625	0.053415	ATGAAGAGGATAAGTGAC:AATTTTTGATTTCGATTCTAGGGTTATACTTTTTCTATCTGTTTTGTCTCTTCTCTTCCTCTCTGGATAACC::CTCAATCTGTCGGCTGTCGTGTTGACTTCAAGAATCCCCATGATATCATTGAAGGCATTAATGCTGGTGAAATCGAAATCCCAG::AATCCCCATGATATCATTGAAGGCATTAATGCTGGTGAAATCGAAATCCC::AGAGACAAATCCTTCGGTAGAACTTTGGCTTCCGTTACTAAGGAAATCTTAGGTACTGCTCAATCTGTCGGCTGTCGTGTTGACTTC::AATTGGATGAAATTATTGAAATTGCCAGACAAATGAGAGACAAATCCTTCGGTAGAACTTTGGCTTCCGTTACTAAGGA…	52549:52568::52760::52773::52826::52871::52905::52953::53142::53155:	52568	ORF:3UTR	3UTR	0.840067	0.928421	2.47079	1.94574	27124
YLR096W	chrXII	3444	KIN2	Protein	7699	43.9067	5.45637	8409	52.7365	5.72073	48.3216	5.5946	6897	46.1945	5.52965	8564	51.4671	5.68558	48.8308	5.60972	1.01054	0.0151235	4	3	1164	11.1281	3.23116	0.0668678	ACGTTTCCGGTGG:AATGTGAACGCTGTAGTCGATGGTATC::CTCCGTTCCGAAG:	333212:334952::335001:	335001	ORF	ORF	0	0	0	0	0	0	0	0	#N/A	0	#N/A	#N/A	#N/A	#N/A	#N/A	8973
YFL039C	chrVI	1128	ACT1	Protein	55021	958.03	9.90393	60546	1159.33	10.1791	1058.68	10.048	44305	906.018	9.8234	50933	934.559	9.86814	920.289	9.84594	0.86928	-0.202107	26	24	1161	11.0994	9.83992	0.00929452	ATTTCTATTTTTAAACCACCCTCTCAATAAAATAAAAATAATAAAG:ATTTCTATTTTTAAACC::ATGTATGTACCTCTCTCTCT::ACGCTTACTGCTTTTTTCTTCCCAAGATCGAAAATTTACTGAATT::TCCATCTATCGTTCACCACAAG::AAAGTACTCCGTCTGGATTGGTGGTTCTATCTTGGCTTCTTTGACTACCTTCCAACAAATGTGGATCTCAAAACAAGAATACGACG::TACTCCGTCTGGATTGGTGGTTCTATCTTGGCTTCTTTGACTACCTTCCAAC::ATACGGTAACATCGTTATGTCCGGTGGTACCACCATG::ATCCTTCTGTTTTGGGTTTGGAATCTGCCGGTATTGACCAAACTACTTACAACTCCATC…	53169:53214::53234::54709::53269::53330::53362::53473::53544::53584::53662::53700::53716::53769::53801::53881::53917::53945::54063::54107::54203::54219::54295::54323:	53801	ORF:5UTR:3UTR	ORF	27	25	766	8.01255	7.10333	0.00771859	AATCTCTGCTTTTGTGCGCGTATGTTTATGTATGTACCTCTCTCTCTATTTCTATTTTTAAACCACC:ATTTCTATTTTTAAACC::CGCGTATGTTTATGTATGTACCTCTCTCTCT::AAAGTGGTCCATCTATCGTTCACC::ATCTATCGTTCACC::AACAAATGTGGATCTCAAAAC::AAGATCATTGCTCCTCCAGAAAGAAAGTACTCCGTCTGGATTGGTGGTTCTATCTTGGCTTCTTTGACTACCTTCC::TAACATCGTTATGTCCGGTGGTACCACCATGTTCCCAGGTATTG::ATACGGTAACATCGTTATGTCCGGTGGTACCACCATG::ATGTCGATGTCCGTAAG::TTCCATCCTTCTGTTTTGGGTTTGGAATCTGC…	53195:53206::53233::53274::53284::53326::53361::53476::53487::53527::53558::53568::53674::53685::53715::53857::53871::53891::53912::53961::54058::54101::54136::54237::54285:	54101	ORF:3UTR	ORF	0.659776	0.729168	0.838818	0.742429	62868
YDR091C	chrIV	1827	RLI1	Protein	11169	120.07	6.90774	10843	128.186	7.0021	124.128	6.95569	4602	58.1034	5.86055	3905	44.2384	5.46723	51.1709	5.67725	0.412242	-1.27844	7	5	1158	11.0707	6.05952	0.0488166	AACAACCTCCTCTTCGGTGATCCGTACTCCAG:CATCTTGGGATTCGGAGAACCAAGAGGACGATTGTTTTATTTTTGGGTTT::AAGAGCCCCTGAATCTTTGTTGACTGGTTGTAAC::TTAGTCGGTACCA::TTCGTGTCCCGTTGTGAAAACTG:	626469:626701::626853::628201::628432:	626701	ORF:3UTR	3UTR	5	4	889	9.29916	5.08985	0.0994678	ATTTTTCTGTAAAGCAACTACACT:AACCTGAAAGTGAACAACCTCCTCTTCGGTGATCCGTACTCCAGTTTATTTC::ATCTTGGGATTCGGAGAACCAAGAGGACGATTGTTTTATTTTTGGGTTTAGAAATGTGGAGAAAT::CATCTTGGGATTCGGAGAACCAAGAGGACGATTGTTTT:	626436:626468::626647::626694:	626694	3UTR	3UTR	0.767703	0.848446	2.05812	1.85475	10489
YMR186W	chrXIII	2118	HSC82	Protein	116068	1076.33	10.0719	109929	1121.03	10.1306	1098.68	10.1016	119881	1305.62	10.3505	132897	1298.69	10.3428	1302.16	10.3467	1.1852	0.245132	35	27	1147	10.9656	5.17733	0.00471232	CCTTTAAAAAAGTTGGTCTT:AAATCAGAGATTCTGGTATTGGTATGACCAAGGCTGAATTGATTAAC::ATGGAAGCTCTATCTGCTGGTGCCG::AATTCGGTGTTGGTTTTTACTCTTT::AAAATTGGAAGAAGTCGATG::AAAATTGGAAGAAGTCGATGAAGAAGAAGAAGAAAAGAAGCC::AAGAATTAGAAGAGTTGAACAAGACTAAGCCATTATGGACT::AAGACTAAGCCATTATGGACTAGAAACCC::TTAAGCATTTCTCTGTTGAAGGTCAATTGGAATTT::ACGTTCGTCGTGTCTTCATCACTGATGAAGCTGAAGACTTGATTCC::TTATCTTTCGTCAAGGGTGTTGTTGACTCTGAAGATTTACC::AAGCCTT…	634559:632627::632687::632726::633076::633106::633136::633169::633286::633387::633466::633556::633683::633744::633770::633849::633912::633956::634023::634075::634115::634211::634304::634319::634352::634380::634459:	634075	ORF:3UTR	ORF	38	32	1152	12.0502	5.68943	0.00436923	ATTCTGCTTTACGCGCCTTTAAAAAAGTTGGTCTT:AAGGAAATTTTCTTGAGAGAACTGAT::ACCAAGGCTGAATTGATTAACAATTTGGGTACC::CTCTATCTGCTGGTGCCG::GTCAATTCGGTGTTGGTTTTTACTCTTT::AATTGGTAGAGGTACCGTCTTGAGATTATTCTTG::ATTATTCTTGAAAGATGACCAATTGGAGTACTTG::ATTCTGAATTCGTTGCTTACCCT::AAACCAAAATTGGAAG::AGAAGGATGAAGATGACAAGAAACCAAAATTGGAAGAAGTCGATGAAGAAGAAGAAGAAAAGAAGCCAAAAACCAAAAAAG::ACTAAGCCATTATGGACTAG::ACCCATTGTACGTTAAGCATTTCTCTGTTG…	634544:632443::632625::632691::632726::632852::632876::632951::633075::633111::633167::633247::633297::633381::633396::633456::633645::633672::633685::633848::633941::633956::633993::634074::634114::634164::634196::634215::634280::634336::634374::634468:	634114	ORF:3UTR	ORF	1.00436	1.10999	0.936543	0.901007	118383
YLR340W	chrXII	939	RPP0	Protein	91750	1919.11	10.9062	93934	2160.66	11.0773	2039.89	10.9943	47969	1178.39	10.2026	58346	1286.06	10.3287	1232.23	10.2671	0.604065	-0.727224	20	19	1141	10.9082	11.6168	0.00569485	AATACCTTTAAACATCCTG:ATTCGTGAAAAGAAAGCTGAATACTTTGCTAAATTAAGAGAATACTTGGAAGAATACAAGTCTTTGTTCGTTGTTGGTGTTGACAATG::AATACTTGGAAGAATACAAGTCTTTGTTCGTTGTTGGTG::TCGTCTTGATGGGTAAGAACACC::CTGTCGTCTTGATGGGTAAGAACACCATGGTTAGAAGAGCCATC::TTGGTTTCGTTTTCACTAACG::TCAAAGGTAACGTTGGTTTCGTTTTCACTAACGAACCATTGACTGAAATCAAGAACGTTATTGTCTCTAAC::ATCTGGGTTAGAGCCGTCAACACTGGTATGGAACC::ATCTGGGTTAGAGCCGTCAACACTGGTATGGAACC::AGGTAAG…	805846:805896::805936::806051::806067::806151::806179::806248::806268::806307::806350::806371::806414::806454::806481::806581::806654::806725::806809:	806654	ORF:5UTR	ORF	20	18	1154	12.0711	12.8553	0.0104326	ATATACTATTTTATAATTAAATAACATTAATCCTC:GAATACCTTTAAACATCCTGCAAACAG::AAAAGAAAGCTGAATACTTTGCTAAATTAAGAGAATACTTGGAAGAATACAAGTCTTTG::AATTGAGAGGCAGAGCTGTCGTCTTGATGGGTAAGAACACC::TTTCGTTTTCACTAACGAACC::TTGGTTTCGTTTTCACTAACGAACCATTGACTGAAATC::ATCTGGGTTAGAGCCGTCAACACTGGTATGGAACCAGGTAAGACTTCTTTCTTCCAAGCTTTGGGTGTCCCAACC::ATCTGGGTTAGAGCCGTCAACACTGGTATGGAACCAGGTAAGACTTCTTTCTTCCAAGCTTTGGGTGTCCCAACCAAGATTG::ATTGAA…	806893:805832::805935::806017::806152::806169::806268::806309::806348::806413::806454::806488::806523::806608::806654::806698::806802::806816:	806654	ORF:5UTR:3UTR	ORF	1.01139	1.11777	1.85041	1.42299	100557
YLR167W	chrXII	459	RPS31	Protein	65208	2790.28	11.4462	62114	2922.85	11.5132	2856.57	11.4801	28035	1408.9	10.4604	32725	1475.65	10.5271	1442.28	10.4941	0.504899	-0.985934	10	9	1133	10.8317	23.5986	0.00826116	ATTTTAATTGATCGTTAAATTTTGAAAAAGGCTTTTAATATTG:ATTACTTGGTAAGAAAGAAGCAGTTAATTTTTAATTTTGCCGAC::ATTACTTGGTAAGAAAGAAGC::AGTTAATTTTTAATTTTGCCGAC::TTTCGTCAAGACTTTAACCGGTAAGACTATTACCCTGGAAGTTGAATCTTCTGACACTATTGAC::AATTGGAAGATGGTAGAACTTTGTCCGACTACAACATCCAAAAGGAATCTACTCTACACTTGGTCTTGAGATTGAGAGGTGGTGGTAAGAAG::AAGAAGGTCAAGTTGGCTGTCTTGTCCTACTACAAGGTCGATGCTGAAGGTAAGGTTACC::AAATTGAGAAGAGAATGTAGCAACCCAACTTGTGGTGCT…	499471:498895::498915::498930::498998::499130::499282::499295::499393:	499295	ORF:5UTR:3UTR	ORF	7	7	424	4.43515	9.66263	0.00669957	ATTTTAATTGATCGTTAAATT:AAGATTACTTGGTAAGAAAGAAGCAGTTAATTTTTAATTTTGCCGACAAG::ATTACTTGGTAAGAAAGAAGC::AGTTAATTTTTAATTTTGCCGAC::AAAAGGAATCTACTCTACACTTGGTCTTGAGATTGAGAGGTGGTGGTAAG::AGAAAGAAGAAGGTCT::ATTGTACTGTGGTAAGTGTCATTCCGTCTACAAGGTTAACG:	499450:498892::498915::498929::499165::499190::499394:	499394	ORF:5UTR:3UTR	ORF	0.374228	0.413587	0.819148	0.577375	55137
tN(GUU)K	chrXI	74	tN(GUU)K	tRNA	0	0	#NUM!	0	0	#NUM!	0	#NUM!	0	0	#NUM!	0	0	#NUM!	0	#NUM!	#N/A	#N/A	2	1	1126	10.7648	145.471	#N/A	ACTGTTAATCGCAAGATCGTGAGTTCAACCCTCACTGGGGTCGCT	74699	74699	tRNA	tRNA	2	1	612	6.40167	86.5091	#N/A	CTGTTAATCGCAAGATCGTGAGTTCAACCCTCACTGGGGTCGCT	74699	74699	tRNA	tRNA	0.543517	0.600681	#N/A	#N/A	0
YLR203C	chrXII	1311	MSS51	Protein	4139	62.0087	5.9544	4219	69.5083	6.11911	65.7585	6.03911	4960	87.2715	6.44744	6627	104.624	6.70907	95.9477	6.58418	1.45909	0.54507	6	4	1100	10.5163	8.02155	0.121985	ATATTGCGAAGGTGGACTT:CTCAATTGCCGGGCC::TTGGAGAATAGATCTTTACC::CCCTTGGATTGGATCCTCCTCC:	552012:551189::551272::551812:	551812	ORF:5UTR	ORF	5	4	1211	12.6674	9.66237	0.100705	AAACTTGTACTTCCAGAACTATGACCGTGCT:ATATTGCGAAGGTGGACTT::TAGACGAGACTCTGAAATTCATTTATCG::CCCTTGGATTGGATCCTCCTCCCTCTCC:	551977:552002::551042::551816:	551817	ORF:5UTR	ORF	1.10091	1.2167	0.833873	0.922455	5353
YML058W	chrXIII	315	SML1	Protein	2657	165.669	7.37216	3919	268.717	8.06994	217.193	7.76283	1720	125.954	6.97675	2565	168.536	7.39692	147.245	7.20207	0.677946	-0.560758	12	12	1092	10.4398	33.1421	0.152593	GTCGAGGAAATGGACTTCTAAAGTTCCTTTCATACTCTTTTCTTTTCTCTTTCCATTTCCCACT:TTCTTTTCTTCTCTTAGATACCCTTCTTTTCAGGGACTCTCGTCCTACT::ATTCTCTCCCGTGCATTTTCCT::ATACATATATATATATATATATATATATGTCTCTTCT::ATGGCGGAATTTAGAAGGGTGCCTTTGCCACCTATGGCTGAGGTTCCTATGTTGTC::CCTTTGCCACCTATGGCTGAGGTTCCT::TCTACTCAAAACTCC::AGAAATGTGGGAAAAGGATTTGGAGGAGAGACTC::ATTAGAAATGTGGGAAAAGGATTTGGAGGAGAGACTC::AACAAATTTGGTTCTGGCGAACT::AAATTTGGTTCTGGCG…	159707:159764::159838::159878::159481::159495::159525::159568::159592::159629::159639::159696:	159568	ORF:3UTR	ORF	12	9	782	8.17992	25.968	0.176359	AGGAAATGGACTTCTAAAG:ACTCTTTTCTTTTCTCTTTCCATTTCCCACTAG::TTCCTTTCATACTCTTTTCTTTTCTCTTTCCATTTCCCACTAGTTCTG::TCTTCTCTTAGATACCCTTCTTTTCAGGGACTCTCGTCCTACT::ACCCTTCTTTTCAGGGACTCTCGTCCTACT::ATTCTCGAAACATTCTCTCCCG::TACCGTGACCATGGCGGAATTTAGAAGGGTGCCTTTGCCACCTATGGCTG::CCTCCGCTTCTTCATTAGAAATGTGGGAAAAGGATTTGGAGGAGAGACTC::AAATGTGGGAAAAGGATTTGGAGGAGAGACTCAACTCTATCGATCATGACATGAACAAC:	159699:159728::159743::159754::159779::159817::159474::159569::159623:	159569	ORF:3UTR	ORF	0.716117	0.791434	1.1674	0.914466	3471
YPR149W	chrXVI	522	NCE102	Protein	4532	170.522	7.41381	4892	202.417	7.66118	186.469	7.54279	8737	386.087	8.59278	12124	480.72	8.90905	433.403	8.75957	2.32426	1.21677	16	14	1087	10.392	19.908	0.106763	AATTAAGAATATAATAAATGGACACCGTGAATAAATTAGG:TTTTCCCTCATCCCTTTCCGTCTTTCGGAAG::GTTTTCCCTCATCCCTTTCCGTCTTTCGGAAGAAACAAAAAATTATACCC::AACTTCATTGAACCATTGGCATG::ACTGGACTTTTTGAACTTTGTGTTC::TGTTGGCCGTTGGTATC::TGTTCACTTTCACTGCCGGTACAGTGTTGGCCGTTGGTATCAGAGCTCACTC::AAGGTTCCGGTACCAGATGTAGACAAGCTC::AAGGTTCCGGTACCAGATGTAGAC::ATTCCTCTACTTCTCTTG::AACATGATCTCCAATGGTGCCTTTGGTTCTGGTTCTTTCTCC::AATGGTGCCTTTGGTTCTGGTTCTTT…	830494:830554::830592::830095::830147::830180::830194::830250::830262::830306::830347::830362::830399::830409:	830347	ORF:3UTR	ORF	18	13	1509	15.7845	30.2385	0.06977	AATTAAGAATATAATAAATGGACACCGTGAATAAATTAGG:TTTTCCCTCATCCCTTTCCGTCTTTCGGAAG::ATTATGAAGAAGTCTTATTTCT::AATCTTTTCATACTATTCTTATATCTAACT::ATTCATTGTACGGTGTCTTTGCCAACTTCATTGAACCATTGGCATG::TACGGTGTCTTTGCCAACTTCATTGAACCATTGGCATG::ACTTTTTGAACTTTGTGTTCACTTTCACTGCCGGTACAGTGTTGGCCGTTGGTATCAGAGCTCACTC::CACTGCCGGTACAGTGTTGGCCGTTGGTATCAG::ATTACTCAAGGTTC::TTCCGGTACCAGATGTAGACAAGCTCAAG::CCGCTGTTGCATTCCTCT::ATGATCTCCA…	830495:830555::830684::830794::830081::830103::830141::830166::830242::830281::830299::830360::830400:	830360	ORF:3UTR	ORF	1.38822	1.53423	0.660093	0.634656	3640
snR11	chrXIII	258	SNR11	snRNA	8077	614.88	9.26416	6877	575.718	9.16922	595.299	9.21747	9840	879.769	9.78098	14316	1148.47	10.1655	1014.12	9.98601	1.70354	0.76854	6	4	1081	10.3346	40.0566	0.0672883	ATAATAGACACCCAGAGTCACGATTCGTCTTGGTTTTAGAGATTCTGTTTCGACAGTTTTTTT:ATTTCACTGTCGTGCTCGCGGTTGATCTTAGATAAATATATTTCTTTTTCATAAAGAAAGTGAGTGGATCTTCCCTG::ACTTATGATTAGATTCTCTTCACGCACAT::ATTAGATTCTCTTCACGCACAT:	652324:652460::652506::652530:	652324	snoRNA	snoRNA	5	4	706	7.38494	28.6238	0.0282253	TCTTTTATAATAGACACCCAGAGTCACGATTCGTCTTGGTTTTAGAGATTCTGTTTCGACAGTTTTTTTAGGCGGTGGACGTAT:ATAATAGACACCCAGAGTCACGATTCGTCTTGGTTTTAGAGATTCTGTTTCGAC::TTTACTATACGGTGGAGTACTAATACTATTTCACTGTCGTGCTCGCGGTTGATCTTAGATAAATATATTTCTTTTTCATAAAGAAAGTGAGTG::AATAATGTACTTATGATTAGATTCTCTTCACGCACATAC:	652282:652324::652421::652532:	652324	snoRNA	snoRNA	0.653099	0.721788	0.423698	0.332853	10278
tC(GCA)P2	chrXVI	72	tC(GCA)P2	tRNA	0	0	#NUM!	0	0	#NUM!	0	#NUM!	0	0	#NUM!	0	0	#NUM!	0	#NUM!	#N/A	#N/A	2	1	1067	10.2008	141.677	#N/A	GCTCGTATGGCGCAGTGGTAGCGCAGCAGATTGCAAATCTGTTGGTCCTTAGTTCGATCCTGAGTGCGAGCTTTCTTTTT	775757	775762	tRNA	tRNA	2	1	792	8.28452	115.063	#N/A	AGTGGTAGCGCAGCAGATTGCAAATCTGTTGGTCCTTAGTTCGATCCTGAGTGCGAGCTTTC	775762	775762	tRNA	tRNA	0.742268	0.820336	#N/A	#N/A	0
YMR013W-A	chrXIII	81	YMR013W-A	Protein	0	0	#NUM!	0	0	#NUM!	0	#NUM!	0	0	#NUM!	0	0	#NUM!	0	#NUM!	#N/A	#N/A	2	1	1052	10.0574	124.165	#N/A	GTTTATGATGATTTCCACATTTCACGACGGTCAACTGCGTTTTTCGAATG	298328	298328	ORF	ORF	0	0	0	0	0	#N/A	0	0	#N/A	0	#N/A	#N/A	#N/A	#N/A	#N/A	0
snR58	chrXV	96	SNR58	snRNA	0	0	#NUM!	0	0	#NUM!	0	#NUM!	0	0	#NUM!	0	0	#NUM!	0	#NUM!	#N/A	#N/A	2	2	1051	10.0478	104.665	#N/A	CTTTATGATGATATTCTTTACGAACTTTTAGACGTTAGACTTCTGAAGGAGATTAGACCCTCCTATGGAAGAGAAACTCGTTAAACTTATCTGAG:GATATTCTTTACGAACTTTTAGACGTTAGACTTCTGAAGGAGATT:	136102:136161:	136161	snoRNA	snoRNA	3	3	722	7.5523	78.6698	#N/A	ACCCTCCTATGGAAGAGAAACTCGTTAAACTTATCTGAG:ATGATATTCTTTACGAACTTTTAGACGTTAGACTTCTGAAGGAGATT::ACTTTATGATGATATTCTTTACGAACTTTTAGACGTTAGACTTCTGAAGGAGATTAG:	136101:136160::136184:	136184	snoRNA	snoRNA	0.686965	0.759216	#N/A	#N/A	0
CUT813	chrXIV	634	CUT813	CUT	38	1.17721	0.235373	16	0.545081	-0.875458	0.861146	-0.215671	12	0.436602	-1.19561	3	0.0979374	-3.352	0.267269	-1.90363	0.310365	-1.68796	2	1	1049	10.0287	15.8181	18.3687	TCTTCATTTGCGTCGGC	458929	458929	CUT	CUT	2	1	1217	12.7301	20.0791	75.1267	TCTTCATTTGCGTCGGC	458929	458929	CUT	CUT	1.16015	1.28217	4.13117	1.97854	6
YOL086C	chrXV	1047	ADH1	Protein	165246	3099.87	11.598	164237	3388.09	11.7263	3243.98	11.6635	83452	1838.58	10.8444	137073	2709.7	11.4039	2274.14	11.1511	0.701035	-0.512442	10	10	1046	10	9.5511	0.00294425	ATTTTTATTATTAAATAAG:AAAAGGGTCAAATCGTTGGTAGATACGTTGTTGACACTTCTAAATAAGCG::ATCCATCGGTGGTGAAGTCTTCATTGACTTCACTAAGGAAAAGGACATTGTCGGTGCTGTTCTAAAGGCCACTGACGGTGGTGCTC::AAGGTACCGACTTGGCCC::TCCTCACGCTGACTTGTCTGGTTACACCCACGACGGTTCTTTCC::GGTTCTTGTATGGCCTGTGAATACTGTGAATTGGGTAACGAATCC::TTAAGGGCTGGAAGATCGGTGACTACGCCGGTATCAAATG::ATTAGTCGGTGGTCAC::TTAAATACTCTGGTGTCTGTCACACTGACTTGCACGCTTGGCACGGTGACTGGCC::AACGTTAAA…	159519:159584::159889::160153::160232::160309::160328::160409::160443::160478:	159584	ORF:3UTR	ORF	11	11	1298	13.5774	12.9679	0.00570233	AGAAATTTACGAAAAGATGGAAAAGGGTCAAATCGTTGGTAGATACGTTGTTGACACTTCTAAATAAGCGAATTTCTTATG:CTGTTCAATACGCCAAGGCTATG::ATCTTGTGTGCTGGTATCACCGTCTACAAGGCTTTGAAGTCTGCTAACTTGATGGCCGGTCACTGGGTTGCTATCTCCG::CTCACATTCCTCAAGGTACCGACTTGGCCC::ACGCTGACTTGTCTGGTTACACCCACGACGGTTCTTTCCAACAATACGCTACCGCTGACGCTGTTCAAG::AATACGCTACCGCTGACGCTGTTCAAGCCGCTCACATTCCTCAAGGTACCGACTTGGCCCAAG::TCCTCACGCTGACTTGTCTGGTTACACCC::ACACTGACTTGC…	159605:160033::160141::160175::160186::160205::160241::160432::160478::160497::160539:	159605	ORF	ORF	1.24092	1.37143	1.95629	1.85183	286605
YHR055C	chrVIII	186	CUP1-2	Protein	11718	1237.37	10.2731	11036	1281.53	10.3237	1259.45	10.2986	10100	1252.57	10.2907	12414	1381.39	10.4319	1316.98	10.363	1.04568	0.0644359	5	5	1034	9.88528	53.1467	0.0421983	ATGTATTTTGTTTAGATACTTTGTTAATTTATAGGTATACGTTAATAATT:AATTTTTAAAAGGAGAAGGAAGTTTAATCGACGATTCTACTCAGTTTG::TTTAAAAGGAGAAGGAAGTTTAATCGACGATTCTACTCAGTTTGAGTACACTTATGTATTTTGTTTAGATACTTTG::AAAAATCATGTAGCTGCCCAACGGGGTGTAACAGCGACGACAAATGCCCCTGCGGTAACAAGTCTGAAGAAACCAAGAAGTCATGCTGCTCTG::ATGAGTGCCAATGCCAATGTGGTAGCTGCAAAAATAATG:	214394:214450::214484::214611::214664:	214611	ORF:3UTR	ORF	3	3	1329	13.9017	74.7402	0.0567513	AATGAACAATGCCAAAAATCATGTAGCTGCCCAACGGGGTGTAACAGCGACGACAAATGCCCCTGCGGTAACAAGTCTGAAGAAACC:AAGGTCATGAGTGCCAATGCCAATGTGGTAGCTG::AATTAATTAACTTCCAAAATGAAGGTC:	214635:214673::214695:	214635	ORF	ORF	1.2853	1.42048	1.35843	1.61817	13271
tC(GCA)G	chrVII	72	tC(GCA)G	tRNA	0	0	#NUM!	0	0	#NUM!	0	#NUM!	0	0	#NUM!	0	0	#NUM!	0	#NUM!	#N/A	#N/A	2	1	1009	9.64627	133.976	#N/A	GCTCGTATGGCGCAGTGGTAGCGCAGCAGATTGCAAATCTGTTGGTCCTTAGTTCGATCCTGAGTGCGAGCTT	707107	707107	tRNA	tRNA	2	1	837	8.75523	121.6	#N/A	GCTCGTATGGCGCAGTGGTAGCGCAGCAGATTGCAAATCTGTTGGTCCTTAGTTCGATCCTGAGTGCGAGCTT	707107	707107	tRNA	tRNA	0.829534	0.91678	#N/A	#N/A	0
YDR012W	chrIV	1089	RPL4b	Protein	29464	531.403	9.05366	33841	671.19	9.39058	601.296	9.23193	18371	389.133	8.60412	27217	517.284	9.01481	453.208	8.82403	0.753719	-0.407901	28	22	1006	9.61759	8.83158	0.0146876	AATTTAAATATCTTTGTTACTAGTCTTTAATC:AATGTCCCGTCCACAAGTTACTGTTCACTCTTTGACTGGTGAAGCTACTGCCAATGCCTTGCCATTGCCAGCTGTCTTCTCCGCTCCTATCCGTCCTGAC::AATGTCCCGTCCACAAGTTACTGTTCACTCTTTGACTGGTGAAGCTACTGCCAATGCCTTGCC::ATTGTCCACACTGTTTTCACCTCTGTGAACAAG::ACATTGTCCACACTGTTTTCACCTCTGTGAACAAGAAC::AAGAGACAAGCTTACGCTGTTTCTGAAAAGGCTGGTCACCAAACCTCCGCTGAATCCTGGGGTACCGGTCGTGCCGTCGCTCG::ATCCGGTCAAGGTGCCTTCGGTAAC::TGGTGGTCGTAT…	472975:471852::471891::471967::471986::472070::472104::472137::472184::472234::472319::472331::472442::472629::472676::472731::472796::472807::472841::472891::472924::472934:	472841	ORF:3UTR	ORF	21	17	510	5.33473	4.89874	0.010809	AATGTCCCGTCCACAAGTTACTGTTCACTCTTTGACTGGTGAAGCTACTGCCAATGCCTTG:TCCACACTGTTTTCACCTCTGTGAAC::AAGAACAAGAGACAAGCTTACGCTGTTTCTGAAAAGGCTGGTCACCAAACCTCCGCTGAATCCTGGGGTACC::AAGAGACAAGCTTACGCTGTTTCTGAAAAGGCTGGTCACCAAACCTCCGCTGAATCCTGGGGTACCGGTCGTGCCGTCGCTCGT::TCGTGCCGTCGCTCGTATTCCAAGAGTTGGTGGTG::TGGTACCGGTAGATCCGGTCAAGGTGCCTTCGGTAAC::ATGTGTCGTGGTGGTCGTATGTTTGCTCCAACTAAGACCTGGAGAAAGTGGAACGTTAAGGTTAACC::ATTG…	471861:471981::471998::472026::472056::472104::472176::472228::472404::472435::472571::472607::472695::472712::472764::472843::472936:	472712	ORF	ORF	0.506958	0.560277	0.74335	0.666046	46385
tC(GCA)P1	chrXVI	72	tC(GCA)P1	tRNA	0	0	#NUM!	0	0	#NUM!	0	#NUM!	0	0	#NUM!	0	0	#NUM!	0	#NUM!	#N/A	#N/A	2	1	1005	9.60803	133.445	#N/A	GCTCGTATGGCGCAGTGGTAGCGCAGCAGATTGCAAATCTGTTGGTCCTTAGTTCGATCCTGAGTGCGAGCTTTCTTTTTTTCC	435881	435881	tRNA	tRNA	2	1	808	8.45188	117.387	#N/A	GCTCGTATGGCGCAGTGGTAGCGCAGCAGATTGCAAATCTGTTGGTCCTTAGTTCGATCCTGAGTGCGAGCTT	435892	435892	tRNA	tRNA	0.80398	0.888538	#N/A	#N/A	0
YML028W	chrXIII	591	TSA1	Protein	30517	1014.18	9.9861	33498	1224.23	10.2577	1119.2	10.1283	116702	4554.95	12.1532	162870	5703.88	12.4777	5129.42	12.3246	4.5831	2.19632	14	12	1004	9.59847	16.2411	0.0145113	AAATAAGACGCTTGCAGAGTTGTCTAAATGACTACTT:ATTTAAAATTCACTCTTTACG::ATTTAAAATTCACTCTTTACGTTTATACCTATCTATCTATATATAAAACCCATAAACTTAATGCTATTCACTGAC::TCCAACTTTTAAGAAAACTGCCGTCGTCGACGGTGTCTTTGACGAAGTCTCCTTGGACAAATACAAG::ATTCCATTGGCCTTCACTTTCGTCTGTCCAACCGAAATCATTGCTTTCTCAGAAGCTGC::ATTGGCCTTCACTTTCGTCTGTCCAACCG::TTCTTTTCGCCTCCACTGACTCCGAATACTCCCTTTTGGCATGGACC::AGTTCTTTTCGCCTCCACTGACTCCGAATACTCCCTTTTGGCATGGACCAA…	220735:220768::220816::220230::220262::220288::220358::220400::220517::220531::220623::220675:	220230	ORF:3UTR	ORF	14	12	3366	35.2092	59.5756	0.0116145	CTTGCAGAGTTGTCTAAATG:ATTTAAAATTCACTCTTTACGTTTATACCT::ATAAAACCCATAAACTTAATGCTATTCACTG::ATCTATCTATATATAAAACCCATAAACTTAATGCTATTCACTGACAAAACG::AAGCTCCAACTTTTAAGAAAACTGCCGTCGTCGACGGTGTCTTTGACGAAGTCTCCTTGGACAAATACAAG::ATTCCATTGGCCTTCACTTTCGTCTGTCCAACCGAAATCATTGCTTTCTCAGAAGCTGCTAAGAAATTCGAAGAACAAGGCGCTC::AAGTTCTTTTCGCCTCCACTGACTCCGAATACTCCCTTTTGGCATGGACCAATATCCC::TTCTTTTCGCCTCCACTGACTCCGAATACTCCCTTTTGGC…	220736:220767::220821::220839::220228::220310::220357::220387::220404::220506::220526::220612:	220228	ORF:3UTR	ORF	3.35259	3.7052	0.808447	0.793938	38339
tQ(UUG)C	chrIII	72	tQ(UUG)C	tRNA	0	0	#NUM!	1	0.299984	-1.73704	0.149992	-2.73704	4	1.28151	0.357841	0	0	#NUM!	0.640753	-0.642159	4.27192	2.09488	2	1	1002	9.57935	133.047	887.025	GGTCCTATAGTGTAGTGGTTATCACTTTCGGTTTTGATCCGGACAACCCCGGTTCGAATCCGGGTAGGACCTTT	168313	168313	tRNA	tRNA	2	1	1024	10.7113	148.768	232.177	GGTCCTATAGTGTAGTGGTTATCACTTTCGGTTTTGATCCGGACAACCCCGGTTCGAATCCGGGTAGGACCTT	168329	168329	tRNA	tRNA	1.02196	1.12944	0.264387	0.874462	2
CUT144	chrVII	794	CUT144	CUT	89	2.20155	1.13852	136	3.69955	1.88735	2.95055	1.56098	60	1.74311	0.801661	105	2.73707	1.45263	2.24009	1.16355	0.75921	-0.39743	2	1	996	9.52199	11.9924	4.06447	TTGTTGGTTACTGCCT	484647	484648	CUT	CUT	2	1	955	9.98954	12.5813	5.61643	TTGTTGGTTACTGCCT	484646	484648	CUT	CUT	0.958835	1.05968	1.39577	1.01179	87
YDL061C	chrIV	171	RPS29b	Protein	3202	367.777	8.52269	3659	462.164	8.85226	414.971	8.69687	1068	144.068	7.17061	1155	139.798	7.1272	141.933	7.14907	0.342032	-1.5478	6	5	985	9.41683	55.0692	0.132706	ATTACTTCTTTCCTTTTCTTTCCACTTCTTTTGTATAAG:TTTCAGAGAAAAGGCTAACGACATTGGTTTCCACAAG::ACTTAAACATCTGTCGTCAATG::AATGTCGTGTCTGCTCCTCCCACACTGGTTTGGTCAG::AAAACGTTTGGTTCTCCCACCCAAGAAGATTCGGTAAAG:	340550:340667::340685::340721::340750:	340550	ORF:3UTR	3UTR	6	5	672	7.02929	41.107	0.289621	ATTAAATATTGGCGATATAATAAAAAATTCTAGTCACAAG:ATTACTTCTTTCCTTTTCTTTCCACTTCTTTTGTATAAG::AAGAGCGATTGTAACATCGTAATCATTAACCTTTTTTG::ACTTAAACATCTGTCGTCAATGTTTCAGAGAAAAGGCTAACGACATTGGTTTCC::AAAACGTTTGGTTCTCCCACCCAAGAAGATTCGGTAAAGGTTCCCGTCAATGTCGTGTCTGCTCCTCCCAC:	340465:340550::340587::340645::340768:	340552	ORF:3UTR	3UTR	0.682234	0.753987	2.20443	1.46519	2548
tQ(UUG)D2	chrIV	72	tQ(UUG)D2	tRNA	0	0	#NUM!	0	0	#NUM!	0	#NUM!	0	0	#NUM!	0	0	#NUM!	0	#NUM!	#N/A	#N/A	2	2	982	9.38815	130.391	#N/A	GGTCCTATAGTGTAGTGGTTATCACTTTCGGTTTTGATCCGGACAACCCCGGTTCGAATCCGGGTAGGACCTTTTTTAACTGTGGCTT:GGTCCTATAGTGTAGTGGTTATCACTTTCGGTTTTGATCCGGACAACCCCGGTTCGAATCCGGGTAGGACCT:	645137:645165:	645137	tRNA	tRNA	2	1	987	10.3243	143.393	#N/A	ACGGTCCTATAGTGTAGTGGTTATCACTTTCGGTTTTGATCCGGACAACCCCGGTTCGAATCCGGGTAGGACCTTT	645181	645181	tRNA	tRNA	1.00509	1.1108	#N/A	#N/A	0
YPR036W-A	chrXVI	204	SPO24	Protein	22160	2133.53	11.059	31569	3342.42	11.7067	2737.98	11.4189	16159	1827.16	10.8354	14257	1446.49	10.4983	1636.83	10.6767	0.597823	-0.742209	12	10	982	9.38815	46.0203	0.0168082	AAAAGACACTTGGCATCTTTACTTACTTGGGCAAG:ACACTTGGCATCTTTACTTACTTGGGCAAGTAAGTCACGTACTTTTTTTTTTTTTTCCGGAGCATTCATTGTCATTCTATCTGCACTTTCCCGC::ATTCAATAACCTCGGATCGGGTCTCTTCTACGACAG::AATAACCTCGGATCGGGTCTCTTCTACGACAG::ATACATATTTATGTAATATAAATACTG::AACAATGGTCGCCTTTTTAGAACTAACTTCTGACGTTTCTCAA::AATGGTCGCCTTTTTAGAACTAACTTCTGACGTTTCTC::AACCTTTTGTCATCCCATCTCTTTCGCCAGTCTCTCAGCCAAGCTC::AAACGTCGATGACCTGAATCTGGCTATTGCCAA…	646188:646218::646293::646326::646357::645946::645961::645995::646099::646129:	646099	ORF:5UTR:3UTR	ORF	5	5	788	8.24268	40.4053	0.0246851	CATAAAAGACACTTGGCATCTTTACTTACTTGGGCAAG:ACGTACTTTTTTTTTTTTTTCCGGAGCATTCATTGTCATTCTATCTGCACTTTCCCG::ATTCAATAACCTCGGATCGGGTCTCTTCTACGACAGAAACTTTTTGATATATACATATTTATGTAATATAAATACTGAGAAAGTAAAAAAATTTAAAATA::AATAACCTCGGATCGGGTCTCTTCTACGACAG::AAACGTCGATGACCTGAATCTGGCTATTGCCAATGCCGCTCTTTTGGATGCCTCTGCTTCAAGCCGC:	646185:646285::646298::646328::646085:	646328	ORF:3UTR	3UTR	0.802444	0.886841	1.48345	1.51307	34367
YNL069C	chrXIV	597	RPL16b	Protein	80272	2640.89	11.3668	72823	2634.66	11.3634	2637.77	11.3651	22519	870.098	9.76503	23777	824.327	9.68707	847.212	9.72658	0.321185	-1.63852	15	13	974	9.31166	15.5974	0.00591311	AAATAAACATATTAAAACACTGGTATAAATTCTAATTG:AAAAAGGTCTCCTCTGCTTCTGCTGCTGCTTCTGAATCCGATGTTGCTAAGCAATTGGCTTCTTTCGGTTACTAAATTTC::ACCAAAAAGGTCTCCTCTGCTTCTGCTGCTGCTTCTGAATCCGATGTTGCTAAGCAATTGGCTTCTTTCGGTTACTAAATTTC::TAAGTTGTCTACTTCTGTTGGTTGGAAATACGAAGATGTTGTTGCTAAATTAGAAGACAAGAGAAAGGTCAGATCCGCCGAATATTACGCCAAG::ACCACTTTGGGTAAGTTGTCTACTTCTGTTGGTTGGAAATACGAAGATGTTGTTGCTAAATTAGAAGAC::AAGAGAGTTGTCGTTCCTCAAGCTTT…	493819:493962::494010::494053::494106::494173::494192::494211::494267::494283::494314::494390::494516:	493962	ORF:3UTR	ORF	16	12	621	6.49582	10.8808	0.012843	AAATAAACATATTAAAACACTG:ATAAATAAACATATTAAAACACTG::AATTGGCTTCTTTCGGTTACTAAATTTCATG::AAAAAGGTCTCCTCTGCTTCTGCTGCTGCTTCTGAATCCGATGTTGCTAAGC::AAGAGAAAGGTCAGATCCGCCGAATATTACG::TTGTCTACTTCTGTTGGTTGGAAATACG::AAGAGAGTTGTCGTTCCTCAAGCTTTGAGAGTTTTGAGATTGAAACCAGGTAGAAAGTAC::AAGAGAGTTGTCGTTCCTCAAGCTTTGAGAGTTTTGAGATTGAAACC::ATCTTCGAAGGTATTCCACCTCCATACGACAAAAAG::GCTCCATCTAGAATTCTTTACAAG::TCGTTGTCAGAGCTGAAGCTTTGAA…	493819:493829::493962::493992::494051::494108::494151::494194::494211::494310::494412::494486:	494151	ORF:3UTR	ORF	0.637577	0.704634	2.19386	1.3669	56688
YLL045C	chrXII	771	RPL8b	Protein	70597	1798.42	10.8125	70306	1969.56	10.9437	1883.99	10.8796	26843	803.101	9.64944	25874	694.586	9.44001	748.843	9.54852	0.397477	-1.33106	20	18	968	9.2543	12.003	0.00637105	TATACTTACTTAATTCCCGTTTTCTTTTGTATGAATTTTTGAAAAATAATAGAGC:ACTTACTTAATTCCCGTTTTCTTTTGTATGAATTTTTGAAAAAT::ACGATAACTGAAAGAAAAGATGGCTCCAGGTAAGAAAGTTGCTCCAGCTCC::ACGATAACTGAAAGAAAAGATGGCTCC::GCGGTGGTATCCTTGGTAACAAGGCTCAAGCTAAGATGGACAAGAGAGCTAAG::ACTGGGGCGGTGGTATCCTTGGTAACAAGGCTCAAGCTAAGATGGACAAGAGAGCTAAGACTTCCGACTCCGCTTAAATTCATATATAGAATTTCGAAC::AAGTCAGAGCCGAAGACGAAGCTGCTTTGGCTAAGTTGGTTTCCACCATTGACGCTAAC…	47760:47811::48631::48648::47904::47929::47975::47998::48039::48075::48094::48167::48230::48300::48443::48472::48526::48557:	47904	ORF:5UTR:3UTR	ORF	18	15	428	4.47699	5.80673	0.00775427	ACTTACTTAATTCCCGTTTTCTTTTGTATGAATTTTTGAAAAATAATAGAGCAACATTATACTTT:ATACTTACTTAATTCCCG::ATATATAGAATTTCGAAC::CTTTGGCTAAGTTGGTTTCCACCATTGACG::AAGGCTAGATTGGGTACTTTGGTTAACCAAAAGACTTCTGCTGTTGCCGCTTTGACCG::AAGGGTAAGGCTAGATTGGGTACTTTGGTTAACC::CTAACGACGTCGACCCAATTGAATTGGTTGTTTTCCTACCAGCTTTGTGTAAGAAGATGGGTG::TTAAGTACGGTTTGAACC::ACCAAGGAAGCTGCCGCTATCGCTGAAGGTAAGTCT::AGAAACCGCTGCTGAAAAGAAGGAAAGATTGACCAAGGAAGC…	47768:47801::47852::47972::48026::48074::48167::48231::48267::48333::48389::48474::48498::48585::48595:	48026	ORF:3UTR	ORF	0.442149	0.488651	1.22938	0.891052	60534
YDR050C	chrIV	747	TPI1	Protein	50066	1316.38	10.3624	48397	1399.36	10.4505	1357.87	10.4071	27213	840.328	9.71481	37504	1039.14	10.0212	939.734	9.87611	0.692065	-0.53102	9	9	951	9.09178	12.1711	0.00896335	AAAATAAATTGATGACTACG:CTTCCATCAGAAAGTTCTTGGCTTCCAAGTTGGGTGACAAGGCTGCCAGCGAATTGAGAATCTTATACGGTGGTTCCGC::TCAAGGTGTCGGTGTCATCTTGTGTATCGGTGAAACTTTGGAAGAAAAGAAGGCCGGTAAGACTTTGGATGTTGTTGAAAGAC::AAGTTCATTGCTGACAAGACC::ATGACAAGTTCATTGCTGACAAGACC::AAGGATGTTGGTGCTAAGTGGGTTATTTTGGGTCACTCC::AAAACGCCTACTTGAAGGCTTCTGGTGCTTTCACCGGTGAAAACTCCGTTGACC::AGAAAATGTCGAAGTTGTTATCTGTCCTCCAGCTACCTACTTAGACTACTCTGTCTCTTTGGTT…	555669:555838::556085::556134::556159::556223::556267::556347::556462:	556223	ORF:3UTR	ORF	8	7	631	6.60042	8.8359	0.00940256	ATCTTCTTTTCTTTATATCTAG:AGAAAGTTCTTGGCTTCCAAGTTGGGTGACAAGGCTGCCAGCGAATTGAGAATCTTATACGGTGGTTCCGCTAAC::AAGTTCGCTTTAGGTCAAGGTGTCGGTGTCATCTTGTGTATCGGTGAAACTTTGGAAGAAAAGAAGGCCGGTAAGACTTTGGATGTTGTTGAAAGAC::ATTGCTGACAAGACC::AAGGATGTTGGTGCTAAGTGGGTTATTTTGGGTCACTCCG::AACTTTCTTTGTCGGTGGTAACTTTAAATTAAACGGTTCCAAAC::CTTTGTCGGTGGTAACTTTAAATTAAACGGTTCC:	555685:555866::556073::556146::556212::556421::556457:	556212	ORF:3UTR	ORF	0.663512	0.733297	1.05958	0.904212	50270
YHR162W	chrVIII	390	MPC2	Protein	18821	947.846	9.88851	16736	926.866	9.85622	937.356	9.87245	8959	529.893	9.04956	11355	602.614	9.23509	566.253	9.1453	0.604096	-0.72715	20	15	942	9.00574	23.0916	0.0246348	AAAAAGGAAATTACTACGGGCAGATAAACG:TAAGCATATATATCCGGATTGTATAATATTCATAAAAT::ATTTTCTTTGCGCGGTG::ATCGTTGACATCGCTGACTGCAAT::AATAGGAAACTGAAATAGACGGCAAACC::AACGTATTGTCGAGAATTATCACTCACTATATC::AACGTATTGTCGAGAATTATCACTCACTATATC::ATTTAGGCGGTTCTGGCAAAG::ACGGTGCATTTCTGGGCTCCT::AAATGGGGTCTGGTTTTCGCTGGATTCAGCGATATGAAGAGACCGGTGGAAAAAATTTCTGGTGCTC::CGATATGAAGAGACCGGTGGAAAAAATTTCTG::AAAATTTGTCGCTGCTATCTACTGCGCTGATTTG…	423464:423515::423567::422917::422952::422977::422991::423105::423145::423207::423222::423252::423287::423332::423430:	423430	ORF:5UTR:3UTR	ORF	20	15	857	8.96444	22.9857	0.0405927	ATATATATCCGGATTGTATAATATTCATAAAAT:AAGCATATATATCCGGATTGTATAATATTC::TATATTTTCTTTGCGCGGTG::CACATCGTTGACATCGCTGACTG::AAAGAACGTATTGTCGAGAATTATC::ATCCGTACGTTTTGCATTTAGGCGGTTCTGGC::CCCCAAGACGGTGCATTTCTGGGCTCCTACTTTG::AAATGGGGTCTGGTTTTCGCTGGATTC::ACCGGTGGAAAAAATTTCTGGTGCTC::AAAATTTGTCGCTGCTATCTACTGCGCTGATTTGGACTCG::AAAATTTGTCGCTGCTATCTACTGCGCTGATTTGGACTCGTTGGTCCTTTGTCATCAAGCCAAGAAACATCTTGTTGGCTTCTGTCAACT…	423517:423534::423567::422908::422997::423083::423128::423182::423213::423252::423272::423309::423362::423379::423433:	423272	ORF:5UTR:3UTR	ORF	0.909766	1.00545	1.66439	1.30323	13818
YKL056C	chrXI	504	TMA19	Protein	23481	915.052	9.83771	23319	999.331	9.96482	957.192	9.90266	9136	418.137	8.70783	9868	405.243	8.66264	411.69	8.68541	0.430102	-1.21725	14	12	939	8.97706	17.8116	0.0186082	ATTAGGACGTTTTTAATTATTCT:ATTCTATAGGTATCTAAACTTCCTAATTACTTC::ATTCTATAGGTATCTAAACTTCCTAATTACTTCTTAAC::TAACCTCTCTCTCTTTTTTCTCTGCATCAACTTTTTAG::TAACCTCTCTCTCTTTTTTCTCTGCATCAACTTTTT::TATTTGAATTTGAGAGTAGGACTCCCCTTTCTCATTTTTAATG::TATTTTGTATTTGAATTTGAGAGTAGGACTCCCCTTTCTCATTTTTAATG::ATTTGTTGCCATCTGGAAGCACGGTATTGTGGAAGAAAAGATCTAAGTCT::CTCAAACTTACGTCAAGAAGGTTATTG::TTACATGAAGGCTG::TATGGTCAATGTCGGAGGTGACAACATC…	334220:334264::334278::334292::334322::334355::334378::334424::334558::334649::334817::334832:	334378	ORF:3UTR	3UTR	15	11	1029	10.7636	21.3563	0.0518748	ATCTAAACTTCCTAATTACTTCTTAACACGC:TAACCTCTCTCTCTTTTTTCTCTGCATCAACTTTTTAG::ATTTGAATTTGAGAGTAGGACTCCCCTTTCTCATTTTTAATG::CCATCTGGAAGCACGGTATTGTGGAAGAAAAGATCT::ATGCCATGGTTGTCATGTTGAACTACCGTGAAGATGGTACCACTCC::TTCCTAAATTCGAAAAGGGTGCTCAAACTTACGTCAAGAAGGTTATTGGTTCTTTCAAGGACTGGGAGTTCTTCACTGGTGAATCCATGGACCCAG::GGTTACATGAAGGCTGTTAAAG::TTTGACAAGAAGTCCTTCTTGACCT::ATCTGCTGAAGGTGGTGACGATGATGTTGAAGAAGGTGCTGAAATGGT…	334264:334292::334377::334436::334479::334583::334630::334684::334761::334795::334824:	334583	ORF:3UTR	ORF	1.09585	1.2111	2.81585	1.96513	21894
tL(UAG)J	chrX	82	tL(UAG)J	tRNA	0	0	#NUM!	0	0	#NUM!	0	#NUM!	0	0	#NUM!	0	0	#NUM!	0	#NUM!	#N/A	#N/A	2	1	938	8.9675	109.36	#N/A	ATTTAACCTCTAAAATCTCTGATATCTTCGGATGCAAGGGTTCGAATCCCTTAGCTCTCATTA	618022	618024	tRNA	tRNA	2	1	569	5.95188	72.5839	#N/A	TCAGATTTAGGTGGATTTAACCTCTAAAATCTCTGATATCTTCGGATGCAAGGGTTCGAATCCCTTAGCTCTCATTA	618022	618022	tRNA	tRNA	0.60661	0.67041	#N/A	#N/A	0
YNL031C	chrXIV	411	HHT2	Protein	150265	7180.85	12.8099	154518	8120.21	12.9873	7650.53	12.9013	56402	3165.53	11.6282	40248	2026.84	10.985	2596.18	11.3422	0.339347	-1.55917	16	11	937	8.95793	21.7955	0.00284888	TAATTTTATAACCGGCAAGAAACC:ATAATTGCGGGGCTAATTTTTAGATGCTTAGATAGTATACG::ATGAGGAGGGTATATATGCTGTAATTTATCGTTTACAGAC::ATTTAGACTGGGGGGAC::AAGGATATCAAATTGGCCAGAAGACTAAGAGGTGAAAGATC::ACACTAATCTGGCTGCTATTCACGCTAAGCGTGTT::AAGAATCCGTCGAAGCATACTTAGTCTCTTTGTTTG::AATCTTCTGCTATCGGTGCTTTGC::ATTCCAAAAATCTACTGAACTGTTGATC::AATTAGCCTCCAAGGCTGCCAGAAAATCCGCCCCATCTACCGGTGGTGTTAAGAAGCCTCACAGATATAAGCCAGGTACTG::AAACACTCCACAA…	575423:575481::575516::575604::575652::575730::575755::575771::575878::575966::576048:	575652	ORF:3UTR	ORF	15	11	592	6.19247	15.0668	0.00580346	TAATTTTATAACCGGCAAGAAACCATGTATAAT:TAATTTTATAACCGGCAAGAAACCATGTATAATAATTATCAATAAAC::ACATAATTGCGGGGCTAATTTTTAG::AGGGTATATATGCTGTAATTTATCGTTTAC::ATATCAAATTGGCCAGAAGACTAAGAGGTGAAAGATC::ACACTAATCTGGCTGCTATTCACGCTAAGCGTGTT::ATTTCAATCTTCTGCTATCGGTGCTTTGCAAGAATCCGTCGAAGCATACTTAGTCTCTTTG::TTGCCTTGAGAGAAATTAGAAGATTCCAAAAATCTACTGAACTGTTGATCAGAAAGTTACCTTTCCAAAGATTGGTCAGAGAAATCGCTC::ATATAAGCCAGGTACTG::CCCCATC…	575414:575431::575481::575512::575651::575731::575754::575880::575925::575940::575981:	575651	ORF:3UTR	ORF	0.631804	0.698253	2.05764	1.39816	74236
YPL131W	chrXVI	894	RPL5	Protein	96975	2130.5	11.057	103238	2494.21	11.2844	2312.35	11.1751	41806	1078.68	10.0751	64161	1485.42	10.5367	1282.05	10.3242	0.554437	-0.850906	14	13	924	8.83365	9.88104	0.00427315	AAAAAGACGCTAAGTCCTCTGCTTACTCCT:GCTAAGTCCTCTGCTTACTCCTCTCGTTTCCAAACTCCTTTCAG::AGAAGAAGAAGAGAAGGTAAGACTGATTACTACCAAAGAAAGAGATTGGTCACCC::AAAGTACAGATTGGTTGTTAGATTC::AAAGTACAGATTGGTTGTTAGATTC::ATATCATCTGTCAAATCATCTCTTCTACCATCACTGGTGATGTCGTCTTAGCTGCTGCCTACTCCCACGAATTGCC::ATCTCTTCTACCATCACTGGTGATGTCGTCTTAGCTGCTGCCTACTCCCACGAATTGCC::ATACGGTATTACCCACGGTTTGACCAACTGGGCTGCTGCTTACGCTACTGGTTTGTTGATCGCCAGAAGAAC…	303131:303153::303181::303261::303279::303311::303363::303375::303415::303603::303615::303656::303717:	303363	ORF	ORF	15	14	798	8.34728	9.337	0.00728285	TTTACATCATCCACTT:CTTTCCAAAAAGACGCTAAGTCCTCTGCTTACTCCTCTCGTTTCC::AAGAAGAGAAGGTAAGACTGATTACTACCAAAGAAAGAGATTGGTCACCC::AAGAAGAGAAGGTAAGACTGATTACTACC::ATCTCTTCTACCATCACTGGTGATGTCGTCTTAGCTGCTGCCTACTCCCACGAATTGCC::ACCAACTGGGCTGCTGCTTACGCTACTGGTTTGTTGATCGCCAG::AAGAACCTTGCAAAAGTTGGGTTTGGACGAAACTTACAAGGGTGTTG::AAAAGTTGGGTTTGGACGAAACTTACAAGGGTGTTGAAGAAGTTGAAGGTGAATACGAATTGACCG::ACCGAAGCTGTTGAAGATGGTCCACGTC…	304100:303125::303186::303207::303332::303397::303480::303496::303514::303582::303604::303695::303816::303885:	303397	ORF:3UTR	ORF	0.863636	0.954469	1.72151	1.33994	128394
YDL133C-A	chrIV	78	RPL41b	Protein	4511	1135.89	10.1496	4507	1248.02	10.2854	1191.96	10.2191	2158	638.19	9.31784	2005	532.03	9.05536	585.11	9.19256	0.490881	-1.02656	3	3	923	8.82409	113.129	0.0949104	AATTTCCTCTCTAATAAAATATC:AATTTCTCTTATACAATCCTTTGATTGGACCGTCATCCTTTCGAATATAAG::AAAACTAATTTCTCTTATACAATCCTTTGATTGGACCGTCATCCTTTCGAATATAAGATTTTGTTAAGAATATTTTAGACAGAGATC:	221541:221617::221648:	221617	3UTR	3UTR	4	4	1397	14.613	187.346	0.320189	AATAAAATAAAAATGAAGCGATTTG:ATAATTTCCTCTCTAATAAAAT::AAAACTAATTTCTCTTATACAATCCTTTGATTGGACCGTCATCCTTTCGAATATAAGATTTTG::AAAACTAATTTCTCTTATACAATCCTTTGATTGGACCGTCATCCTTTCGAATATAAGATTTTGTTAAGAATATTTTAGAC:	221520:221541::221611::221621:	221621	3UTR	3UTR	1.51354	1.67273	3.40761	2.58708	2261
YFR031C-A	chrVI	765	RPL2a	Protein	35030	899.37	9.81277	37259	1051.96	10.0389	975.666	9.93024	14769	445.331	8.79873	23111	625.279	9.28836	535.305	9.06422	0.548656	-0.866026	17	15	923	8.82409	11.5348	0.0118224	ATAACTCAAAAAATTCCTCAAAG:CTTCTACCATCTCTAGAGGTGCTGTTTCTGGTCAAAAGGCCGGTTTGATTGCCGCCAGAAGAACTGGTTTGTTACGTGGTTCTC::CTTCTACCATCTCTAGAGGTGCTGTTTCTGGTCAAAAGGCCGGTTTGATTGCCGCCAGAA::ACAAGTACAGATTGAAGAGAAACTCTTGGCCAAAGACCCGTGGTGTTGCCATGAATCCAGTTGATCACCCTC::ATTGCCGGTGGTGGTAGAGTTGACAAACCATTGTTGAAGGCTGGTCGTGCTTTCC::TAGAGTCAGATTACCATCCGGTGCCAAG::AGCCAGAGCTTCCGGTAACTACGTTATTATCATCGGTCACAACCC::ATCATCGGTCACAACCCAG…	220450:220548::220583::220712::220760::220807::220850::220866::220878::220938::221004::221107::221179::221200::221245:	220712	ORF:3UTR	ORF	17	14	739	7.73013	10.1047	0.0188766	ATCTCTAGAGGTGCTGTTTCTGGTCAAAAGGCCGGTTTGATTGCCGCCAGAAGAACTGGTTTGTTACGTGGTTCTC:ACCATCTCTAGAGGTGCTGTTTCTGGTCAAAAGGCCGGTTTGATTGCCGCC::ATATTGGTAAGGCTTCTACC::ACGGTGGTGGTAACCATC::CTGGTCGTGCTTTCCACAAGTACAGATTGAAGAGAAACTCTTGGCCAAAGACCCGTGGTGTTGCCATGAATC::TCATCGGTGTCATTGCCGGTGGTGGTAGAGTTGACAAACC::AAGACTAGAGTCAGATTACCATCCGGTGCCAAGAAGG::CCAGAGCTTCCGGTAACTACGTTATTATCATCGGTCACAACCC::CTTCTTTGAACGTCGGTAACGTCTTGC…	220542:220552::220613::220638::220708::220778::220810::220879::220964::220998::221037::221083::221142::221178:	220542	ORF	ORF	0.80065	0.884858	1.61277	1.34935	47846
YER102W	chrV	603	RPS8b	Protein	12293	400.406	8.64532	11667	417.9	8.70701	409.153	8.6765	4248	162.503	7.34432	3734	128.166	7.00187	145.334	7.18323	0.355208	-1.49326	15	12	921	8.80497	14.6019	0.0356882	ACTTTTACTTTGTGTTGTCTC:AATTTTACTTTTACTTTGTGTTGTCTCTATCTGCTTTCTTATTTTTAATATTTACCATTCC::ATTCTCGTCACAAAAG::AGAAAGAAGAGAAAGTTCGAATTAGGTCGTCAACCAGCC::AAGAAGACCAGAATTGCTGGTGTTGTTTACCATCCATCCAACAATGAATTGGTTAGAACTAACACTTTGACCAAGGCTGCCATTGTCCAAATTGATG::CTGGTGTTGTTTACC::CAACAATGAATTGGTTAGAACTAACACTTTGACCAAGGCTGCC::AATGGTTCGAAGCTCACTACGGTCAAACCTTGGGTAAGAAGAAGAACGTCAAGGAAGAAGAAACTGTTGCC::AAGAGCAAGAACGCTGAAAGA…	363760:363799::363131::363163::363319::363341::363369::363469::363523::363592::363619::363679:	363523	ORF:3UTR	ORF	11	11	373	3.90167	6.47044	0.044521	AATTTTACTTTTACTTTG:ACTTTGTGTTGTCTCTATCTGCTTTCTT::ATTTTTAATATTTACCATTCCATTTATAATTTGTAAAACAATTAACATAAAAGTTTTTTAAACTC::AAATGAGAAAGTAGAAGGAGAAACCT::TATTTCTCGTGATTCTCGTC::AAAGTTCGAATTAGGTCGTCAACC::AATTAGGTCGTCAACC::AAAAATTGGTGCTAAGAGAATCCACTCTGTCAGAACTAG::AAGAAGACCAGAATTGCTGGTGTTGTTTACCATCCATCCAACAATGAATTGGTTAGAACTAACACTTTGACCAAGGCTGCC::TCAATCCGGTAGATG::CTTTCTACCTAAGAAGATTGACTGCTAAG:	363748:363765::363819::362752::363105::363183::363197::363228::363357::363630::363683:	363228	ORF:5UTR:3UTR	ORF	0.404995	0.44759	1.26008	0.844989	8650
YLR150W	chrXII	822	STM1	Protein	59556	1423.03	10.4747	59626	1566.73	10.6135	1494.88	10.5458	25468	714.688	9.48117	35201	886.339	9.79171	800.513	9.64478	0.535504	-0.901031	26	18	911	8.70937	10.5953	0.00708776	AACATTGACGTTTCTAACTTGCCATCTTTGGCTTAAG:AAGTGAAGATGATCATGCTGGCAAACC::AATTTGCAAGTGAAGATGATCATGCTGGCAAACC::AATAAAATTGGGTTGACATCCAATCGAGAATATGAC::AATGTCCAACCCATTTGATTTGTTAGGTAACGACGTCGAAGACGCTGACGTTGTCGTTTTGCCACC::ATTTGATTTGTTAGGTAACGACGTCGAAGACGCTGACGTTGTCGTTTTGCC::ATCAAAGGATGTCACTGACTCTGCCACCACCAAG::AAACAACAGATCAAAGGATGTCACTGACTCTGCCACCACCAAGAAG::AACTGGTAAGACTGACACC::CAAGGTTGGGGTGATG::CAGAAGCTGAAGAC…	441288:441409::441420::441453::440486::440516::440697::440718::440760::440803::440896::440980::441040::441065::441125::441143::441178::441237:	440697	ORF:3UTR	ORF	21	19	572	5.98326	7.27891	0.0090928	AATTCCAACTGAAAGAATCCAAT:AATTTGCAAGTGAAGATGATCATGCTGGCAAACC::AATAAAATTGGGTTGAC::ATCCAATCGAGAATATG::ATTTTATTCTCAATGTCCAACCCATTTGATTTGTTAGGTAACGACGTCGAAGACGCTGACG::AAGAAGGCTGACGTCCCACCTCCATCCG::ATCAAAGGATGTCACTGACTCTGCCACCACC::AAAGGATGTCACTGACTCTGCCACCACCAAGA::ACCGCCACTCTAGAACTGGTAAGACTGACACC::AACTGGTAAGACTGAC::AAGAAGGAATTGAGTGCTGAAAAGGAAGCTC::AAGCCGATGCTGCTGCTGAAATTGCTGAAGACGCTGCAGAAGCTGAAGACGCTGGT…	441320:441401::441425::441442::440455::440582::440700::440716::440757::440769::440820::440900::440972::441040::441084::441144::441177::441238::441268:	440700	ORF:3UTR	ORF	0.627881	0.693918	1.29582	1.12829	73543
YLR061W	chrXII	366	RPL22a	Protein	19917	1068.82	10.0618	19495	1150.46	10.168	1109.64	10.1159	5335	336.238	8.39334	4917	278.058	8.11924	307.148	8.26279	0.2768	-1.85308	11	8	906	8.66157	23.6655	0.0213272	TTTTGTATAATTAAAATCTTCTAAACCT:ATATGTGATTGTTAATAGCAGTAGGCAACTTTGTGGTTTCGGGATTGAAAG::AAAAGATTGCCAAGACCTTTACCGTCGATGTCTCTTCTCC::AAAACGGTGTCTTCGACCC::AGCTTCCTACGCTAAGTACTTGATCGACC::AAAGAAGTACTTGAAGAAGAACCAATTGAGAGACTGGATCAGATTTGTCTCTACC::AAAGAAGTACTTGAAGAAGAACCAATTGAGAGACTGGATCAGATTTGTCTCTACCAAGACCAACGAATACAGATTGGCCTTCTACC::ACTCCAGAAGAAGACGAAGAAGAAGACGAAGAATAAATTCATT:	263996:263462::263623::263653::263684::263822::263895::263915:	263915	ORF:3UTR	ORF	10	8	655	6.85146	18.7198	0.0609473	TATAATTAAAATCTTCTAAACCT:AAAAGATTGCCAAGACCTTTACCGTCGATGTCTCTTCTCCAACTG::AAAAGATTGCCAAGACCTTTACCGTCGATGTCTCTTCTCCAACTGAAAACGGTGTCTTCGACCCAG::CTTCCTACGCTAAGTACTTGATCG::AAAGAAGTACTTGAAGAAGAACC::AATTGAGAGACTGGATCAGATTTGTCTCTACC::AACGAATACAGATTGGCCTTCTACCAAG::AGATTGGCCTTCTACCAAGTCACTCCAGAAGAAGACGAAGAAGAAGACGAAGAATAAATTCATT:	263998:263628::263653::263697::263822::263876::263895::263930:	264002	ORF:3UTR	3UTR	0.722958	0.798995	2.88654	1.89839	13859
tK(UUU)P	chrXVI	73	tK(UUU)P	tRNA	0	0	#NUM!	0	0	#NUM!	0	#NUM!	0	0	#NUM!	0	0	#NUM!	0	#NUM!	#N/A	#N/A	4	3	906	8.66157	118.652	#N/A	TGTCAGGGGTTCGAGCCCCCTATGAGGAGTT:TCCGAAGAACTCATCCTTGTTAGCTCAGTTGGTAGAGCGTTCGGCTTTTAAGCGCATTTGCTTAAGCAAGGATACCG::TTCGGCTTTTAAGCGCATTTGCTTAAG:	769205:769239::769261:	769205	tRNA	tRNA	0	0	0	0	0	#N/A	0	0	#N/A	0	#N/A	#N/A	#N/A	#N/A	#N/A	0
YLL024C	chrXII	1920	SSA2	Protein	135379	1384.87	10.4355	135190	1520.8	10.5706	1452.84	10.5047	157817	1896.03	10.8888	178314	1922.21	10.9085	1909.12	10.8987	1.31406	0.394034	28	25	898	8.58509	4.4714	0.0030777	AAAAGTTTTACTTTTGCTTTCCTCTG:AGAAGCTGAAGGTCCAACTGTCGAAGAAGTTGATTAAGCTTAGCGATCGCCCTGTAAAATATCCGAAAAGTTTTACTTTTGCTTTCCTCTG::ATGTCTAAATTGTACCAAGCTGGTGGTGCTCCAGAAGGCGC::ACTGCTACCAAGGAAGAATTCGATGACC::AAGGACGCTGTCACTAAGAAGGCTGAAGAAACT::ATTTCTGAAGCTGGTGAC::ATTGCTTACTCTTTGAAGAACACC::AAGGAAGATATCGAAAAGATGGTTGCTGAAGCCGAAAAATTCAAGGAAGAAGATGAAAAGGAATCTCAAAGAATTGCTTCCAAGAACC::AATGTTTCCGCCGTCGAAAAGGGTACTGGTAAGTC…	95522:95586::95678::95745::95786::95821::95862::95961::95989::96047::96294::96352::96419::96467::96559::96647::96689::96724::96843::96915::97011::97193::97260::97332::97359:	95590	ORF:3UTR	ORF	36	35	1081	11.3075	5.88934	0.00308484	AATTGGGCTGGGTTTTCTCC:CTCCAGAAGCTGAAGGTCCAACTGTCGAAGAAGTTGATTAAGCTTAGCGATCGCCCTG::AAGCTGGTGGTGCTCC::ACTGCTACCAAGGAAGAATTCGATGACCAATTGAAGGAATTGCAAGAGGTTGCCAACCCAATCATGTCTAAATTG::ACTAAGAAGGCTGAAGAAACTATTGCTTGGTTAGACAGC::AATTGGAATCCATTGCTTACTCTTTGAAGAACACCATTTCTGAAGCTGGTGACAAGCTAGAGCAAG::ATTTCTGAAGCTGGTGACAAG::ATTGTCCAAGGAAGATATCGAAAAGATGGTTGCTGAAGCCG::CAAGAGGTGTCCCACAAATTGAAGTCACTTTCGATGTCGACTCTAACG…	97608:95587::95659::95720::95752::95808::95818::95957::95998::96015::96068::96133::96260::96311::96348::96423::96480::96499::96527::96561::96607::96634::96685::96744::96777::96809::96945::97093::97119::97225::97261::97302::97350::97366::97461:	95752	ORF:5UTR	ORF	1.20379	1.33039	1.01243	1.02739	163469
YLR154W-A	chrXII	186	YLR154W-A	Protein	114	12.0379	3.58952	5120	594.548	9.21565	303.293	8.24457	77	9.54929	3.25539	1096	121.959	6.93025	65.7542	6.03901	0.216801	-2.20556	8	7	896	8.56597	46.0536	0.151845	AAGCCCGTTCCCTTGGCTGTGGTTTCGCTAGATAGTAGATAGGGACAGTGGGAATCTCGTTAATCCATTCATGCGCGTCACTAATTAG:ATAGGGACAGTGGGAATCTCGTTAATCCATTCATGCGCGTCACTAATTAGATG::TTTACCCGCGCTTGGTTGAATTTCTTCACTTTGACATTCAGAGCACTGGGCAGAAATCACATTGCGTCAACATCACTTTCTGACCATCGCAATGCTATG::AATTTCTTCACTTTGACATTCAGAGCACTGGGCAGAAATCACATTGCGTCAACATCACTTTCTGACCATCGCAATGCTATG::ATTCCCCTTGTCCGTACCAGTTCTAAGTTGATCGTTAATTGTAGCAAGCGACGGTCTACAAG::AATTAGA…	452831:452853::452947::452961::453055::453096::452490:	452831	ORF:3UTR	3UTR	7	6	278	2.90795	15.6341	0.237766	CCCGTTCCCTTGGCTGTGGTTTCGCTAGATAGTAGATAGGGACAGTGGGAATCTCGTTAATCCATTCATGCGCGTCACT:TTCACTTTGACATTCAGAGCACTGGGCAGAAATCACATTGCGTC::ACTTTGACATTCAGAGCACTGGGCAGAAATCACATTGCGTCAACATCACTTTCTGACCATCGCAATG::ACTTTCTGACCATCGCAATGCTATGTTTTAATTAGACAGTCAGATTCCCCTTGTCCGTACCAGTTCTAAGTTGATCGTTAATTGTAGCAAG::AGTCAGATTCCCCTTGTCCGTACCAGTTCTAAGTTGATCGTTAATTGTAGCAAG::ACCCTTTTGTTCTACTGGAGATTTCTG:	452843:452977::453000::453024::453073::452499:	453073	ORF:3UTR	3UTR	0.310268	0.3429	1.58164	0.650443	158
YDR025W	chrIV	471	RPS11a	Protein	16633	693.601	9.43796	17267	791.819	9.62903	742.71	9.53666	4700	230.181	7.84663	6169	271.088	8.08262	250.635	7.96944	0.33746	-1.56721	9	7	893	8.53728	18.1259	0.024405	AATAATCTCCACTTCTGC:ATTGACAAGAAATGTCCATTCACTG::TTTAGTTTCCATCCGTGGTAAGATCTTGACCGGTACCGTCGTCTCCACC::AGTTTCCATCCGTGGTAAGATCTTGACCGGTACCGTCGTCTCCACCAAGATGCACCG::ACCGTACCATTGTCATCAGAAGGGCTTACTTGCATTACATTCCAAAGT::GTTTCCCCAGCTTTCCGTGTCCAAGTTGGTGACATCGTTACCGTCGGCCAATGTAGACCAATCTCCAAG::ATTCAACGTTGTCAAGGTCTCTGCTGCTGCTGGTAAGGCTAAC:	492410:492028::492053::492098::492142::492186::492280:	492186	ORF:3UTR	ORF	7	6	809	8.46234	17.9668	0.071685	ATAAATTCAATAATCTCCACTTCTG:AAGAGATGGTACAAGAATGCCGGTTTGGGATTC::AAATGTCCATTCACTGGTTTAGTTTCCATCCGTGGTAAGATCTTGACCGGTACCGTCGTCTCCACCAAGATGC::TACCATTGTCATCAGAAGGGCTTACTTGC::TTTCCCCAGCTTTCCGTGTCCAAGTTGGTGACATCGTTACCGTCGGCCAATGTAGACCAATCTCCAAGACTGTTAGATTCAAC::GTTGTCAAGGTCTCTGCTGCTGCTGGTAAGGCT:	492411:491963::492086::492111::492247::492282:	492411	ORF:3UTR	3UTR	0.905935	1.00122	2.96692	2.1062	17897
tL(UAG)L2	chrXII	82	tL(UAG)L2	tRNA	0	0	#NUM!	1	0.21385	-2.22533	0.106925	-3.22533	0	0	#NUM!	0	0	#NUM!	0	#NUM!	0	#NUM!	2	1	889	8.49904	103.647	969.343	ATTTAACCTCTAAAATCTCTGATATCTTCGGATGCAAGGGTTCGAATCCCTTAGCTCTCATTA	732193	732195	tRNA	tRNA	2	1	598	6.25523	76.2833	#N/A	TCAGATTTAGGTGGATTTAACCTCTAAAATCTCTGATATCTTCGGATGCAAGGGTTCGAATCCCTTAGCTCTCATTA	732193	732193	tRNA	tRNA	0.672666	0.743413	#N/A	0.778982	0
YGL030W	chrVII	318	RPL30	Protein	11011	680.079	9.40956	10877	738.775	9.52899	709.427	9.47051	2796	202.817	7.66403	2676	174.171	7.44436	188.494	7.55837	0.265698	-1.91214	8	8	889	8.49904	26.7266	0.0376734	ATTTTGGAAGCTGGTGACTCTGATATCTTGACCACCTTGGCTTAAATAAGGTAAG:AATATATAAATCTTAGACT::TAATATAACCAAACAGACCGGAGTGTTTAAGAACCTACAGCTTATTC::AGACCGGAGTGTTTAAGAACCTACAGCTTATTC::TTAAATCCCAAGAATCTATCAACCAAAAGTTGGCTTTGGTTATCAAG::AAAAGTTGGCTTTGGTTATCAAG::ATTACGCTATGTTGTCCAAGACTAAGGTCTACTACTTCCAAGGTGGTAACAACGAATTGGGTACTGCTGTCGGTAAG::ATTTTGGAAGCTGGTGACTCTGATATCTTGACCACCTTGGCTTAAATAAG:	439645:439697::439023::439062::439331::439358::439494::439623:	439494	ORF:5UTR:3UTR	ORF	9	7	644	6.7364	21.1837	0.112384	ATTTTATTTACCTTCTACCCG:CTCTTTTATAATATAACCAAACAGACCGGAGTGTTTAAGAACCTACAGCTT::AGACCGGAGTGTTTAAGAACCTAC::CTTATTCAATTAATCAATATACGCAGAGATG::AAAAGTTGGCTTTGGTTATCAAG::TCTTTGAGACAAGGTAAGTCTAAGTTGATC::ATGTTGTCCAAGACTAAGGTCTACTACTTCCAAGGTGGTAACAACGAATTGGGTACTGCTGTCGGTAAGTTATTCAGAGTCG:	439749:439027::439037::439085::439355::439446::439528:	439528	ORF:5UTR:3UTR	ORF	0.724409	0.800599	3.01319	1.96018	6698
tK(UUU)G2	chrVII	73	tK(UUU)G2	tRNA	0	0	#NUM!	0	0	#NUM!	0	#NUM!	0	0	#NUM!	0	0	#NUM!	0	#NUM!	#N/A	#N/A	3	2	882	8.43212	115.509	#N/A	AAGCAAGGATACCGAAATGTCAGGGGTTCGAGCCCCCTATGAGGAGTT:GAAGAACTCATCCTTGTTAGCTCAGTTGGTAGAGC:	700951:701049:	700951	tRNA	tRNA	5	4	617	6.45397	88.4106	#N/A	CGAAATGTCAGGGGTTCGAGCCCCCTATGAGGAGTT:CGTTCGGCTTTTAAGCGTATTTGCTTAAG::GAAGAACTCATCCTTGTTAGCTCAGTTGGTAGAGCGTTCGGCTTTTAAGCGTATTTGCTTAAGC::GAAGAACTCATCCTTGTTAGCTC:	700951:701006::701029::701058:	700951	tRNA	tRNA	0.699546	0.773121	#N/A	#N/A	0
YLR325C	chrXII	237	RPL38	Protein	28531	2364.44	11.2073	26137	2381.98	11.2179	2373.21	11.2126	7762	755.472	9.56124	7371	643.716	9.33028	699.594	9.45037	0.294788	-1.76225	7	7	882	8.43212	35.5786	0.0149918	ATAACGTTGTATAGTTAATAAAAAAAATTGGATTACTATTCATTGAAGAAGAG:TTTTTCTTACTACTCATAAAC::AAAAATAAGGAATGATCGGAGTGTTATCATAACGAGACTGGAACAAAAAAAACTAAG::TTAGAGGCTCTTCTTCTTTGTACACTTTGGTTATCAACGATGCTGGTAAGGCTAAGAAATTGATCCAATCTTTGCCACCAACTTTGAAGGTTAAC::AAAAAATTGAACAAGGCCGGTAAGCCATTCAGACAAACCAAGTTCAAGGTTAGAGGCTCTTCTTCTTTGTACACTTTGGTTATC::AATTTTTGGAATTGACCAGAAGAGCTGACGTTAAGACCGCCACTGTTAAG::AATTTTTGGAATTGACCAGAAGAGCTGA…	780890:780965::781110::781245::781262::781339::781351:	781110	ORF:3UTR	3UTR	9	6	552	5.77406	24.3631	0.0348246	TTAATAAAAAAAATTGGATTACTATTC:ATTTTTTAATTTTTAAAG::AGATTATAAGAAAAATAAGGAATGATCGGAGTGTTATCATAACGAGACTGGAACAAAAAAAACTAAGAATACTTTCCCATCCG::CTCTTCTTCTTTGTACACTTTGGTTATCAACGATGCTGGTAAGGCTAAGAAATTGATCCAATCTTTG::AAAAAATTGAACAAGGCCGGTAAGCCATTC::AGCTGACGTTAAGACCGCC:	780914:780954::781101::781200::781280::781329:	781101	ORF:3UTR	3UTR	0.62585	0.691674	2.34634	1.8506	17199
YPL220W	chrXVI	654	RPL1a	Protein	22383	672.203	9.39275	20209	667.417	9.38244	669.81	9.38761	8424	297.121	8.21491	11517	364.484	8.50971	330.803	8.36983	0.493875	-1.01778	16	14	878	8.39388	12.8347	0.0191617	AAGAAGAGAAACTTCTTGGAAACCGTCGAACTACAAGTCG:TTTGAAGAACTATGACCCTCAAAGAGACAAGCGTTTCTCTGGTTCTTTGAAGTTGCC::AAGCGTTTCTCTGGTTCTTTGAAGTTGCC::ATGTCCATCTGTATCTTCGGTGATGCTTTCGATGTTGAC::ACGCTATGTCCGTCGATGACTTGAAGAAGTTGAAC::ATGTCCGTCGATGACTTGAAGAAGTTGAACAAGAACAAGAAGTTAATC::AAGCAAGTTCCAAGACTATTGGGTCCTCAATTGTCCAAGGCTGGTAAGTTCCCAACCCC::AAGTTCCAAGACTATTGGGTCCTCAATTGTCCAAGGCTGGTAAGTTCCCAACCCC::TTTCTCACAACGATGACTTGTA…	135891:135921::135935::135976::136052::136067::136141::136171::136202::136235::136249::136334::136385::136434:	136334	ORF	ORF	15	13	941	9.8431	15.0506	0.0454972	AGAGAACACGTCAAGGAATTGTTGAAGTATTCCAACGAAACCAAGAAGAGAAACTTCTTGGAAACCGTCGAACTACAAG:AGAGAACACGTCAAGGAATTGTTGAAGTATTCCAACGAAACCAAGAAGAGAAACTTCTTGGAAACCGTCGAACTACAAGTCGGTTTGAAGAACT::AAGCGTTTCTCTGGTTCTTTGAAGTTGCC::CGTTTCTCTGGTTCTTTGAAGTTGCC::CTTTCGATGTTGACAGAGCT::TCTTGCGGTGTTGACGCTATGTCCGTCGATGACTTGAAGAAGTTGAACAAGAACAAGAAGTTAATC::ATGTCCGTCGATGACTTGAAGAAGTTGAACAAG::GTCCTCAATTGTCCAAGGCTGGTAAGTTCCCAACCCC::…	135817:135910::135928::135956::136013::136024::136065::136172::136209::136227::136298::136311::136383:	136384	ORF	ORF	1.07175	1.18448	2.39833	1.86857	26150
YNR016C	chrXIV	6702	ACC1	Protein	100139	293.467	8.19705	105783	340.911	8.41325	317.189	8.3092	80355	276.568	8.11149	91977	284.048	8.14999	280.308	8.13087	0.883725	-0.178331	29	26	871	8.32696	1.24246	0.00391709	ACTATACGAACTTTTCCCTCTGCCCTTCCCTCCCGCTTCATCCTTATTTTTGGACAATAAACTAG:ATGATAGGCAAGTCGCAACATGGATTGAAGAAAACTACAAAACTTTGGACGATAAACT::AATTAGATCGTGGTACCCTGCTTCAGTGGACCATGAAGATGATAGGCAAGTCGCAACATGGATTGAAG::AAGAATTAGATCGTGGTACCCTGCTTC::AGATTGAGAAGAAGATTGAACGAAGAATATTTGATTAAAAGGTTGAGCC::AACTGGAATGGACCGAGGCACGTCGTTTCTTCTTCTG::CAATTTACGGACAAATCAGTCTTCAATTTGCTGA::TTCCGTAGAGAAAAATTGCTGGACACCATGAACAGATTGGATGACAAG…	661631:654841::654906::654916::654995::655015::655118::655260::655293::655503::655530::655687::655708::656029::656508::657206::657731::658345::658693::659569::659840::660258::660268::660291::660436::661127:	654995	ORF:5UTR	ORF	27	25	420	4.39331	0.655522	0.00233858	AACTTTTCCCTCTGCCCTTCCCTCCCGCTTCATCCTTATTTTTGGACAAT:ACGAACTTTTCCCTCTGCCCTTCCCTCCCG::AAAACTTTGGACGATAAACT::AAGAATTAGATCGTGGTACCCTGCTTCAGTGGACCATGAAGATGATAGGC::ATTTCTAAGGAACTGGAATGGACCGAGGCACGTCGTTTCTTCTTCTGGAG::ATCGTGAGAGAGAACTATTGCCAATTTACGGACAAATC::AAAAATTGCTGGACACCATGAAC::AAAAATTGCTGGACACCATG::TTTCTCTGGTGGTCAACG::ATTTTGGCCAACTGGAGAG::AATTGGGTGGTACTC::AAAGCGTGGTATCCCAAGAATTTACTTGGCTGCAAACTCAGGTGC…	661649:661662::654830::654867::655050::655116::655240::655259::655502::655512::656047::656520::656824::657193::657207::657631::657727::658232::658371::658651::659860::660290::660700::661081::661166:	660290	ORF:5UTR	ORF	0.482204	0.53292	0.603038	0.570773	80890
YDR418W	chrIV	498	RPL12b	Protein	29655	1169.58	10.1918	29251	1268.65	10.3091	1219.11	10.2516	10761	498.444	8.96129	14721	611.821	9.25697	555.133	9.11669	0.455358	-1.13493	11	9	867	8.28872	16.644	0.0136526	ATTCCATATATTATTCTG:AATTTAAAAGGCTTTAATCTAACATATAAACC::AAATGAAGTTAAGTACTTGTACTTGAGAGCTGTCGGTGGTGAAGTCGG::CTTCCGCCGCCTTGGCTCCAAAGATCGGTCCATTGGGTTTATCCCCAAAGAAGGTTGGTG::CTTCTGTTGTTCCATCTGCTTCCTCTTTGGTCATTACTGCTTTGAAGGAACC::CTGCTTCTGTTGTTCCATCTGCTTCCTCTTTGGTCATTACTGCTTTGAAGGAACCACC::CATAGCGGTAACATCCAATTGGATGAAATTATTG::AAATGAGAGACAAATCCTTCGGTAGAACTTTGGCTTCCGTTACTAAGGAAATTTTGGGTACTGCTC::AACGCTGGTGAAATT:	1302146:1302187::1301676::1301745::1301863::1301881::1301913::1301959::1302095:	1301959	ORF:3UTR	ORF	10	9	556	5.8159	11.6785	0.0210373	ATTCCATATATTATTCTG:AAAAATCCATTCCATATATTATTCTGTACTTTTAATTTAAAAGGCTTTAATCTAACATATAAACC::TTAAGTACTTGTACTTGAGAGCTGTCGGTGGTGAAG::AAGTTAAGTACTTGTACTTGAGAGCTGTCGGTGGTGAAGTCGG::CTTCCGCCGCCTTGGCTCCAAAGATCGGTCCATTGGGTTTATCCCCAAAGAAGGTTGGTGAAGATATCGCC::ATATCGCCAAGGCCACC::CTTCTGTTGTTCCATCTGCTTCCTCTTTGGTCATTACTGCTTTGAAGGAACCACC::TTGTTCCATCTGCTTCCTCTTTGGTCATTACTGCTTTGAAGGAACCACC::ATCATTGAAGGTATTAACGCTGGTGAAATT…	1302145:1302191::1301644::1301676::1301733::1301765::1301861::1301881::1302090:	1302191	ORF:3UTR	3UTR	0.641292	0.708739	1.55644	1.29794	37298
YMR303C	chrXIII	1047	ADH2	Protein	17666	331.399	8.37243	17200	354.823	8.47096	343.111	8.42253	8308	183.039	7.51601	10322	204.049	7.67277	193.544	7.59652	0.564085	-0.826017	7	7	866	8.27916	7.90751	0.0230465	ATACGTTGTTGACACTTCTAAATAAGCG:AAATTGCTGGTAGATACGTTGTTGACACTTCTAAATAAGCG::TTCTTTGGCTGTTC::TCCTCACGCTGACTTGTCTGGTTACACCCACGACGGTTCTTTCC::GGTTCTTGTATGGCCTGTGAATACTGTGAATTGGGTAACGAATCC::TTAAGGGCTGGAAGATCGGTGACTACGCCGGTATCAAATG::AAGGTGCCGGTGTCGTTGTCGGCATG:	873299:873327::873786::873975::874052::874071::874132:	873299	ORF	ORF	6	4	981	10.2615	9.80087	0.050639	GTAGATACGTTGTTGACACTTCTAAATAAG:TCTAGGTTCTTTGGCTGTTCAAT::ATCTTGTGTGCTGGTATCACC::AATACGCTACCGCTGACGCTGTTCAAGCCGCTCACATTCCTCAAGGTACTG:	873299:873792::873883::873948:	873299	ORF	ORF	1.13279	1.25194	2.21941	1.73909	19521
YBR181C	chrII	711	RPS6b	Protein	33688	930.605	9.86203	32071	974.256	9.92816	952.431	9.89547	13976	453.426	8.82472	15943	464.106	8.85831	458.766	8.84161	0.481679	-1.05386	19	14	862	8.24092	11.5906	0.0121695	ACTTTTGGCTTAATTTAATATAATTAACTATAACTTCGATTTTATTCTTTG:AATTTAATATAATTAACTATAACTT::AAGAGCTTCTTCTTTGAAGGCTTAAGTATGTCTTGGACCTGCATAATTTTTAT::AAAGAGAAGCTGCTGCCGAATACGCTCAATTGTTGGCTAAGAGATTGTCTGAAAGAAAGGCTGAAAAGGCCGAAATC::AAGGCTCCAAAGATCCAAAGATTGGTTACTCCTCAAAGATTG::TTCGTGATTTCGTCATCAGAAGAGAAGTCACCAAGGGTGAAAAGACTTACACCAAGGCTCCAAAGATCCAAAGATTGGTTACTCCTC::AAAGTTCTTCGGTTTGTCC::AATTGGAAGGTCTAACTGACACTACTGTTCCA…	591610:591625::591709::591821::591891::591930::591979::592028::592072::592109::592203::592278::592293::592370:	591821	ORF:3UTR	ORF	17	14	645	6.74686	9.48926	0.0206843	TACTTTTGGCTTAATTTAATATAATTAACTATAACTTCGATTTTATTCTTTGAAGGTCC:CTTAATTTAATATAATTAACTATAACTT::AAGTATGTCTTGGACCTGCATAATTTTT::AATACGCTCAATTGTTGGCTAAGAGATTGTCTGAAAGAAAGGCTGAAAAGGCCGAAATC::AAAGAGACACCAAAGAGCTTTGAAGGTCAGAAACGCTC::AAGGCTCCAAAGATCCAAAGATTGGTTACTCCTCAAAGATTG::ATTTCGTCATCAGAAGAGAAGTCACCAAGGGTGAAAAGACTT::AAAGTTCTTCGGTTTGTCCAAGGAAGATG::AAGAATTGGAAGGTCTAACTGACACTACTGTTCC::AAGAATTGGAAGGTCTAACTGAC…	591622:591640::591709::591785::591828::591879::591959::591969::592034::592060::592071::592109::592182::592323:	591831	ORF:3UTR	ORF	0.74826	0.826958	1.71682	1.32148	33374
TRR4	chrXII	72	tR(CCG)L	tRNA	0	0	#NUM!	0	0	#NUM!	0	#NUM!	0	0	#NUM!	0	0	#NUM!	0	#NUM!	#N/A	#N/A	2	1	860	8.2218	114.192	#N/A	GTTAGCATGCATTCTTCCGGTGGCTGTGATCCGGGTTCGAGTCCCGGGAGGAGCTTT	818682	818682	tRNA	tRNA	2	1	638	6.67364	92.6894	#N/A	GCAATGGTTAGCATGCATTCTTCCGGTGGCTGTGATCCGGGTTCGAGTCCCGGGAGGAGCTTT	818682	818682	tRNA	tRNA	0.74186	0.819885	#N/A	#N/A	0
YOL126C	chrXV	1134	MDH2	Protein	15462	267.801	8.06502	16373	311.85	8.28471	289.825	8.17904	7042	143.244	7.16233	7246	132.252	7.04714	137.748	7.10589	0.475279	-1.07315	11	10	854	8.16444	7.19968	0.0248414	AATTTAAATAATAACATTCTTACCTGATGTACAACTCTTTACTCTC:AATTTATCACTTCGAATTTAAATAATAACATTCTTACCTG::ATATATATATATTCTACCCC::AAAAATATCGATAAGGGCTTGGAATTCGTTGCATCGAGATCTGCATC::AATTTGCGTCTCCC::AGACTACTTTGCCATACC::ATTCTGGCGAGACTATTATTCCGTTGTTTTC::TCCCTGTAATTGGCGGGCATTCTGGCGAGACTATTATTCCGTTGTTTTC::ATTTCCGTGTCGAGCCACTCTCCTGCAGGTGGCATTGAGAACT::ATTTCCGTGTCGAGCCACTCTCCTGCAGGTGGC:	81541:81559::81622::81794::81862::81950::82261::82292::82650::82660:	81559	ORF:3UTR	3UTR	9	8	412	4.30962	3.80037	0.0275893	AATTTAAATAATAACATTCTTACCTG:ACATATATATATATTCTACCCC::ATCGGACCGAAGCATAAGAATGCAGC::ATAAGGGCTTGGAATTCGTTGCATCGAG::AATTTGCGTCTCCCAG::AATTATTGCCTCTGGTGGACGGTGCAGACTACTTTGCC::TTGTCATTCCTGCAGGTG::TTCCGTGTCGAGCCACTCTCCTGCAGGTGGCATTG:	81558:81643::81770::81830::81862::81970::82620::82676:	81559	ORF:3UTR	3UTR	0.482436	0.533175	1.12182	0.871027	9561
YIL053W	chrIX	753	GPP1	Protein	70454	1837.68	10.8437	70162	2012.51	10.9748	1925.09	10.9107	9706	297.33	8.21592	9835	270.331	8.07858	283.83	8.14889	0.147437	-2.76183	17	15	844	8.06883	10.7156	0.00556626	TATGATTTCCCTCCATTTCCGACC:ATAATTTTATATCTGCATGACTTAATAAT::AATACTTATAAAATACG::CTCTATTCGATGTTGACGGTACCATCATC::ATTGCTGCTTTCTGGAG::AAGCCTTACTTCGATGCCGAACACGTTATTCACATCTCTCACGGTTGGAGAACTTACGATGCCATTGCC::AACACTCCATCGAAGTTCCAGGTGCTGTCAAGTTGTG::TAATGCTTTGAACGCCTTGCCAAAGGAAAAATGGGCTGTCGCCACCTCTGGTACCCGTGAC::TAATGCTTTGAACGCCTTGCCAAAGGAAAAATGGGCTGTCGCCACCTCTGGTACCCGTGACATGGCCAAGAAATGGTTCGACATTTTGAAGATC::TTCGA…	255933:255953::255991::255182::255207::255289::255398::255414::255490::255510::255600::255704::255722::255806::255848:	255414	ORF:3UTR	ORF	19	16	315	3.29498	4.3758	0.015417	TATGATTTCCCTCCATTTCCGAC:TATAATTTTATATCTGCATGACTTAAT::AATTTTATATCTGCATGACTT::CTCTATTCGATGTTGACGGTACC::ATTGCTGCTTTCTGGAGAGATTTCGGTAAAG::ATCTCTCACGGTTGGAGAACTT::CTTTGAACGCCTTGCCAAAGGAAAAATGGGCTGTCGCCACCTCTGGTACCCGTG::AAGGGTAGAAACGGTTTGGGTTTCCCAATT::AAAGGGTAGAAACGGTTTGGGTTTCCCAATTAATGAAC::ATCCAAATCTAAGGTTGTTGTCTTTG::GCTGGTAAGGCTGCTGGCTGTAAAATCGTTGGTATT::CTACCACTTTCGATTTGGACTTCTTG::ATCAGAGTCGGTGAATAC:…	255934:255952::255972::255178::255213::255270::255419::255577::255610::255627::255680::255712::255775::255787::255805::255838:	255805	ORF:3UTR	ORF	0.373223	0.412476	2.79764	2.24421	61633
YLR109W	chrXII	531	AHP1	Protein	83839	3101.07	11.5985	87356	3553.27	11.7949	3327.17	11.7001	189344	8225.27	13.0058	226202	8816.95	13.1061	8521.11	13.0568	2.56107	1.35675	14	11	844	8.06883	15.1955	0.00456711	ATGTCTGACTTAGTTAACAAGAAATTCCCAGCTGGCGACT:AAATTCCCAGCTGGCG::AGTTGAATGGTCCAAATTAATTTCTGAAAAC::AGTTGAATGGTCCAAATTAATTTCTGAAAAC::ATTACCGGTGCTCCAGCTGCTTTCTCCCCAACCTGTACTGTCAGCC::ATCAACTACTTGGATGAATTAGTTAAGGAAAAGGAAGTTGACCAAGTGATCGTTGTTACTGTTGACAACCCG::AAGCGTGGGCTAAGAGTTTAGGTGTTAAGGACACC::AAGTTTGCCTCCGACCCAGGCTGTGCTTTCACCAAATCC::AAGTTTGCCTCCGACCCAGGCTGTGCTTTCACCAAATCC::AATTAGCCGTCGGTGACGGTGTTTACTGGAGTG…	368796:368813::368889::368908::368939::368991::369094::369117::369155::369167::369256:	369256	ORF	ORF	5	5	146	1.5272	2.87608	0.000337524	ATAAAAAAAATTCAAAATAGAAAACGATTCTGTACAAGGAGT:AGAAAACGATTCTGTACAAG::AAATTCCCAGCTGGCGACTACAAATTCCAAT::AAAGTGATGCTGACAGTGAATCTTGTAAGATGCCACAAACAGTTGAATGGTCCAAATTAATTTCTG::TTGAATGGTCCAAATTAATTTCTGAAAAC:	369364:369377::368818::368883::368904:	368883	ORF:3UTR	ORF	0.172986	0.191179	0.0746483	0.0693657	85549
YLR355C	chrXII	1188	ILV5	Protein	47704	788.675	9.62329	50779	923.204	9.85051	855.94	9.74137	13653	265.097	8.05038	17845	310.897	8.28029	287.997	8.16991	0.336469	-1.57146	20	18	831	7.94455	6.68733	0.00781285	ACTAGGAAGCCCTGTTTTTCTGAAG:TCCGACATACATCTGTACACTAGGAAGCCCTGTTTTTCTGAAGC::AAAATAATATCAAGTGCTGGAAACTTTTTCTCTTGGAATTTTTGCAACATCAAG::AAATCTGGAAGGTTGGTAAGGAAGTCAGAAAGTTGAGACCAGAAAACCAATAAAGAGG::AATTCAACTCTCAACCTGACT::ACGGTACCGAAACCAAGAGATCTTTGGAATTCAACTCTCAACCTGACT::AGAAGAGGTGCTTTGGACTGGTACCCAATCTTCAAGAATGCTTTGAAGCCTGTTTTCCAAGACTTGTACGAATCTACC::AATCTCTATACCCATTGATCGGTAAGTACGGTATGGATTACATGTACGATGCTTGTTC…	837918:837949::838054::838068::838180::838197::838216::838294::838346::838459::838626::838697::838886::838976::839070::839097::839203::839248:	838216	ORF:3UTR	ORF	20	17	416	4.35146	3.66285	0.0127184	ATCTGTACACTAGGAAGCCCTGTTTTTCTG:AAGTGCTGGAAACTTTTTCTCTTGGAATTTTTG::AAAATAATATCAAGTGCTGGAAACTTTTTCTCTTG::AAACATGGAAATCTGGAAGGTTGGTAAGGAAGTC::AATTCAACTCTCAACCTGACT::TTCCAAGACTTGTACGAATCTACCAAGAACGGTACCGAAACC::AAGACTTGTACGAATCTACC::CTTTGGACTGGTACCCAATCTTCAAG::AACGAAACCGTCGAAGAAGCTACCCAATCTCTATACCCATTGATCGGTAAGTACGGT::TCTGGAACGATGTCACCGGTAAGGCTC::AACGATGTCACCGGTAAGGCTC::ATCTTGGTTGCTCCAAAGGGTTCCGGTAGAA…	837932:838021::838060::838099::838178::838215::838234::838281::838335::838579::838593::838633::839038::839085::839121::839198::839247:	838336	ORF:3UTR	ORF	0.500602	0.553252	1.64429	1.31281	50496
YPR074C	chrXVI	2043	TKL1	Protein	54273	521.765	9.02726	57124	603.921	9.23822	562.843	9.13659	44192	498.963	8.96279	66770	676.44	9.40182	587.702	9.19894	1.04417	0.0623509	38	26	830	7.93499	3.88399	0.00690066	CTAATTTCTCCTTTGAAAAAAGCTTTCTAAATTCTGATCGTAGATCATC:AAGGTGTTGCTGAAAGAGCTCAAAAGACC::TCTTCAAGTTCTTCGGTTTCACCCC::TCTTCAAGTTCTTCGGTTTCACCCCAG::ATTTGGTGCCTCCG::ATCAATCCTTCGGTATTG::ATGTCTGTTGAAGTTTTGGCTACC::AAGGCTCGTGTTGTTTCTCTACCAGATTTCTTCACTTTTGAC::AAGGCTCGTGTTGTTTCTCTACCAGATTTCTTC::CTACTGGTTCCGAAGTGTCTTTGAGTGTTGAAGCTG::ATTATTTTAGTGGCTACTGGTTCCG::ATCGGTGTCGGTGAAGATGGTCC::ATGCTGCTGGTGCCGTTAGATTGTCCGCTTT…	692798:692850::692881::692905::692934::692945::693002::693076::693088::693134::693146::693420::693486::693497::693541::693589::693606::693656::693759::693841::693859::694049::694167::694334::694455::694772:	692850	ORF	ORF	34	22	683	7.14435	3.49699	0.00595028	TAAATTCTGATCGTAGATC:AGAAGGTGTTGCTGAAAGAGCTCAAAAGACCATTGCATTCTATAAGGGTG::AAGGTGTTGCTGAAAGAGCTCAAAAGACC::TCTTCAAGTTCTTCGGTTTCACCCCAG::ATTTGGTGCCTCCG::TCATCAATCCTTCGGTATTG::ATGTCTGTTGAAGTTTTGGCTACC::ATCAAGGCTCGTGTTGTTTCTCTACCAGATTTCTTC::ATTATTTTAGTGGCTACTGGTTCCGAAGTGTCTTTGAGTGTTGAAGCTG::ATTTTAGTGGCTACTG::ACTCTATCGGTGTCGGTGAAGATGGTCCAAC::CTGGTGCCGTTAGATTGTCCG::CTTTCGGTGCCAACTAC::ATTAGGTACGGTATTAGAGAA…	692798:692851::692864::692903::692928::692958::693002::693089::693122::693156::693413::693490::693534::693605::693789::693850::693864::694042::694168::694329::694451::694773:	692864	ORF	ORF	0.822892	0.909439	0.870971	0.918072	82374
YGR254W	chrVII	1314	ENO1	Protein	65440	978.155	9.93392	62043	1019.83	9.99411	998.992	9.96433	44070	773.644	9.59553	54296	855.242	9.74019	814.443	9.66967	0.815264	-0.29466	23	22	825	7.88719	6.00243	0.00600848	ATAGGGTTGCAAAC:AATGGCTGTCTCTAAAGTTTACGCTAGATCCGTCTACGACTCCCGTGGTAACCCAACCGTCGAAG::AAAATGGCTGTCTCTAAAGTTTACGCTAGATCCGTCTACGACTCCCGTGGTAACCCAACCGTCGAAGTCGAATTAACC::ATCCATTGTCCCATCTG::ACCGGTGTCCACGAAGCTTTGGAAATGAGAGATGGTGACAAATCCAAGTGGATGGGTAAGGGTG::TTAAGGCTAACATTGATGTTAAGGACCAAAAGGCCGTCGATGACTTCTT::TTAAGGACCAAAAGGCCGTCGATGACTTCTTGATTTCTTTGGACGGTACTGCCAAC::TCTTTGGACGGTACTG::TAACGCTATCTTGGGTGTTTCTTTG…	1002367:1000944::1001001::1001029::1001072::1001171::1001184::1001227::1001250::1001349::1001492::1001522::1001555::1001610::1001623::1001638::1001694::1001752::1001788::1001966::1002003::1002175:	1000944	ORF:3UTR	ORF	23	18	786	8.22176	6.25705	0.00768261	AAAATGGCTGTCTCTAAAGTTTACGCTAGATCCGTCTACGACTCCCGTGGTAACCCAACCGTCGAAGTCGAATTAACCACCG:AACCGTCGAAGTCGAATTAACC::ATCCATTGTCCCATCTG::GACCAAAAGGCCGTCGATGACTTCTTGATTTCTTTGGACGGTACTGCCAACAAATCC::AACGCTATCTTGGGTG::ATTCTTGAACGTTTTGAACGGTGGTTCCC::ACGTTTTGCCAGTTCCATTCTTGAACGTTTTGAACGGTGGTTCCC::CTCCAACTGGTGCTAAGAC::CTTTGAGAATTGGTTCCGAAGTTTACC::ACCACAACTTGAAGTCTTTGACCAAG::ATACGGTGCTTCTGCCGGTAACGTCGGTGACGAAGGTGGT…	1000927:1001001::1001029::1001182::1001260::1001376::1001404::1001453::1001485::1001523::1001562::1001617::1001642::1001809::1001822::1001893::1002007::1002180:	1002007	ORF	ORF	0.952727	1.05293	1.29152	1.0131	49460
YDL229W	chrIV	1842	SSB1	Protein	100353	1070.04	10.0635	99848	1170.79	10.1933	1120.42	10.1298	38103	477.159	8.89833	45674	513.211	9.00341	495.185	8.95182	0.441965	-1.178	27	25	825	7.88719	4.28186	0.00382167	TTTTCTCTTAACTTTG:ACTCCAGAAGAAAGATTGATTGGTGATGCTGCCAAGAACCAAGCTGCTTTGAACCCAAGAAACACTGTCTTCG::AGAAGAAAGATTGATTGGTGATGCTGCCAAGAACCAAGCTGCTTTGAACCC::ACATGAAGACCTGGCCTTTC::ACGAATCTGTTCAAAAGGACATGAAGACCTGGCCTTTCAAGGTTATCGACGTCGATGGTAACCC::AAGATGAAGGAAATTGCTGAAGCT::AAGGATGCCGGTGCCATTTCTG::ACTTGGGTGGTCAAGATTTCGACACCAACTTGTTGGAAC::ATCTCCGACGATGCCAGAGCTTTGAGAAGATTGAGAACTGCTGCTGAAAGAGCTAAG::AACCTTATCTTCTGTC…	45964:44203::44228::44327::44372::44446::44545::44779::44862::44889::44980::44996::45008::45145::45170::45214::45235::45264::45416::45431::45567::45600::45683::45723::45757:	44228	ORF:3UTR	ORF	30	25	912	9.53975	5.17902	0.0104588	AAAATGGCTGAAGGTGTTTTCC:ATTGATTGGTGATGCTGCCAAGAACCAAGCTGCTTTGAACCCAAGAAACACTGTCTTCGATGCTAAGCGTTTGATTGGTAGAAGATTCGACGACGAATCT::AAGACCTGGCCTTTCAAGGTTATCGACGTCGATGGTAACCC::ATGCCGGTGCCATTTCTG::ATTTCGACACCAACTTG::AAGGCTGAATTCAAGAAGAAGACTGGTTTGGACATCTCCGACGATGCCAGAGCTTTGAGAAGATTGAGAACTGCTGCTGAAAGAGCTAAGAGAACCTT::AGAGCTTTGAGAAGATTGAGAACTGCTGCTGAAAGAGCTAAG::ATCTTCTGTCACTCAAACTACC::ACGGTGAAGATTTCGAATCCTCTT…	44062:44316::44332::44556::44774::44806::44866::44916::44972::45085::45141::45163::45221::45280::45310::45322::45346::45392::45437::45472::45538::45627::45686::45804::45850:	45850	ORF:5UTR	ORF	1.10545	1.22172	2.76429	2.131	108741
YDL185W	chrIV	3216	VMA1	Protein	65638	400.866	8.64698	64457	432.897	8.75788	416.881	8.70349	46360	332.522	8.37731	48691	313.364	8.2917	322.943	8.33514	0.774665	-0.368356	31	26	824	7.87763	2.44951	0.0058758	ATATTTGTTAGATGTCTTTTCTTC:ATCTATTCTGTCTCTGGTCC::ATTGCTGAAAATATGATTGGTTGTGCC::ACACTTTGGATGAGAAGATTTTGGAAGTTGAATTTGATGGC::TCTGATTTCACTCTTTACCATACTTGGCCTGTTCGTG::AAGGGTGTCGAATATTTTGAAGTTATTACTTTTGAGATGGGCC::AAAGCCCCCGACGGTAGAATTGTTGAGCTTGTC::ATATCTGAGGGGCCTGAGAGAGCCAACGAATT::AAAAGTACTTGCTTATTTACTTGGTTTATGGATTGGTGATGGATTGTCTGACAGGGCAACTTTTTCGGTTGATTCC::CTATTGTTGGCTTAGGATTCTTGAAGGACGG::ATTCCTTCTTTCTTGT…	130030:126876::126921::127366::127431::127934::127972::128029::128293::128501::128555::128823::128942::129068::129268::129366::129402::129435::129473::129574::129620::129664::129835::129881::129956::129994:	128555	ORF:3UTR	ORF	33	29	818	8.55649	2.6606	0.0082386	ATCTTCTGGTATATTTGTTAGATGTCTTTTCTTCGT:AATTAAAGGAAATTAAC::ATGCTGAATCTGAATATGGTGCC::CTGGTGAGTACACTTTGGATGAGAAGATTTTGGAAG::TCTGATTTCACTCTTTACCATACTTGGCCTGTTCGTGTTCC::AAAACATTGAGGTTGGTAATAAG::ATTAAGGGTGTCGAATATTTTGAAGTTATTACTTTTGAGATGGGCC::AAAGCCCCCGACGGTAGAATTGTTGAGCTTGTC::ACTTGGTTTATGGATTGGTGATGGATTGTCTGAC::ATGGATTGGTGATGGATTGTCTGACAGGGCAACTTTTTCGGTTGATTCC::ATTCCTTCTTTCTTGTCTACGGACAAT::AAGTGTGCCGGCT…	130019:130099::126860::127356::127428::127711::127921::127974::128288::128307::128555::128826::128923::128995::129052::129113::129143::129329::129368::129390::129426::129534::129574::129663::129694::129809::129836::129931::129941:	129368	ORF:3UTR	ORF	0.992718	1.09713	1.41626	1.35963	69693
YGR118W	chrVII	438	RPS23a	Protein	11064	496.133	8.95458	11394	561.865	9.13408	528.999	9.04712	5132	270.275	8.07828	4277	202.107	7.65898	236.191	7.88381	0.446487	-1.16331	14	11	822	7.85851	17.9418	0.0339165	AAGCACGAAAGTTATCCTCTCGAGGACTACATTGTTTTTGTACCTTAATGTATCTCTTTATTCTTCC:AATGTATCTCTTTATTCTTCC::TTCCTTCTAATTTCTTATTAGGAATGGGAGAGAATC::ATTTTCTCTTTAATAGAATGTATAATTC::AAAACAACTACAAGAAGAGATTGTTGGGTACTGCC::AAGAAGAGATTGTTGGGTACTGCCTTC::TCTTCTCCATTCGGTGGTTCTTCTC::TATCGTCTTGGAAAAATTGGGTATCGAATCCAAGCAACCTAACTCTGCTATCAG::ACTGCTTTCGTTCCAAACG::ACTGCTTTCGTTCCAAACGATGGTTGTTTGAACTTTGTCGACGAAAATGATGAAGTCTTGCTAGC::AAA…	727750:727787::727821::727859::727375::727396::727418::727459::727560::727606::727714:	727714	ORF:3UTR	ORF	14	11	791	8.27406	18.8905	0.0799799	AAAGTTATCCTCTCGAGGACT:TTCCTTCTAATTTCTTATTAGGAATGGGAGAGAATC::AATATTTTCTCTTTAATAGAATGTATAATTC::AAGAAGAGATTGTTGGGTACTGCCTTC::TCTTCTCCATTCGGTGGTTCTTCTCATG::CCTTCAAGTCTTCTCCATTCGGTGGTTCTTCTC::AAGGGTATCGTCTTGGAAAAATTGGGTATCGAATCCAAGCAACCTAACTCTGCTATCAGA::AATCCAAGCAACCTAACTCTGCTATCAG::AAGAAGGTCACTGCTTTCGTTCCAAACGATGGTTGTTTGAACTTTG::CTTTCGTTCCAAACGATGGTTGTTTGAACTTTGTCGACGAAAATGATG::ATTCCAGGTGTTAGATTCAAGG…	727750:727828::727858::727398::727410::727421::727460::727481::727539::727593::727679:	727750	ORF:3UTR	3UTR	0.962287	1.0635	2.38192	1.88073	8073
YLR048W	chrXII	759	RPS0b	Protein	69828	1806.96	10.8193	71500	2034.67	10.9906	1920.81	10.9075	25682	780.513	9.60828	28760	784.266	9.6152	782.39	9.61174	0.407322	-1.29576	17	14	820	7.83939	10.3286	0.00537719	ATCTTTATCTCATATATATTTGCTTCTCTCTGAAGCGTCATC:ATATATATTTGCTTCTCTCTGAAGCGTCATC::ACTTTTGATTTGACTCCAGAGGATGCCCAACTTTTGTTGGCC::CCCAACTTTTGTTGGCCG::AATGTTGGTAAGACCTGGGAAAAGTTGGTTTTGGCTGCTAGAATTATTGCTGCCATTCCAAACCCAGAAGATGT::TTGCCATCTCTTCCAGAACCTAC::AATCGCCGGTAGATTCACTCC::ACTCCAATCGCCGGTAGATTCACTCCAGGTTCTTTCACTAATT::TTACCGACCCAAGATTAGACGCTCAGGCCATT::ATTGCTTTGACTGATTTGGACTCCCCATCTGAATTTGTTGATGTCGCCATCCC::C…	243494:243508::242256::242280::242756::242824::242895::242910::242971::243072::243116::243177::243239::243268:	242756	ORF:3UTR	ORF	22	16	1014	10.6067	13.9746	0.0178614	ATTTTTTTTTTAAATTCATCT:ATATTTGCTTCTCTCTGAAGCGTCATCATCTATCTG::TATAAAAATTTTTAACC::ATACTGATAGGATAATGTCTTT::CCCAACTTTTGTTGGCCG::ACCTGGGAAAAGTTGGTTTTGGCTG::AACCTACGGTCAAAGAGCTG::CCATCTCTTCCAGAACCTACGGTCAAAGAGCTGTCTTGAAATTTGCTGCTCACACTGGTGCTACTCCAATCGCCGGTAGATTCACTCCAG::ATTAGACGCTCAGGCC::AGTCATTGCTTTGACTGATTTGGACTCCCC::ATCTGAATTTGTTGATGTCGCCATCCC::ACTCCATCGGTTTAATCTGGTACTTGTTGGCTAGAGAAGTTTTGAGACTAAG::CA…	243473:243512::243558::242218::242280::242756::242827::242864::242971::243045::243070::243132::243142::243174::243295::243330:	243072	ORF:5UTR:3UTR	ORF	1.23659	1.36664	3.35519	2.53786	68455
YJR104C	chrX	465	SOD1	Protein	34507	1457.52	10.5093	33795	1569.75	10.6163	1513.63	10.5638	102953	5107.16	12.3183	154663	6884.15	12.7491	5995.65	12.5497	3.9611	1.9859	11	9	820	7.83939	16.8589	0.011138	AGCCTGTGGTGTCATTGGTCTAACCAACTAATG:ATGACTTAGGTAAGGGTGACACTGAAGAATCTTTGAAGACTGGTAATGCCGGTCC::CGTCGTTATCCACGCCGGCCAAGATGACTTAGGTAAGGGTGACACTGAAGAATCTTTGAAGACTGGTAATGCCGGTCCAAGACC::AACGTAAAGACGGACGAAAATGGTGTGGCCAAG::ATGGTGCTCCAACTGACGAAGTCAGACATGTCGGTGACATG::TTTGGAGATGCCACCAATGGTTGTGTCTCTGCTGGTCCTCACTTC::TCTCTGGTGTTGTCAAGTTCGAACAGGCTTCCGAATCCGAGCCAACCACTGTCTCTTACGAGATCGCTGGTAACAGTCCTAACG::ATCCGAGCCAA…	622552:622601::622630::622749::622797::622855::622891::622940::622954:	622630	ORF	ORF	3	3	422	4.41423	9.49296	0.00158331	AGCCTGTGGTGTCATTGGTCTAACCAACTAATG:TTGTAGGCAGAAGCGTCGTTATCCACGCCGGCCAAGATGACTTAGGTAAGGGTGACACTGAAGAATCTTTGAAGACTGGTAATGCCGGTCCAAGACC::AAGGACTCTTTGATCAAGCTTATCGGTCCTACCTCCG:	622552:622671::622697:	622671	ORF	ORF	0.514634	0.56876	0.143586	0.122273	36916
YGL135W	chrVII	654	RPL1b	Protein	26352	791.399	9.62826	23739	783.998	9.61471	787.699	9.6215	9992	352.426	8.46118	12863	407.081	8.66917	379.754	8.56892	0.482105	-1.05258	17	14	818	7.82027	11.9576	0.0151804	ATCTTTTTAAATACCTTTTTTAATACGTATGACTCTAAG:ATATTTTTGGGCCCG::AACTAGTCGCAAGCCTCACGGACCACCAAATACTTTG::TCTAAGATCACCTCTTCTCAAG::AAGAAGAGAAACTTCTTGGAAACCGTCGAACTACAAGTCG::AAGCGTTTCTCTGGTTCTTTGAAGTTGCCAAACTGTCCAAGACCAAAC::TTTGAAGAACTATGACCCTCAAAGAGACAAGCGTTTCTCTGGTTCTTTGAAGTTGCCAAACTGTCCAAGACCAAAC::ACGCTATGTCCGTCGATGACTTGAAGAAGTTGAAC::ATGTCCGTCGATGACTTGAAGAAGTTGAACAAGAACAAGAAGTTAATC::AAGTTCCAAGACTATTGGGTCC…	255334:255408::254581::254644::254742::254811::254826::254891::254925::254996::255037::255082::255100::255279:	255279	ORF:5UTR:3UTR	ORF	17	16	1110	11.6109	17.7536	0.0467504	CATATCTCCATCTTTTTAAATACCTTTTTTAATACGTATGACTCT:AACTAGTCGCAAGCCTCACGGACCACCAAATACTTTGGAAGACTAATT::ACCTCTTCTCAAGTCAGAGAACACGTCAAGGAATTGTTGAAGTATTCCAACGAAACCAAGAAGAGAAACTTCTTGGAAACCGTCGAACTACAAG::AAGGAATTGTTGAAGTATTCC::AAGAAGAGAAACTTCTTGGAAACCGTCGAACTACAAGTCGGTTTGAAGAACTATGACCCT::TTTCTCTGGTTCTTTGAAGTTGCCAAACTGTCCAAGACC::AAGCGTTTCTCTGGTTCTTTGAAGTTGCCAAACTGTCCAAGACCAAACATGTCCATCTGTATCTTCGGTGATGCTTTCGAT…	255336:254582::254669::254680::254710::254805::254819::254915::255024::255060::255078::255113::255162::255185::255235::255279:	255235	ORF:5UTR:3UTR	ORF	1.35697	1.49969	3.1107	2.32712	27441
YBR196C	chrII	1665	PGI1	Protein	57806	681.897	9.41341	58962	764.871	9.57907	723.384	9.49862	41766	578.631	9.1765	58906	732.254	9.5162	655.443	9.35633	0.906079	-0.142291	19	17	818	7.82027	4.69686	0.0064929	AATCAATCAATTCAAGGAATGGATGTGAACAAATCGCTCTTAAATATATACCTAAAG:AATGGGGTGTTGAATTGGGTAAAGTCTTGGCTAAAGTCATCGGCAAGGAATTGGACAACTCCTCCACCATTTCTACCC::CCATTTGGAATATCAACTCTTTCGACC::AGCTACTTTGGGTGCTTTGATTGCCT::ATCTTGGCTCAAAAGATTACTCCAGCTACTTTGGGTGCTTTGATTGCCTACT::GCTCAAGCTGAAGCTTTAATGGTTGGTAAGGATGAAGAACAAGTTAAGGCTGAAGGTGCCACTGGTGGTTTGGTCCC::ATTACATCAAAAGATGTTGGCTTCAAACTTCTTTGCTC::ATTACATCAAAAGATGTTGGCTTC::AACGC…	612263:612286::612378::612446::612469::612540::612590::612617::612698::612736::613087::613234::613276::613383::613471::613658::613875:	612294	ORF	ORF	33	29	681	7.12343	4.27834	0.0065274	CTCTTAAATATATACCTAAAG:AATGGGGTGTTGAATTGGGTAAAGTCTTGGCTAAAGTCATCGGCAAGGAATTGGACAACTCCTCCACCATTTCTACCC::AATGGGGTGTTGAATTGGGTAAAGTCTTGGCTAAAGTCATCGGCAAGGAATTGGACAACTCCTCCACCATTTCTACCC::CCATTTGGAATATCAACTCTTTCG::ACTTTGGGTGCTTTGATTGCCTACTACGAACATG::AGCTACTTTGGGTGCTTTGATTGCCTACT::ACCAACTACCTCTATCTTGGCTCAAAAGATTACTCC::AAGGCTGAAGGTGCCACTGGTGGTTTGGTCCC::AAGCTGAAGCTTTAATGGTTGGTAAGGATGAAGAAC::AAGCTGAAGCTTTA…	612222:612286::612348::612378::612409::612435::612465::612522::612545::612565::612637::612682::612708::612728::612804::612877::612903::612957::612994::613017::613151::613239::613374::613395::613459::613573::613658::613682::613856:	612348	ORF:3UTR	ORF	0.832518	0.920078	1.01545	1.03776	85337
snR73	chrXIII	106	SNR73	snRNA	152	28.1642	4.81579	147	29.9531	4.90463	29.0586	4.8609	60	13.0569	3.70674	82	16.0112	4.00101	14.534	3.86136	0.500162	-0.999532	2	1	817	7.81071	73.6859	2.53577	TTTATCGATTAACTTTGATGATATTTCGCCTGTGACAGGGCGTGGTACTGAGC	298376	298377	snoRNA	snoRNA	0	0	0	0	0	0	0	0	#N/A	0	#N/A	#N/A	#N/A	#N/A	#N/A	243
snR65	chrIII	100	SNR65	snRNA	42	8.24915	3.04425	36	7.77558	2.95895	8.01236	3.00223	28	6.45879	2.69126	20	4.13949	2.04945	5.29914	2.40576	0.66137	-0.59647	2	1	812	7.76291	77.6291	9.68866	AATTTATGCTAGATAGTATCTGAAAGC	177213	177213	snoRNA	snoRNA	4	2	423	4.42469	44.2469	8.34982	ACAATTTATGCTAGATAGTATCTGAAAGCATTC:AAACTTTATGATTACAGTGTTTTCGACAGTTTTAAATCTCTGAACC:	177213:177260:	177213	snoRNA	snoRNA	0.520936	0.575725	0.870503	0.606655	12
YDR155C	chrIV	489	CPR1	Protein	20496	823.228	9.68515	21659	956.665	9.90187	889.946	9.79757	22281	1051.04	10.0376	36667	1551.97	10.5999	1301.5	10.346	1.46245	0.54839	11	8	789	7.54302	15.4254	0.017333	ATTCTCTCTTAAATTATATG:AACGGTTCTCAATTCTTCATCACCACCG::TACCGGCGGTAAGTCTATCTACGGTGGCAAATTCCC::ATTCCAGACTTCATGTTGCAAGGTGGTGACTTCACTGCTGGTAACGGTACCGGCGGTAAGTCTATCTACGGTGGCAAATTCCCAG::AAGGTGGTGACTTCACTGCTGGTAACG::ATTCGGCTACGCTGGCTCTCCATTCC::AAAACTTCAGAGCTCT::AATTGGCCGTGTCGTTTTC:	768460:768673::768771::768802::768819::768847::768900::768953:	768802	ORF:3UTR	ORF	8	7	1799	18.818	38.4826	0.0295678	TTTGTTGTCCATGGCCAACGCCGGTCCAAACACCAACGGTTCTCAATTCTTCATCACCACCG:GTACCGGCGGTAAGTCTATCTACGGTGGCAAATTCCC::AAGGTGGTGACTTCACTGCTGGTAACGGTACCGGCGGTAAGTCTATCTACGGTGGCAAATTCCC::AAAGACTGCAGAAAACTTCAGAGCTCTATGTACCGGTGAAAAGGGATTCGGCTACGCTGGCTCTCCATTCCACAGAGTTATTCCAGACTTCATG::ACATAGTCCCAAAGACTGCAGAAAACTTCAGAGCTCTATGTACCGGTGAAAAGGGATTCGGCTACGCTGGCTCTCCATTCCACAG::ATGTCCCAAGTCTATTTTGATGTCGAAGCTGATGGCCAACC::AAGTC…	768694:768758::768802::768900::768919::768960::768971:	768802	ORF	ORF	2.2801	2.51991	1.72307	1.7629	29495
YIL116W	chrIX	1158	HIS5	Protein	27717	470.108	8.87685	26237	489.368	8.93478	479.738	8.9061	21461	427.499	8.73978	16639	297.396	8.21624	362.447	8.50163	0.755511	-0.404476	5	5	778	7.43786	6.42302	0.0133886	AATCTGTGCCTAGGTGTGGGATCTGATGAGAGT:TTTCCGACGGTTCTTTTCAAATG::AACTGCTTTGGATTACG::GAATTAGGCTGTTCCGGATGTTTGAGAATTACCGTTGGAACCCATGAGGAGAAC::AGAGGTAACGAATTAGGCTGTTCCGGATGTTTGAGAATTACCGTTGGAACCCATGAGGAG:	143195:143377::143840::144006::144028:	144006	ORF	ORF	6	5	989	10.3452	8.93367	0.0246482	AATGAAAATGCCCATGGACCTACTCC:AATCTGTGCCTAGGTGTGGGATCTGATGAGAGT::ATTTCCTCCCTAGCCTCTG::AATTAACTGCTTTGGATTACG::TAACGAATTAGGCTGTTCCGGATGTTTGAGAATTACCGTTGGAACCCATGAGGAGAAC:	143038:143192::143711::143821::143980:	143989	ORF	ORF	1.27121	1.40491	1.85955	1.1427	10534
YKL182W	chrXI	6156	FAS1	Protein	150424	479.931	8.90668	161515	566.688	9.14641	523.309	9.03152	89895	336.845	8.39594	104592	351.655	8.45802	344.25	8.42731	0.657832	-0.604208	36	33	774	7.39962	1.20202	0.00229695	ATTTAACTTTGAAACTCCTGTATACTAATG:AAAAAAAAAGGTATTGATTGATAAGGAAAAAGAACC::ATTAACCCTATCTCACGGTTCTTTAGAGCACGTGCTTCTGGTACC::ATTTTTCATTGCTTCGCAATTACAAG::ACATTCACGCCTTGGCTGCTAAACT::ATTCACGCCTTGGCTGCTAAACTATTAC::AACTACTTTAGATGCTGAAAAAG::AATCTAGTCGTATCGGGCCC::ATTTCCGAGAGAATCGTCGACTGC::CTTTACAATGGACCGGTGGTAGAGGTGGTGGTCATCATTCTTTCGAAGATGCCCACACTC::AAAAAAGATTCGTTATGGCAATCTGAGCACTTGGAAGCCGTCGTCGACCAAGACGTTCAAAGA…	106867:100335::100733::100767::100969::100998::101271::101799::102100::102870::103836::104074::104109::104242::104528::104612::104806::105051::105215::105453::105615::105654::106115::106270::106292::106372::106504::106519::106556::106704::106728::106767::106810:	106704	ORF:5UTR:3UTR	ORF	39	32	686	7.17573	1.16565	0.00338605	AATATAGCTGGCTTATGATTTTAGTTCTCTTCTCCT:TCCAAGGTCGGTCAATTCGATCAGGTCTTG::CCTTGGCTGCTAAACT::AATCCAACTCTGCTCTTTTTAG::CACAATTGGTAGCCATTTTCGGTGGTC::AACTACTTTAGATGCTGAAAAAG::AATCTAGTCGTATCGGGCCC::AAACTTGACTTTAAGAAAGGCCAAGGCCCCATCTGGACTGGATC::ATTTCCGAGAGAATCGTCGACTG::TTATGCTATGGAAGGAATTCGACGAAACC::AAAGAGATTGGTGGAATT::AAAAAAGATTCGTTATG::CTTTGGCGGGATCCGAAATTAACTG::TTTTCAAGCCAAGCCAAGGAATGGTTGTTGAGATTTCCAACGGC…	106891:100913::100978::101089::101131::101270::101798::101858::102104::103264::103452::103770::104111::104211::104500::104590::104636::104669::105032::105431::105606::105621::106113::106279::106376::106478::106504::106602::106723::106768::106780::106814:	106723	ORF:3UTR	ORF	0.886305	0.979521	1.48901	1.23457	109639
YJL190C	chrX	393	RPS22a	Protein	16564	827.814	9.69316	15191	834.88	9.70542	831.347	9.69931	4628	271.64	8.08555	5400	284.392	8.15174	278.016	8.11903	0.334417	-1.58028	11	11	767	7.3327	18.6583	0.0224434	ACTTTAAAACTGTTCAAAAG:CCTCATAACTTTACTC::AATTCGGTTACGTCATCTTGACCACCTCTGCTGGTATCATGGACCATGAAGAAGCCAGAAGAAAGCACGTTTCTGGTAAGATTTTGGGTTTCG::AGACAATTCGGTTACGTCATCTTGACCACCTCTGCTGGTATCATGGACCATGAAGAAGCCAGAAGAAAGC::AGATTGGTGACATTGAAAAATGGACTGCCAACTTGTTGCCAGCCAG::ATTCAACGTTAAGATTGGTGACATTGAAAAATGGACTGCCAACTTGTTGCCAGCC::ATCGATGACCACAGATCTGGTAAGATTGTTGTTCAATTGAACGGTAGATTGAAC::ACGGTTACATTGGTGAATTTGAATACATCGAT…	74774:74845::74918::74955::75013::75039::75106::75160::75243::75272::75282:	74955	ORF:3UTR	ORF	9	8	378	3.95397	10.061	0.0361886	ATCCAAGATGACCAGATCTTCCGTTTTAGCTGATGCTTTGAATGCC:TAAGATTTTGGGTTTCGTTTACT::AATTCGGTTACGTCATCTTGACCACCTCTGCTGGTATCATGGACCATGAAGAAGCCAGAAGAAAG::ATTCAACGTTAAGATTGGTGACATTGAAAAATGGACTGCCAACTTGTTGCCAGCC::AACGTTAAGATTGGTGACATTGAAAAATGGACTGCCAACTTGTTGCC::ACCACAGATCTGGTAAGATTGTTGTTCAATTGAACGGTAGATTGAAC::ATCGATGACCACAGATCTGGTAAGATTGTTGTTCAATTGAACGGTAGATTGAACAAG::AGATCTTCCGTTTTAGCTGATGCTTTGAATGCCATTAACAACGCTG…	75307:74934::74946::75039::75065::75097::75138::75242:	74946	ORF:5UTR	ORF	0.492829	0.544662	1.62869	1.14339	14361
YML056C	chrXIII	1575	IMD4	Protein	9074	113.156	6.82217	8465	116.085	6.85904	114.621	6.84072	2467	36.1312	5.17517	3209	42.1702	5.39815	39.1507	5.29097	0.341568	-1.54976	4	3	766	7.32314	4.64961	0.0405652	ATTTTCTCTGGTCTTCTTTGCTGCTTGAACC:AAACGATCTTGTAGAGAACTTTTACTCTGAATTAAA::AATTTCCCATCTTCTGCTG:	164231:163544::164015:	163544	ORF:5UTR	ORF	7	6	125	1.30753	0.830179	0.0212047	GTGAAGTTAGATTTGAATTCAGAACCGCTTCTGCTCAATTAG:AGCGGATTTGATGAAGAATC::TTTCTCTGGCTTCCCAGTTACTG::TCTTCTCCTATGGACACAGTCACTG::AATTTCCCATCTTCTG::ATTTGAAGACATACAGTTCCAAGGACGGTCT:	162273:163072::163733::163937::164023::164130:	164023	ORF	ORF	0.163185	0.180348	0.528002	0.486319	10860
YAL012W	chrI	1185	CYS3	Protein	27803	460.822	8.84807	34446	627.842	9.29426	544.332	9.08834	44446	865.182	9.75686	67932	1186.51	10.2125	1025.85	10.0026	1.8846	0.914258	16	13	765	7.31358	6.17179	0.0113383	TCTAAAATATCCATTAATACTG:TTCCGTGATCGAACCCATTTCTTTGTCC::AATCTTCTCCAGCTAACCCTATCGGTACTTACGAATACTCCAGATCTCAAAATCCT::AATACGGGTTGGCTTTCTCCTCTGGTTCTGCC::AATACGGGTTGGCTTTCTCCTCTG::AAATTGGTCTGGATCGAAACCCCAAC::ACTCAGACGTTGTGCTCGGTG::AAAATCGCTGAATTCTTGGCAGCAG::AAAATCGCTGAATTCTTGGCAGCAGACAAG::AAGTTCGCCTCCTCCACAAGACTGTTCACATTGGCCGAATCCCTTG::TTTTTGACGACTTGGTTAGAATCTCTG::AGAGAGGCCTCTGGTGTTTTTGACGACTTGGTTAGAATCTC…	132071:130885::130914::131013::131027::131219::131424::131597::131626::131762::131889::131924::131978:	131978	ORF:3UTR	ORF	22	20	1047	10.9519	9.2421	0.00900923	CCACGTCTCTGCCTTCGACCGGACCTTTTTAAGT:TCTAAAATATCCATTAATACTG::TCTAAAATATCCATTAATACTG::ATGTGGACGTTCACGGTTCCGTGATCGAACCC::ATGCCGGTGAACATGTGGACGTTCACGGTTCCGTGATCGAACCC::AGTTGCCGCTTTAGAGAACGCTCAATACGGGTTGGCTTTCTCCTCTGGTTCTGCCACC::AGCAGTTGCCGCTTTAGAGAACGCTCAATACGGGTTGGCTTTCTCCTCTGGTTCTGCCACCACCGCC::ATCGCTTCCTCAG::AAAACACCAAATTGGTCTGGATCGAAACCCC::CAAGAAGCACGCTGCCGGCCAAGACGTGATCTTGGTTGTCGACA::ATCTTGGTTGTCG…	132026:132063::132073::130857::130869::130990::131053::131065::131211::131293::131321::131382::131444::131539::131592::131759::131776::131875::131894::131926:	132026	ORF:3UTR	3UTR	1.36863	1.51257	0.802596	0.827232	44312
RPR1	chrV	369	RPR1	ncRNA	899	47.8512	5.58048	904	52.9142	5.72558	50.3827	5.65486	737	46.0717	5.52581	2311	129.625	7.0182	87.8486	6.45695	1.74362	0.80209	5	5	761	7.27533	19.7164	0.391332	AGCGTCAAGGTCTGTTGAGTGCAATCGTAGGACGTCATTAGTGGCGAACCCGATACCGATTACTGCTGCTGTTCCAGCC:TCGGACTCCGATGGGAACGGCAACGGTTGTTCCGTTTGACTTGTCGCCCGCT::CTTTTGGCATTGGCCCCTGCTCCTGAGAGAAGAAATATACTGGGGAACCAGTCTTTACCGACCGTTGTTATCAGAAATTCACGGAGTTCGGCCTAG::CGGCTGGGAACGAAACTCTGGGAGCTGCGATTGGCAGTGGAACAGTGGTAATTCCTACGATTAAGAAACCTGTTTACAGAAGGATCCCCACCT::ATGGTACGCTGTGGTGCTCGCGGCTGGGAACGAAACTCTGGGAGCTGCGATTGGCAGTGGAACAGTGGTAAT…	117699:117804::117823::117979::118033:	117699	ncRNA	ncRNA	0	0	0	0	0	0	0	0	#N/A	0	#N/A	#N/A	#N/A	#N/A	#N/A	2537
YPL081W	chrXVI	594	RPS9a	Protein	9891	327.05	8.35337	8906	323.837	8.33912	325.443	8.34626	4255	165.237	7.36839	4572	159.308	7.31567	162.272	7.34227	0.498619	-1.00399	16	14	759	7.25621	12.2158	0.037536	ATTCACAATACTATCGATTTTG:AGTTCTGATTATGTCTGTTGAAGATAACTCAAGTATTCTAGGCTTAATACAGAAATGTGTTAGGTTTGAGAACTCC::AATAATATTTATGTAGTGATCTTGATCCTCG::CCCCAAGAACATATTCCAAGACTTACTCTACCCC::AAGAACATATTCCAAGACTTACTCTACCCCAAAGAGACCTTACGAATCTTCTCGTTTGGACGCAGAATTGAAGTTGGCCGGTGAATTCGGTTTGAAGAAC::AGACCTTACGAATCTTCTCGTTTGGACGC::AGAATTGAAGTTGGCCGGTGAATTCGGTTTGAAGAAC::ACGAAAAGGACCCAAAGAGATTGTTCGAAGGTAATGCTTTGATTAG::ATTTCTTGG…	406114:405222::405387::405461::405480::405505::405556::405638::405768::405848::405864::405914::405937::405949:	405390	ORF:3UTR	ORF	14	11	512	5.35565	9.01624	0.0555625	AAATGTGTTAGGTTTGAGAACTCC:AATAATATTTATGTAGTGATCTTGATCCTCG::ATATTCCAAGACTTACTCTACC::AAAGAGACCTTACGAATCTTCTCGTTTGGACGCAGAATTGAAGTTGGCCGGTGAATTCGGTTTGAAGAAC::ACCCAAAGAGATTGTTCGAAGGTAATG::TTGAAGGTCGAAGATTTCTTGGAAAG::ACATTGCTGTTGGTAAG::ACATTGCTGTTGGTAAG::ATTGGACTCTGAGAAGCACATTGACTTTGCTCCAACATCTCC::AACATCTCCATTCGGTGGTGCTAGACCAG::ATTCGGTGGTGCTAGACCAGGC:	405266:405389::405471::405556::405668::405753::405848::405864::405909::405930::405946:	405946	ORF	ORF	0.674572	0.745519	1.49517	1.20714	9787
YIL148W	chrIX	387	RPL40a	Protein	35468	1800.05	10.8138	31441	1754.75	10.7771	1777.4	10.7956	13297	792.567	9.63039	10718	573.217	9.16294	682.892	9.41551	0.384208	-1.38004	12	10	752	7.18929	18.577	0.0104518	ATTTACTGTATACTTTAATGTACATCTTCTTTTATCATACCTACTG:ATCTTCTTTTATCATACCTACTG::CGGGTGATGCGACTTAAC::ATATGACGATGAGAGCTCGTTTAAAATTTTGTCTTCTTCCGAAC::TCAAGACTTTGACTGGTAAGACCATCACTTTGGAAGTTGAATCTTCTGACACT::ATCACTTTGGAAGTTGAATCTTCTGACACTATTGACAATGTC::AAAGATTCAAGACAAGGAAGGTATCCCACCTGACCAACAAAGATTG::AATTGGAAGACGGTAGAACCTTGTCTGACTAC::AATCCACTTTGCACTTAGTCTTGAGATTGAGAGGTGGTATCATTGAACCATCTTTGAAAGCTTTGGCTTCCAAG::ACCA…	69581:69594::68957::69061::69155::69178::69249::69298::69365::69516:	69516	ORF:3UTR	ORF	11	8	703	7.35356	19.0014	0.0278249	TACATCTTCTTTTATCATACCTACTG:AAGACTTTGACTGGTAAGACCATCACTTTGGAAGTTGAATCTTCTGACACTATTGACAATGTC::TCAAGACTTTGACTGGTAAGACCATCACTTTGGAAGTTGAATCTTCTGACACTATTGACAAT::AAGGAAGGTATCCCACCTGACCAACAAAGATTGATCTTTGCTGGTAAGCAATTGGAAGACGGTAGAACCTTGTCTGACTAC::AATCCACTTTGCACTTAGTCTTGAGATTGAGAGGTGGTATC::ATTGAACCATCTTTGAAAGCTTTGGCTTCC::TTTGCCGTAAGTGTTATG::ACACCAACCAATTGCGTCCAAAGAAGAAGTTAAAATGATCTGTTTCGCCC:	69594:69174::69190::69250::69332::69399::69442::69497:	69497	ORF:3UTR	ORF	0.93484	1.03316	2.68907	1.7002	19549
YKR057W	chrXI	264	RPS21a	Protein	3031	225.498	7.81697	2643	216.234	7.75645	220.866	7.78703	735	64.2209	6.00497	736	57.7019	5.85055	60.9614	5.92983	0.276011	-1.8572	8	6	746	7.13193	27.0149	0.122314	AAGCTTCATATCGTTCAGACT:TAACTGACGATTTTTCTCTTCATTACCAACTTTTCACCATATGTTCTAATTCGTCGGATTTTCGATGAAGCGTTTTAGGTACTCT::TAACTGACGATTTTTCTCTTCATTACCAACTTTTCACCATATGTTCTAATTCGTCGGATTTTCGATGAAGCGTTTTAGGTACTCTATAG::ACAACCGGAACCTGTTTAATTTGAAG::ATCAAGGCTGATGACC::AACGTCGCTAAGGTTGATGAAGAAGGACGTGCTATCCCAGGTGAGTACGTTACCTACGCTTTGTCCGGTTACGTTAGATCC:	552284:552321::552332::552419::552048::552081:	552332	ORF:3UTR	3UTR	12	9	838	8.76569	33.2034	0.544662	AAAAAGAGGATTCGATTTAAGCTTCATATCGTTCAGACTAAT:AAGCTTCATATCGTTCAGACTAAT::TAACTGACGATTTTTCTCTTCATTACCAACTTTTCACC::TTCTAATTCGTCGGATTTTCGATGAAGCGTTTTAGGTACTCTATAG::TATTTAGGTTATAATAATATATTGTATTTTTAGAC::AACCGGAACCTGTTTAATTTGAAGAGTC::GTGCATGGCTGTTT::GCTTTGTCCGGTTACGTTAGATCCAGAGGTGAATCTGATGATTCTTTGAACCGTTTGGCTCAAAACGATGGTTTG::AAAGAACGTCTGGTCTTACTCACG:	552251:552280::552320::552368::552386::552442::551746::552190::552232:	552320	ORF:3UTR	3UTR	1.12332	1.24147	4.49789	3.14648	1773
YPL090C	chrXVI	711	RPS6a	Protein	30381	839.252	9.71296	28902	877.988	9.77806	858.62	9.74588	11710	379.91	8.56951	12239	356.281	8.47687	368.096	8.52394	0.428706	-1.22194	16	15	745	7.12237	10.0174	0.0116669	ATTGTAAACGAGAGTCGGAATGTATCCTC:ATTGTAAACGAGAGTCGGAATGTATCCTC::AAAAACTCCTTTCTTATTCTG::TAAATTCTTTTGTTCAAAAACTCCTTTCTTATTCTG::AAAGAGCTTTGAAGGTCAGAAACGCTCAAGCTCAAAGAGAAGCTGCTGCCGAATACGCTCAATTGTTGGCTAAGAGATTGTCTGAAAGAAAGGCTGAG::AAAGAGACACCAAAGAGCTTTGAAGGTC::TTCTTCGGTTTGTCC::AAGAATTGGAAGGTCTAACTGACACTACTGTTCCAAAGAGATTGGGTCCAAAGAGAGCTAACAAC::AGAGGTGCCATTGTTGGTCCAGATTTGGCTGTCTTGGCTTTGGTCATTGTCAAGAAGGGTGAG…	377137:377156::377238::377268::377400::377444::377564::377607::377647::377689::377785::377874::377939::377955::378356:	377400	ORF:3UTR	ORF	20	18	722	7.5523	10.6221	0.0288569	ATTGTAAACGAGAGTCGGAATGTATCCTC:ATGTATTGTAAACGAGAGTCGGAATGTATCCTC::AAAAACTCCTTTCTTATTCTG::AAAAACTCCTTTCTTATTCTG::CTCAATTGTTGGCTAAGAGATTGTCTGAAAGAAAGGCTGAGAAGGCTGAAATCAGA::AAAGAGACACCAAAGAGCTTTGAAGGTCAG::AAGGCTCCAAAGATCCAAAGATTGGTTACTCCTCAAAG::ATTTCGTCATCAGAAGAGAAGTCACCAAGGGTGAAAAGACTT::AAAGTTCTTCGGTTTGTCCAAGGAAGATG::AAAGTTCTTCGGTTTGTCCAAG::AAAGAGATTGGGTCCAAAGAGAGCTAAC::AAGAATTGGAAGGTCTAACTGACACTACT…	377144:377158::377240::377255::377376::377439::377464::377538::377548::377563::377585::377627::377640::377692::377761::377798::377887::377902:	377382	ORF:3UTR	ORF	0.969128	1.07105	2.49834	1.93636	25912
YLR448W	chrXII	531	RPL6b	Protein	33887	1253.43	10.2917	33973	1381.88	10.4324	1317.65	10.3638	13110	569.51	9.15358	15435	601.629	9.23273	585.569	9.1937	0.444404	-1.17006	17	15	738	7.05545	13.2871	0.0100839	AAATGATTTAAAATAGAATTTCAAAAC:AAGGAGAATTGATAGAGAATGCGTTGATCTGAAAATACTGTTTGACAATAACG::CTTTTCTATATCCTTCTTTTTG::TATCCTTCCGAAGAC::TTGCGTGCCTCTCT::AGGCACTGTTTTGATCTTGCTAGCTGGCC::AAGAGAGTTGTCTACTTG::AAGACAACACTCTATTGGTCACT::CTCTATTGGTCACTG::AACGCTCGTTATGTCATTGCTACCTCTACC::AAGGAAAAATTGACCAAGAAGGAAAAGAAGGAAGCTAACTTG::AAGAAGGAAAAGAAGGAAGCTAACTTGTTCCCAG::AAAAGGTTGTTGACAAGGCTTTGTTGGCTGAAATC::AATATTTGTCCGCTTCT…	1029796:1029819::1029947::1029265::1029325::1029366::1029402::1029413::1029436::1029492::1029559::1029574::1029662::1029713::1029742:	1029797	ORF:3UTR	3UTR	14	13	420	4.39331	8.27364	0.0141292	ACACCTATTGAAATTCTAAATTGAACTG:ATTTAAAATAGAATTTCAAAACAAGGAGAATTGATAGAGAATGCGTTGATCTGAAAATACTGTTTGAC::AAGGAGAATTGATAGAGAATGCGTTGATCTGAAAATACTGTTTGAC::CTTTTCTATATCCTTCTTTTTG::AATATCTAAGGGTTCAAGATCAGGTCATCGCCGTTCTGGGCCACT::TTTTGATCTTGCTAGCTGGCCGTTTCAGAGGTAAGAGAGTTGTCTACTTG::CTAGAAGACAACACTCTATTGGTCACTGGTCCATTCAAGGTCAATGGTGTTCCATTGAGAAGAGTCAACGCTCGTTATGTCATTGCTACCTCTACC::AAGACAACACTCTATTGGTCACTGGTCCATT…	1029771:1029793::1029817::1029946::1030035::1029370::1029409::1029428::1029486::1029577::1029618::1029648::1029724:	1029793	ORF:3UTR	3UTR	0.569106	0.628961	1.41529	1.15668	32590
YDL082W	chrIV	600	RPL13a	Protein	20804	681.013	9.41154	20246	728.816	9.50941	704.915	9.4613	6647	255.545	7.99743	9699	334.574	8.38618	295.06	8.20486	0.418575	-1.25644	16	13	734	7.01721	11.6953	0.0165912	AATTTTTCATCCACAATTTTTG:TATTTTCCTTCTTTTTTATCTG::AAACGTCCACTTTTCTG::AAGATTGCTCCAAGACCTCTAGATCTCTTGAGACCTGTTGTTAGAGCCCC::AGGTTTCACCTTGGCTGAAGTTAAGGCCGCTGGTTTGACTGCTGCTTATGCCAGAACTATCGGTATCGCCGTTGACCAC::AGGCCGCTGGTTTGACTGCTGCTTATGCCAGAACTATCGGTATCGCCGTTGACCACAG::AAGAAATGGTAAGGCCCCAGAAGCTGAAC::AAGAAATGGTAAGGCCCCAGAAGCTGAAC::AAGTTTTGTCTGCTGCTGCTACTTTCCC::GCTACCGATGTTGAAGCTAGAGCTGTCCAAG::AAGACAATGGTGAAT…	309419:309449::308736::308921::309009::309079::309169::309183::309225::309239::309280::309290::309376:	309449	ORF:3UTR	3UTR	15	12	397	4.15272	6.9212	0.023457	AATTTTTCATCCACAATTTTTG:TATTTTCCTTCTTTTTTATCTG::GCTCCAAGACCTCTAGATCTCTTGAGACCTG::CTCCAAGACCTCTAGATCTCTTGAGACCTGTTGTTAGAGCCCC::GCCGCTGGTTTGACTGCTGCTTATGCCAGAACTATCGGTATCGCCGTTGACCAC::TTTCACCTTGGCTGAAGTTAAGGCCGCTGGTTTGACTGCTGCTTATGCCAGAACTATCGGTATCGCCGTTGACCAC::TAACGTTCAAAGATT::AAGAAATGGTAAGGCCCCAGAAGCTGAACAAGTTTTGTCTGCTGCTGCTACTTTCCC::AAGTTTTGTCTGCTGCTGCTACTTTCCC::AGCTACCGATGTTGAAGCTAGAGCTGTCC::AAT…	309420:309449::308944::308965::309032::309058::309135::309182::309225::309238::309272::309320:	309449	ORF:3UTR	3UTR	0.540872	0.597758	1.42808	1.258	25303
YDR382W	chrIV	333	RPP2b	Protein	19351	1141.35	10.1565	17487	1134.23	10.1475	1137.79	10.152	7724	535.046	9.06352	9656	600.163	9.22921	567.605	9.14874	0.498866	-1.00328	11	9	720	6.88337	20.6708	0.0181675	TTTTCCTTCATTTTACAAAATCTG:TTTTCCTTCATTTTACAAAATCTGGTGTAAATCCTCGATTCCATTGTGATTTAAAAATAATTAATTACTG::TATTACTTCTTTAACTCG::AAGGAATAGTCCGCGAATTTATTACCGCTTAAACTG::ATTGGTTCAAGGTGGTAACGCTGCCCCATCCGCCGCTGACATCAAGGCCGTCGTCGAATCTGTCGGTGCTGAAGTCGATGAAGCCAGAATC::TAACGCTGCCCCATCCGCCGCTGACATCAAGGCCGTCGTCGAATCTGTCGGTGCTGAAGTCGATGAAGCC::GAATTGTTGTCCTCTTTGGAAGGTAAGGGCTCTTTGGAAGAAATCATCGCTGAAGGTCAAAAG::AACGAATTGTTGTC…	1239868:1239909::1239958::1239433::1239518::1239533::1239635::1239682::1239721:	1239518	ORF:5UTR:3UTR	ORF	8	6	430	4.49791	13.5072	0.0237969	TTTTCCTTCATTTTACAAAATCTG:ATTTAAAAATAATTAATTACTGTATAAG::TATTACTTCTTTAACTCG::AATAGTCCGCGAATTTATTACCGCTTAAACTGATTATTTC::ATTGGTTCAAGGTGGTAACGCTGCCCCATCCGCCGCTGACATCAAGGCCGTCGTCGAATCTGTCGGTGCTGAAGTCGATGAAGCCAGAATC::AACGAATTGTTGTCCTCTTTGGAAGGTAAGGGCTCTTTGGAAGAAATCATCGCTGAAGGTCAAAAGAAGTTCGCTACTG:	1239867:1239905::1239958::1239434::1239534::1239652:	1239652	ORF:5UTR:3UTR	ORF	0.597222	0.660035	1.32307	1.0223	16611
YEL034W	chrV	474	HYP2	Protein	41394	1715.22	10.7442	46052	2098.46	11.0351	1906.84	10.897	22153	1078.07	10.0742	32285	1409.74	10.4612	1243.91	10.2807	0.65234	-0.616305	10	9	720	6.88337	14.5219	0.00761568	AAGGAAGCTGCTAGAACCGATTAAACCGGTTAACATCATGGC:AAAAAAAAACTCCGACGCCCCTTCCATCACATCATGTACTCTTCGCTGAACCGG::AATTTTTTTTTCGTTCTCCTAAAG::TACCTTTGAAACTGCTGACGCTGGTTCCTCCGCCACCTACCC::ATACCTTTGAAACTGCTGACGCTGGTTCCTCCGCCACCTACCC::AATGTTCTGCCTTGAGAAAGAACGGTTTCGTTGTC::TTTGCAAACTGCTTTTGATGAAGGTAAGGACTTGATGGTTACC::AAACTGCTTTTGATGAAGGTAAGGACTTGATGGTTACC::CCATCTCCTTCAAGGAAGCTGCTAGAACCGATTAAACCGGTTAAC:	86154:86220::86280::85702::85724::85772::86044::86068::86115:	86220	ORF:3UTR	3UTR	11	9	342	3.57741	7.54727	0.0060674	AAAAAAGAAAAAAAAACTCCGACGCCCCTTCCATCACATCATGTACTCTTCGCTGAACCGGGTTTTTTTCTTTGC:AATTTTTTTTTCGTTCTCCT::AAACTGCTGACGCTGGTTCCTCCGCCACCT::AAACTGCTGACGCTGGTTCCTCCGCCACCTACCC::CCTTGAGAAAGAACGGTTTCGTTGTCATCAAGAGTAGACCATGTAAGATTGTCGACATGTCCACTTCTAAG::ATTGTCGACATGTCCACTTCTAAGACTG::ATGGAAGTTCCAGTTGTCAAG::AAACTGCTTTTGATGAAGGTAAGGACTTGATGGTTACC::AAGGAAGCTGCTAGAACCGATTAAACCGGTTAAC:	86182:86271::85717::85734::85749::85807::85927::86049::86126:	86182	ORF:3UTR	3UTR	0.475	0.524958	0.804731	0.685383	51065
YGR008C	chrVII	255	STF2	Protein	6071	467.606	8.86915	5994	507.699	8.98783	487.653	8.92971	16192	1464.72	10.5164	12776	1036.98	10.0182	1250.85	10.2887	2.56504	1.35898	4	3	717	6.85468	26.8811	0.0551235	AAGGATAGTGGCCTTCTCCACTG:AAAAGTTTGAAAACGTCCAAAAG::AAGTGGACCGAACGTGAAGGAAAGGCTGATCC:	508054:508138::508349:	508138	ORF:3UTR	ORF	5	5	2638	27.5941	108.212	0.0865111	TTTTTTGATCTCTGAAGGATAGTGGCCTTCTCCACTG:ATCTCTGAAGGATAGTGGCCTTCTCCACTG::AACAAAAGTTTGAAAACGTCCAAAAG::AAAGATAGAAGAGGCTCAAATTTGCAATCGCATGAACAAAAGTTTGAAAACGTCCAAAAG::TAATTGGGGTAAGCCAGGCGATGAGATTGATGACTT:	508057:508078::508141::508175::508210:	508175	ORF:3UTR	ORF	3.67922	4.06618	1.58523	1.15723	2168
YGR085C	chrVII	525	RPL11b	Protein	16159	604.526	9.23966	16389	674.254	9.39715	639.39	9.32055	5864	257.649	8.00926	5269	207.723	7.69852	232.686	7.86224	0.363919	-1.45831	18	12	705	6.73996	12.838	0.0200786	ACGCTGATGTGCTCGATAAATAATTTGGTCTCGGTATAGTCAGTGACAACATCAACT:ACCGTCTCTTGGTTCAAGCAAAAG::AAGAAAGAGATGTAAGGGTACTGTTGGTAACTCCCACAAGAC::ATCGGTATTTTCGGTATGGATTTCTATGTCGTCATGAACAGACCAGGTGCT::ATCCATCGGTATTTTCGGTATGGATTTCTATGTCGTC::ACAGAAACTTCTCTGCTACCGGTAACTTCGGTTTCGGTATTGACGAACACATTGACTTGGGTATCAAG::CTACCGGTAACTTCGGTTTCGGTATTGACGAAC::ACGTTACCGTCAGAGGTCCAAAGGCTGAAGAAATTTTGGAAAGAGGTTTGAAGGTCAAGGAATACC::ACGTTA…	648349:648410::648476::648513::648535::648569::648604::648643::648667::648741::648793::648855:	648667	ORF:3UTR	ORF	11	9	543	5.67992	10.8189	0.0464956	TCAACTACTTAATATATAAG:AATTTGGTCTCGGTATAGTCAGTGACAAC::ACCGTCTCTTGGTTCAAG::TAAGGGTACTGTTGGTAACTCCC::TCGGTATTTTCGGTATGGATTTCTATGTCGTCATGAACAGACC::AACTTCGGTTTCGGTATTGACGAACACATTGACTTGGGTATCAAGTATGACCCATCCATCGGTATTTTCGGTATGGATTTCTATGTCGTCATGAAC::AAGAAATTTTGGAAAGAGGTTTGAAGGTCAAGGAATACCAATTGAGAGACAGAAACTT::CCAGATACACTGTCAGAACTTTCGGTATCAG::AACAATTATCTGGTCAAACTCC:	648342:648359::648416::648454::648525::648581::648643::648742::648794:	648794	ORF:3UTR	ORF	0.770213	0.851219	2.33904	1.67783	11831
YPL004C	chrXVI	1026	LSP1	Protein	16712	319.92	8.32157	17691	372.422	8.54079	346.171	8.43534	30174	678.389	9.40597	30953	624.413	9.28636	651.401	9.3474	1.88173	0.912062	21	18	704	6.7304	6.55985	0.0189497	AAGTATTGTTCGGCCAATATTCCGGTATTGTAATC:TTTTTCACCAGCTCGTGTCTACCT::AAGAATGCACAGAACTTACTCTTTAAGAAATCAAAGAGCTCC::ATACCTCCGGTTCTGAAAAC::AATGGACTACTGAAGTTCCTGTAGATGATGAAGCCC::AAGACGAAGATGGTGAAGAAGAAGAAGAACCTGAAATCC::AGACCGTTGATGACG::ATTATGGATGCTGAATCGGCCTTGGAATCTTGGACCCTAGAC::AAAGGCCTTATTGGAGCTGCTAGATGACTCTCCTGTCACTC::AATCTTTGGTTGCGGAGGCTCAATTATCGAATATCAC::AATCTTTGGTTGCGGAGGCTCAATT::ATGAGTTGGGTGAACTACAGGA…	550509:550571::551661::550649::550710::550785::550821::550903::550958::551110::551122::551316::551353::551381::551445::551478::551500::551598:	550903	ORF:5UTR:3UTR	ORF	24	21	955	9.98954	9.73639	0.0149469	AAGACCTAATAATTAACCTTTCTCTTGTTCTCCTTTGCCGTAAG:AATTTCATCTGAATTTGGTTCAAGTATTGTTCGGCCAATATTCCGGTATTGTAATC::AATTTCATCTGAATTTGGTTCAAGTATTGTTCGGCCAATATTCCGGTATTGTAATCACCTTTATAATTAATTG::TTGTGCTTGTTTTTCACCAGCTCGTGTCTACCT::ATACCTCCGGTTCTGAAAAC::AAGTAGTCGAAGAAGAGGAAGTTGAATGGACTACTGAAGTTCCTGTAGATGATGAAGCCC::ATTTCATCAGACCGTTGATGACGTCTATG::AAATTATTATGGATGCTGAATCGGCCTTGGAATCTTGGACCCTAGACATGGCTGCAGTCAAACC::CTTCT…	550469:550540::550554::550577::550648::550748::550824::550849::550903::550993::551004::551087::551122::551240::551273::551321::551332::551460::551529::551584::551598:	550903	ORF:3UTR	ORF	1.35653	1.49921	0.796716	0.674383	13478
YHR183W	chrVIII	1470	GND1	Protein	27844	372.027	8.53926	28344	416.461	8.70204	394.244	8.62294	39073	613.13	9.26005	58978	830.404	9.69767	721.767	9.49539	1.83076	0.872445	14	11	696	6.65392	4.52648	0.0114814	AAAGGAAATCTCCAACCTGGACATAAACC:AAAATTTGATCTTGAACGCTGCTGACC::AACCAAATCGTCCCACTTTTGGAAAAGGGTGATATTATCATCGATGGTGGTAACTCTC::AAAAGGGTACTGGTAAGTGGACTGCCATCAACGCCTTGGATTTGGGT::ACTGGTAAGTGGACTGCCATCAACGCCTTGGATTTGGG::ATCCGTGAAGCTGCTGCTACTTATGGCTGGAAACTAAAC::CTACTTATGGCTGGAAACT::CTCAATCTGGTTGGAGAAAG::AACGTGACTACTTTGGTGCTC::AAGGATATCCATATCAACTGGACTGGCCACGGTG::AAGCTTAAAGGAAATCTCCAACCTGGACATAAACC:	472436:471008::471255::471749::471775::471990::472003::472161::472301::472379::472428:	472164	ORF:3UTR	ORF	16	13	1219	12.751	8.67418	0.012018	AAAGGAAATCTCCAACCTGGACATAAACC:AAGAGATTGGGTGGGTTTACCG::AGATATTTTGAAATTCGACGACGTCGACGGTAAGCC::AACGCCTTGGATTTG::ATCCGTGAAGCTGCTGCTACTTATGGCTGGAAACTAAACAACCCTGCCATCGCTTTGATGTGGAGAGGT::CTACTTATGGCTGGAAACTAAAC::ATTAGATCTGTTTTCTTGGGTC::AAGGCTCAATCTGGTTGGAGAAAGTCAATTGCGTTGGCT::CCTTTTCCACCGCTTTGTCTTTCTACG::ACGATGGGTACAGATCTGAAAGATTGCCAGCC::AACGTGACTACTTTGGTGCTCAC::AAGGATATCCATATCAACTGGACTGGCCACGGTGGTAATG:…	472438:471590::471664::471775::471980::471998::472076::472162::472221::472267::472310::472380::472415:	472162	ORF:3UTR	ORF	1.75144	1.93564	1.05729	1.22937	45097
YGR027C	chrVII	327	RPS25a	Protein	52010	3123.91	11.6091	49408	3263.47	11.6722	3193.69	11.641	19693	1389.18	10.44	25448	1610.73	10.6535	1499.95	10.5507	0.469661	-1.09031	7	6	695	6.64436	20.3191	0.00636227	ACACCAGAGCTACTGCTTCTGAATAAACAGGGAACGGGTTATATAATTTTAAATAATCTG:ATTGGTGGTTCTTTAGCTAGAATTGCTTTGAGACACTTGGAAAAG::AACTTACAGATACGTTTCTGTCTCTGTTTTGGTCGACAGATTAAAGATTGGTGGTTCTTTAGCTAGAATTGCTTTGAGACACTTGGAAAAGGAAG::TCCATGAAAGACAGAGCTCAACACGCTGTCATTTTAGACCAAGAGAAGTACGAC::AAAGCTGCCAAAGCCGCTGCTGCCCTTGCTGGTGGTAAGAAGTCTAAGAAGAAGTGGTCCAAAAAGTCCATGAAAGACAGAGCTCAAC::CCCTTGCTGGTGGTAAGAAGTCTAAGAAGAAGTGGTCCAAAAAG:	534157:534228::534272::534331::534360::534402:	534228	ORF	ORF	7	5	452	4.72803	14.4588	0.00963952	AATCTCCAAGCACTCCAAGCAAGCTATCTACACCAGAGCTACTGCTTCTGAATAAACAGGGAACGGGTTATATAATTTTAAATAATCTG:TTTTGGTCGACAGATTAAAGATTGGTGGTTCTTTAGCTAGAATTGCTTTGAGACACTTGGAAAAGGAAGGTATCATC::CTCAACACGCTGTCATTTTAGACCAAGAGAAGTACGAC::CCGCTGCTGCCCTTGCTGGTGGTAAGAAGTCTAAGAAGAAGTGGTCCAAAAAGTCCATGAAAGAC::CTGCCCTTGCTGGTGGTAAGAAGTCTAAGAAGAAGTGGTCCAAAAAGTCCATGAAAGAC:	534129:534228::534335::534383::534408:	534228	ORF:3UTR	ORF	0.65036	0.718761	1.53038	1.11097	54663
YMR230W	chrXIII	318	RPS10b	Protein	10905	673.532	9.3956	10242	695.645	9.44221	684.589	9.41909	2456	178.154	7.47698	2665	173.455	7.43842	175.804	7.45783	0.256803	-1.96127	7	6	694	6.6348	20.8641	0.0304769	TAAACTATTTTCTATTTAATATTAGACTATTCTTTATTTTGTTCTCTCTCG:AAATAGAAGGTGTTGTCGTCGCTAAGAAGGATTTC::AAGGTGTTGTCGTCGCTAAGAAGGATTTCAACC::ACTTCTAAGGGTTACGTTAAGACTC::ACTTTGACTGAAGAAGGTGTTGAATACTTGAGAGAATACTTGAACTTGCCTGAACACATTGTCCCAGGTACC::ATTCAAGAAAGAAACCCATCCCAAAGACCTCAAAGAAGATACTAAGTGCGTTGTTAC:	733181:732870::732894::732982::733085::733126:	733085	ORF:3UTR	ORF	2	2	15	0.156904	0.493408	0.00280658	ATTTTGTTCTCTCTCGTAAT:AAGGTGTTGTCGTCGCTAAGAAGGATTTCAACC:	733196:732902:	733196	ORF:3UTR	3UTR	0.0216138	0.0238871	0.0930171	0.0633913	7559
YDR500C	chrIV	267	RPL37b	Protein	7440	547.295	9.09618	7274	588.426	9.20072	567.861	9.14939	2364	204.235	7.67408	2400	186.044	7.5395	195.14	7.60836	0.34364	-1.54103	6	6	692	6.61568	24.7778	0.0436336	AAACCGGTTCTGCTAAGGCTACTTCTGCTT:ATTTAAGAACGGTTTCCAAACCGGTTCTGCTAAGGCTACTTCTGCTTAAATTTG::GAAGACACACTACTGGTACCGGTAGAATGAGATATTTGAAGCATGTCTCCAGAAGATTTAAGAACGGTTTCC::AAAAGAAGACCTGTTCCTCTTGTGGTTACCCATCCGCTAAGACTAGATCTCACAACTGGGCTGCCAAGGCAAAG::ACCTTGTGTAACAGATGTGGTCGTCGTTCTTTCCATG::ACCTTGTGTAACAGATGTGGTCGTCGTTCTTTCCATG:	1450214:1450246::1450257::1450339::1450380::1450409:	1450339	ORF	ORF	0	0	0	0	0	0	0	0	#N/A	0	#N/A	#N/A	#N/A	#N/A	#N/A	5977
YML063W	chrXIII	768	RPS1b	Protein	89473	2288.18	11.16	89421	2514.83	11.2962	2401.51	11.2297	38069	1143.41	10.1591	39886	1074.92	10.07	1109.17	10.1153	0.461863	-1.11446	19	17	691	6.60612	8.60172	0.0035818	TTTTCTCTTTATTATTAATATAATT:AAAAAACCGATCTAGACTAATCATGGCTGTTGGTAAGAATAAGAGACTATC::ATGGCTGTTGGTAAGAATAAGAGACTATCC::TTAACAAGTCCACTGGTTTGAAGAATGCTTCCGATGCTTTGAAGGGTAGAGTTGTCGAAG::AAGAATGCTTCCGATGCTTTGAAGGGTAGAGTTGTCGAAGTTTGTTTGGCTGACTTGCAAGGTTCTGAAGACC::AAAGGTCAAGTTGAGAGTCGATGAAGTTC::TTTGGCTGACTTGCAAGGTTCTGAAGACCATTCTTTCAGAAAGGTCAAGTTGAGAGTCGATGAAGTTCAAGGTAAGAACTTGTTGACCAACTTCCACG::ACTTCACTACCGACAAATTG…	147317:146460::146495::146669::146700::146727::146748::146807::146876::146958::146976::146993::147031::147060::147074::147160::147243:	147243	ORF:5UTR:3UTR	ORF	13	13	244	2.5523	3.32331	0.00299622	ATTAATATAATTAATTATTACTAAAAAAAAGAAGGTGACGC:ACTAATCATGGCTGTTGGTAAGAATAAGAGACT::AAGAAGAAGGTCGTTGACCC::CCCCATCCACTTTTGAAAACAGAAATGTTGGTAAG::AAGGGTAGAGTTGTCGAAGTTTGTTTGGCTGACTTGCAAGGTTCTGAAGACCATTCTTTCAGAAAGGTCAAGTTGAGAGTCGATG::GTAGAGTTGTCGAAGTTTGTTTGGCTGACTTGCAAG::ATTCTTTCAGAAAGGTCAAGTTGAGAGTCGATGAAGTTC::TAAGAACTTGTTGACCAACTTCCACGGTATGGACTTCACT::ATGATTACGTTTTGAGAATCTTTGCTATTGCCTTCACC::AAAAGTTATTTCTGA…	147351:146480::146530::146582::146665::146704::146726::146774::146873::146993::147016::147032::147098:	147016	ORF:5UTR:3UTR	ORF	0.353111	0.39025	0.844947	0.631185	77463
YAL005C	chrI	1929	SSA1	Protein	97005	987.692	9.94792	91855	1028.49	10.0063	1008.09	9.97741	158141	1891.06	10.885	188313	2020.53	10.9805	1955.79	10.9335	1.94009	0.956127	29	27	677	6.47228	3.35525	0.00332832	TTTAATGATCTGGGT:CTGAAGGTCCAACCGTTGAAGAAGTTGATTAAGCCAATTGGTGCGGCAATTGATAATAACG::ATGTCTAAGTTGTACCAAGCTGGTGGTGCTCCAGGTGGCGCTG::ATGACAAGTTGAAGGAGTTGCAAGACATTGCCAACCCAATC::ACTATTTCTTGGTTAGACAGCAACACC::ACTCTTTGAAGAACACCATTTCTGAAGCTGGTGACAAATTG::ATTGCTTACTCTTTGAAGAACACC::AAGGAAGATATCGAAAAGATGGTTGCTGAAGCCGAAAAATTCAAGGAAGAAGATGAAAAGGAATCTCAAAGAATTGCTTCCAAGAACC::AATGTTTCCGCCGTCGAAAAGGGTACTGGTAAGTCTAACAAGAT…	139459:139487::139600::139669::139692::139770::139808::139820::139941::139977::139990::140015::140138::140239::140290::140315::140379::140449::140496::140506::140594::140670::140696::140910::141136::141306::141393:	140449	ORF:3UTR	ORF	38	32	908	9.49791	4.92375	0.00251752	ATTCTATACGCTATAGAGAAAGGAAATTTTTC:CCAATTGGTGCGGCAATTGATAATAACGAAAATGTCTTTTAATGATCTGGGTATAATGAGGAATTTTCCGAACGTTTTT::ACCAAGCTGGTGGTGCTCCAGGTGGCGCTGCAGGTGGTGCTCCAGGCGGTTTCCCAGGTGGTGCTCCTCCAGCTCC::ATGTCTAAGTTGTACC::ACCACTGCCAGCAAGGAAGAATTCGATGACAAGTTGAAGGAGTTG::GCCAGCAAGGAAGAATTCGATGACAAGTTGAAGGAGTTGCAAGAC::ATTTCTGAAGCTGGTGAC::ATTGTCCAAGGAAGATATCGAAAAGATGGTTGCTGAAGCCG::TTTCCGCCGTCGAAAAGGGTACTGGTAAGTCT…	139371:139491::139557::139625::139662::139688::139784::139882::139961::140014::140072::140226::140257::140306::140401::140445::140472::140492::140525::140586::140672::140723::140761::140825::140852::140870::141074::141150::141275::141290::141312::141406:	140473	ORF:3UTR	ORF	1.34121	1.48227	0.764021	0.834341	128180
SUP19	chrV	82	tS(UGA)E	tRNA	0	0	#NUM!	0	0	#NUM!	0	#NUM!	0	0	#NUM!	0	0	#NUM!	0	#NUM!	#N/A	#N/A	2	1	674	6.44359	78.5804	#N/A	CTTGAAATCTGTTGGGCTCTGCCCGCGCTGGTTCAAATCCTGCTGGTGTCGTTT	288440	288441	tRNA	tRNA	2	1	516	5.39749	65.823	#N/A	GACTTGAAATCTGTTGGGCTCTGCCCGCGCTGGTTCAAATCCTGCTGGTGTCGTT	288441	288441	tRNA	tRNA	0.765579	0.846098	#N/A	#N/A	0
YNL178W	chrXIV	723	RPS3	Protein	34251	930.454	9.86179	31052	927.644	9.85743	929.049	9.85961	14144	451.26	8.81782	16750	479.505	8.9054	465.383	8.86227	0.500924	-0.997337	14	11	671	6.41491	8.87263	0.00955023	TACAATAATTTCTTCTATTCTAGTG:ACTACAAAAATGGTCGCTTTAATCTCTAAG::CTGACGGTGTCTTCTACGCTGAATTGAACGAATTCTTC::TCTTCTACGCTGAATTGAACGAATTCTTCACC::TGAAGAAGGTTACTCCGGTGTTGAAGTCCGTGTCACTCCAACCAAGACCGAAGTTATCATCAGAGCTACC::AAGATGTTTTGGGTGAAAACGGTAGAAGAATCAACGAATTAACTTTGTTGGTTCAAAAG::AAATTTGCTGACGGTTTCTTGATTCACTCTGGTCAACCAGTC::TACTAGACACGTCTTGATG::AGCTAAGAGCAGAACTGGTCCAAAGGCTTTGCCAGATGCTGTCACC::ATCATTGAACCAAAAGAAGAA…	303454:302671::302721::302747::302815::302861::303153::303210::303257::303315::303378:	303153	ORF:5UTR:3UTR	ORF	21	15	1199	12.5418	17.3469	0.0372746	ATTTAATTATTAAATAC:AATAATTTCTTCTATTCTAGTGCACTT::CTAGTCGCTGACGGTGTCTTCTACGCTG::AAGTCCGTGTCACTCCAACCAAGACCGAAGTTATCATCAGAGCTACCAGAACTCA::TCCGTGTCACTCCAACCAAGACCGAAGTTATCATCAGAGCTACCAGAACTC::ATGTTTTGGGTGAAAACGGTAGAAGAATCAACGAATTAACTTTGTTGGTTCAAAAG::AACGAATTAACTTTGTTGGTTCAAAAG::AAAGAGTTCAAGACCGTGGTTTGTCCGCTGTCGCTCAAGCTGAATCT::AAATTCAAATTGTTGAACGGTTTGGCTATCAGAAGAGCTGCTTACGGTGTCGTCAGATACGTTA::CTAAGGGTTG…	303410:303454::302723::302792::302811::302862::302897::302981::303018::303076::303167::303224::303257::303307::303354:	303018	ORF:3UTR	ORF	1.78689	1.97482	3.94236	3.05151	33957
YNL138W	chrXIV	1581	SRV2	Protein	17642	219.167	7.77589	21234	290.088	8.18035	254.628	7.99225	17263	251.871	7.97654	22413	293.417	8.19681	272.644	8.09087	1.07075	0.0986268	9	7	670	6.40535	4.05146	0.0159113	AAAAAAGACGGTATGGATTTTGCTGACGCGATGGCAC:AACAAACTCACAAAAATCCTG::ATTCCCTACCTCAAATCTCCATTG::AACGTCAACTTACCAATCGGCGAG::ATTACGTAGAATTCCCAATCCCTG::ATTACGTAGAATTCCCAATCCCTG::ATAGCTTCGCTGATGGTAAGTTCAAATCTG:	367467:367735::368121::368202::368233::368250::368290:	368290	ORF	ORF	7	6	995	10.4079	6.58314	0.0241456	AAAACCGGATTATTCTTCTC:CTTCCGTCTTTGAAATCTCTAATG::AAATCTCCATTGATAAATCTGACGGCGGTAAC::AAGGAATCCTTGAATACTGAAATCT::AACGTCAACTTACCAATCGGCGAGGACGATGATTACGTAGAATTCCCAATCCCTGAACAGATGAAGCATAGCTTCGCTGATGGTAAGTTCAAATCTG::CTTCGCTGATGGTAAGTTCAAATCTG:	367138:367617::368114::368168::368202::368290:	368290	ORF	ORF	1.48507	1.64127	1.53281	1.45339	19048
YPL143W	chrXVI	324	RPL33a	Protein	55365	3356.22	11.7126	57613	3840.66	11.9071	3598.44	11.8132	15742	1120.75	10.1302	28606	1827.38	10.8356	1474.06	10.5256	0.40964	-1.28757	5	5	663	6.33843	19.5631	0.00543654	AAATGTCTCTTTGATCAAGATCGAAGGTGTCGCTACTCCACAAG:GATCAAGATCGAAGGTGTCGCTACTCCACAAG::CTCAATTTTACTTGGGTAAG::TCAGGGGTTCTAAGATTAGAGTTATGTGGGGTAAGGTTACCAGAACTCACGGTAACTCTGGTGTCGTTAGAGCCACCTTCAG::AATTTGCCAGCCAAGACCTTCGGTGCTTCTGTTAGAATCTTCTTGTACCCATCCAACATCTAAATTTG:	282743:282755::282785::282842::282916:	282916	ORF	ORF	8	8	473	4.9477	15.2707	0.0103596	AAACATCGTTATTTTCTCTTTTATTACT:AAATTGAAAAATGGCTGAATCCC::AACCCAAATGTCTCTTTGATCAAGATCGAAGGTGTCGCTACTCC::GATCAAGATCGAAGGTGTCGCTACTCCACAAG::AACTCACGGTAACTCTGGTGTCGTTAGAGCC::ACGGTAACTCTGGTGTCGTTAGAGCCACCTTC::AATTTGCCAGCCAAGACCTTCGGTGCTTCTGTTAGAATCTTCTTGTACCC::AAGACCTTCGGTGCTTCTGTTAGAATCTTCTTGTACCC:	283022:282120::282724::282746::282865::282898::282916::282930:	282916	ORF:5UTR:3UTR	ORF	0.713424	0.788458	1.92476	1.32678	63862
YKL180W	chrXI	555	RPL17a	Protein	34200	1210.3	10.2411	34791	1353.95	10.403	1282.13	10.3243	12885	535.531	9.06483	13641	508.709	8.9907	522.12	9.02824	0.40723	-1.29609	13	11	655	6.26195	11.2828	0.00880006	TAATTTTATCTCCCCGTCATATCACATAACTCTAAAATAAG:AATTTTATCTCCCCGTCATATCACATAACTCTAAAATAAG::AAAATGGCTAGATACGGTGCTACTTCCACTAACCCTG::ATACGGTGCTACTTCCACTAACCCTG::CTAAATCCGCTTCTGCTCG::ATTAACGGTTGGGAATTGACCAAGGCTCAAAAATACTTGGAACAAGTTTTGGACCACC::AACTCTTCCATCGGTAGAACTGCTCAAG::TTTGGATGCTACTAAATTGTACGTTTCTC::AAAGGTTTGGATGCTACTAAATTGTACG::CAAAGAAGAAGAACTTACAGAGCTCACGGTAGAATCAAC::AACTTACAGAGCTCACGGTAGAATCAACAAGTACG…	110191:110212::109281::109295::109308::109383::109485::109894::109909::109947::109958:	110212	ORF:3UTR	3UTR	14	12	641	6.70502	12.0811	0.0231386	ATAATATAATTCTCTGTTAATTTT:AATTTTATCTCCCCGTCATATCACATAACTCTAAAATAAG::ATACGGTGCTACTTCCACTAACCCTG::CTACTTCCACTAACCCTGCTAAATCCGCTTCTGCT::TTCTGCTCGTGGTTCCTACTTG::ATTAACGGTTGGGAATTGACCAAGGCTCAAAAATACTTGGAACAAGTTTTGGACCACC::AGATTTAACTCTTCC::AATTTGGTGTCACCAAG::AAGAACTTACAGAGCTCACGGTAGAATC::AAGAACTTACAGAGCTCACGGTAGAATCAACAAGT::AATCTTCTCCATCCCACATTGAATTAGTTGTCACTGAAAAGGAAGAAGCTGTCGCCAAGGCTGCTGAAAAGAAGG::AAA…	110166:110213::109295::109309::109326::109388::109465::109492::109963::109976::110005::110106:	110213	ORF:3UTR	3UTR	0.978626	1.08155	2.65588	1.79331	30729
YNL079C	chrXIV	600	TPM1	Protein	22490	736.204	9.52396	22100	795.557	9.63582	765.88	9.58098	13376	514.243	9.00631	9725	335.471	8.39004	424.857	8.73083	0.55473	-0.850142	16	12	651	6.22371	10.3728	0.0135437	ATGGGCAAACGAAACTAAAATAAGAACC:ACGCTGGTCTTTGTTCCTTGTTCTTGAGCAAATC::TTTTCTTTTTCTTTTCCCC::ACGAAATTGCTGCATCTCTGGAAAACTTGTGATCT::AATTGGAAAGAAGAGTAGCTGCCTTGGAAGAACAAAGAGAAGAATGGGAAAGAAAGAACGAGGAATTGACCGTC::AATTGGAAAGAAGAGTAGCTGCCTTGGAAGAAC::ACTGAGAAATTGAGAGAGTCCGACTTGAAG::AAGCAATTGTCCGAGGACTCTCACCACTTGCAGTCCAAC::AATTGTCCGAGGACTCTC::AGATCAAGTCCTTGACGGTGAAGAACCACC::AATCAGATCAAGTCTTTAACCGTCAAAAACCAGCAATTGG…	478457:478513::478530::478583::478649::478676::478724::478812::478846::478898::478995::479028:	478462	ORF:3UTR	3UTR	17	15	629	6.5795	10.9658	0.0258106	CTCATGGGCAAACGAAACTAAAATAAGAACC:TTTTCTTTTTCTTTTCCCCAACACGCTGGTCTTTGTTCCTTGTTCTTGAGCAAATCAAACGCTCATGGGCAAACGAAACTAAAATAAGAACC::TTTTCTTTTTCTTTTCCCCAACACGCTGGTCTTTGTTCCTTGTTCTTGAGC::AAAGAAGAGTAGCTGCCTTGGAAGAACAAAGAGAAGAATGGGAAAGAAAGAACGAGGAATTGACCGTCAAGTACG::AAATTGAGAGAGTCCGACTTGAAGGCAGATC::ACTGAGAAATTGAGAGAGTCCGACTTGAAGGC::AATTGGAAGAAGACTTGGAGGAAAGCGACACC::AAGCAATTGTCCGAGGACTCTCACC::AATTGGAGGAAGAGA…	478477:478493::478519::478693::478709::478725::478752::478842::478852::478895::478926::478979::478995::479028::479078:	478493	ORF:3UTR	3UTR	0.966206	1.06783	1.92495	1.58808	12990
YMR142C	chrXIII	600	RPL13b	Protein	31745	1039.16	10.0212	30233	1088.33	10.0879	1063.75	10.0549	11617	446.618	8.8029	15175	523.473	9.03197	485.045	8.92198	0.455978	-1.13296	10	9	651	6.22371	10.3728	0.00975124	AATTTTATGTACACTGTATAATGGGAAGCCATCACTCATAAC:TATCAGAGAAAAGAGGGCTAGAGAGAAGGCTGAAGCTGAAGCTGAAAAGAAG::AATGGTGAATCTGCTTTCAGAACCTTGAGATTAGCCAGATCCGAAAAG::AAGTTTTGTCTGCTGCTGCCACTTTCCCAATTGCTCAACCAGCT::CTAACGTTCAAAGATTGAAGGAGTACCAATCCAAGATTATCGTTTTCCCAAGAGACGGTAAGGCTCCAGAAGCTGAAC::AAGAAATCTTTGACGCTAACGTTCAAAGATTGAAGGAGTACC::AGGTTTCACCTTGGCTGAAGTTAAGGCCGCTGGTTTGACTGCTGCTTACGCCAGAACCATTGGTATTGCTGTTGACCACAG:…	550124:550228::550305::550374::550445::550477::550536::550657::550701:	550228	ORF:3UTR	ORF	17	14	625	6.53766	10.8961	0.0224641	TATAATTTTATGTACACTGTATAATGGGAAGCCATCACTCATAACAAAATATTCTG:TATAATTTTATGTACACTGTATAATGGGAAGCCATCACTCATAACAAAATATTCTG::AGAGGTATCAGAGAAAAGAGGGCTAGAGAGAAGGCTGAAGCTGAAGCTGAAAAG::AAGACAATGGTGAATCTGCTTTCAGAACCTTGAGATTAGCCAGATCCG::AAGTTTTGTCTGCTGCTGCCACTTTCCCAATTGCTCAACCAGCTACCGATG::AAGAGACGGTAAGGCTCCAGAAGCTGAAC::AAGAGACGGTAAGGCTCCAGAAGCTGAAC::AGTACCAATCCAAGATTATCGTTTTCCC::AACGTTCAAAGATTGAAGGAGTACC::TTTCAC…	550097:550124::550249::550327::550372::550397::550419::550440::550472::550576::550598::550632::550669::550748:	550375	ORF:3UTR	ORF	0.960061	1.06104	2.32694	1.72399	33463
YCL009C	chrIII	930	ILV6	Protein	28761	607.409	9.24652	32360	751.546	9.55372	679.477	9.40828	20699	513.405	9.00395	35339	786.48	9.61927	649.942	9.34417	0.956533	-0.0641136	13	10	647	6.18547	6.65104	0.00978847	AAAAGATCAGCGAAATCGTCGACATTTCCCAACTACCACCTGGTTAGGTTAGTCTCTCGGCCTTGCGATCGCCCTCGGGACTCTCCTCTATAC:AAGAACTCCTTTGAAGACAAGCACC::CCTTCTTGAAGTTGGTCGAGCCATTCGGTGTCCTAGAGTGTGCAAGAAGCGGT::CCACACGTATCTCTGCCTTCTTG::ACCAACTTGACCAACAACTTTGGAGGTCGTGTCGTCGACATC::CAATTCCACCCTGCCAACTTGCCCGCCAGT::AATTGGTCGCCGAAATC::TCTACGCCGTCCTAGACTATACCAATTCTGAGATCATC::CCCGTCTACGCCGTCCTAGACTATACCAATTCTGAGATCATCAAAAG::ATGTGCTACCATGG…	104632:104690::104757::104792::104873::104942::104968::105078::105096::105488:	104632	ORF	ORF	15	13	851	8.90167	9.57169	0.014727	TCTCTCGGCCTTGCGATCGCCCTCGGGACTCTCCTCTATACATCTATATAACG:CGAAATCGTCGACATTTCCCAACTACCACCTGGTTAGGTTAGTCTCTCGGCCTTGCGATCGCCCTCGGGACTCTCCTCTATACATCT::AAGTTGGTCGAGCCATTCGGTGTCCTAGAGTGTGCAAGAAGCGGTATGATGGCATTGCCAAGAACTCCTTTGAAGACAAGCACCG::AAGTTGGTCGAGCCATTCGGTGTCCTAG::TTGTCTGCAAAACCCACACGTATCTCTG::AACTTTGGAGGTCGTGTCGTCGACATC::AATTGGTCGCCGAAATCAGAGAAAAG::AATTGGTCGCCGAAATC::TGATGGCCAGAATCTCTCTATTGGGTACTGAAT…	104569:104632::104687::104756::104780::104848::104943::104968::105019::105082::105101::105325::105502:	104632	ORF:3UTR	ORF	1.3153	1.45364	1.51969	1.15611	36561
YLR441C	chrXII	768	RPS1a	Protein	63705	1629.19	10.6699	58850	1655.07	10.6927	1642.13	10.6814	26210	787.225	9.62063	22300	600.98	9.23117	694.103	9.43901	0.422685	-1.24235	16	15	643	6.14723	8.0042	0.00487428	ATAATTCTATAACTATACTACTG:TTTAGTCTCTTTAATAACTCTCTATTCTATGATGTCATTAACCTCGTCAAAAAG::AATCGTTTAATCATGGCTGTCGGAAAGAATAAGAGACTATCCAAG::AAGTCTTGGAAACTGTGTAAAGGAACC::AAAGTTCGATGTCGGTGCTTTGATGGCTTTGCACGGTGAAGGTTCTGGTGAAGAAAAGGGTAAGAAGG::AAGGAAATTGAAAACGCCACCAAGGACATTTTCCCACTACAAAAC::AAGGAAATTGAAAACGCC::TTATTTCCGAAATCTTGACTAAGGAAGTTCAAGGATCTACCTTGGCCCAATTGACCTCCAAG::TTCAAGGATCTACCTTGGCCC::ATTACGTTTTGAGAATCTT…	1017976:1018011::1018915::1018148::1018194::1018282::1018326::1018358::1018374::1018490::1018514::1018644::1018687::1018862::1018892:	1018011	ORF:5UTR:3UTR	3UTR	22	19	1175	12.2908	16.0036	0.0230566	AATTCTATAACTATACTACTG:TTTAGTCTCTTTAATAACTCTCTATTCTATGATGTCATTAACCTCGTCAAAAAG::AATAAAATAGAAAGGAAAGGAAC::AATCGTTTAATCATGGCTGTCGGAAAGAATAAGAGACTATCCAAG::TTCGATGTCGGTGCTTTGATGGCTTTGCACGGTGAAGGTTCTGGTGAAGAAAAGGGTAAGAAGGTTACCGGTTTCAAGGACG::ACGGTGAAGGTTCTGGTGAAGAAAAG::CCACCAAGGACATTTTCCCACTACAAAAC::AAGGAAATTGAAAACGCCACCAAGGACATTTTCCCACT::AAGGAAGTTCAAGGATCTACCTTGGCCCAATTGAC::AAGTTCAAGGATCTACCTTGGCCCAATTG…	1017981:1018010::1018121::1018920::1018177::1018205::1018282::1018314::1018355::1018374::1018404::1018505::1018535::1018603::1018664::1018762::1018803::1018838::1018879:	1018010	ORF:5UTR:3UTR	3UTR	1.82737	2.01956	4.77794	3.69549	40560
YBL027W	chrII	570	RPL19b	Protein	41059	1414.79	10.4664	38510	1459.25	10.511	1437.02	10.4889	15250	617.146	9.26947	15405	559.375	9.12767	588.261	9.20031	0.409361	-1.28855	6	6	641	6.12811	10.7511	0.0074815	AAATAATTAGCTAAGAAATTACGTACCTTCTCATTGTTCTATATATGTTTTATTTTCTCTAAAATGTACCAAAT:TTTTATTTTCTCTAAAATGTACC::AAAAGAGACTTGCCGCTTCTGTTGTCGGTG::TTGGTAAGAGAAAGGTTTGGTTAGACCCAAACGAAACTTCTGAAATTGCCCAAGCCAACTCTAGAAATGCC::AGAAGATTACGTGTCTTGAGAAGATTATTGGCCAAGTACCGTGACGCTGGTAAGATTGAC::ACGCTTTGCTAAAGGAAG:	169385:169432::168826::168907::169147::169355:	168907	ORF:3UTR	ORF	11	9	1125	11.7678	20.6452	0.0350954	AAATTACGTACCTTCTCATTGTTCTATATATGTTTTATTTTCTCTAAAATGTACC:AAAAGAGACTTGCCGCTTCTGTTG::AGACCCAAACGAAACTTCTGAAATTGCCCAAGCCAACTCTAGAAATGCCATTAGAAAATTGGTCAAGAACGGAACCATCGTC::AAACGAAACTTCTGAAATTGCCCAAGCCAACTCTAGAAATGCC::AAAATTGGTCAAGAACGGAACC::CCGTTACTGTCCACTCTAAATCTAGAACTAGAGCCC::AAGAAGGCCGTTACTGTCCACTCTAAATCTAGAACTAGAGCCCATGCTCAATCCAAGAGAGAAGGTCGTCACAGTGGTTACGG::ATTGGCCAAGTACCGTGACGCTGGTAAGATTGACAAGC::C…	169401:168842::168878::168902::168933::168997::169014::169147::169227:	168878	ORF:3UTR	ORF	1.75507	1.93966	4.73825	3.41348	30921
YPR035W	chrXVI	1113	GLN1	Protein	51355	906.249	9.82376	51685	1003	9.9701	954.623	9.89879	36894	764.634	9.57863	47336	880.264	9.78179	822.449	9.68378	0.861544	-0.215004	20	17	636	6.08031	5.46299	0.00572267	AAAATTTTTTTTAGGCAGGAACTAATCTACT:AAAATTTTTTTTAGGCAGGAACTAATCTACTAATAAACT::ACTTTTTTACATAAAAAATTTCCCATCTCACGATCAAAAAC::AAGCATCGAAAAGACTCAAATTTTACAAAAATATCTAGAACTGGACCAAAGAGGTAGAATAATTGCCGAAT::AAAAATATCTAGAACTGGACC::TTTGGATCGATGGTACTGGTAACTTACGTTCCAAAGGTAGAACTTTGAAGAAGAGAATC::ATAAGGATGAAGAAATCTGGTTTGGTCTAGAAC::TCCTTACTACTGTGGTGTTGGTGCCG::ACTGTGGTGTTGGTGCCGGTAAGGTTTATGCCAGAGACATG::AATTATGGATGGCC::ATTG…	643353:643368::643437::642219::642245::642322::642601::642681::642702::642850::642938::643068::643106::643132::643161::643200::643232:	643068	ORF:3UTR	ORF	21	16	510	5.33473	4.79311	0.00582785	AAAATTTTTTTTAGGCAGGAACTAATCT:ATAAAAAATTTCCCATCTCACGATCAAAAACAGGCATG::AAAAATATCTAGAACTGGACC::AAAAATATCTAGAACTGGACC::AACTTCGACGGTTCTTCT::ACGGTACTCCAAACAAGTTCAACC::GATGAAGAAATCTGGTTTGGTCT::ACTACTGTGGTGTTGGTGCCGGTAAG::AATTTCTGGTATTAACGCTGAAGTCATGCCATCTCAATGGGAATTCCAAGTCGGTCCAT::AATTATGGATGGCC::ATTGAAGGGTGACTGGAACGGTGCCGGTTGTCACACTAACG::ATAACGACATGAGATTAACTGGTAGACATGAAACCGCTTCCATG::CTTCCATGACTGCCTTTTC…	643353:643462::642245::642265::642381::642527::642596::642699::642798::642851::642924::643070::643130::643160::643187::643249:	643070	ORF:3UTR	ORF	0.801887	0.886225	1.02865	1.05774	56689
YOR332W	chrXV	702	VMA4	Protein	27880	780.038	9.6074	27865	857.338	9.74372	818.688	9.67717	14666	481.912	8.91263	16081	474.125	8.88912	478.018	8.90092	0.583884	-0.776247	12	11	636	6.08031	8.6614	0.0105796	TCCTCCGCTATTACTG:AAATCCAATTGAAGGCTGACC::AAAATGAGGTTGAAGGTTCTTTCTGCTCGTGAAC::GCACTTTTGAAGTTGTTGGAACCTAAGGCGATTGTC::AAAGAGACGTCGATTTAATCGAGTCGATG::ACTTGAACAAAGACCTTGTTTCCGGCGGTGTTGTGGTCTCCAATGCATC::ACCTTGTTTCCGGCGGTGTTGTGGTCTCCAATGCATCAG::AACACTTTGGAGGAAAG::AACACTTTGGAGGAAAGATTGAAATTGTTAAGTGAAGAGGCATTG::AAGACAAGAAAGTTCTTTGATTGATCGACCAGCAGCTTGT::AAGAAAGTTCTTTGATTGATCGACC:	943670:943756::943926::944056::944106::944194::944218::944263::944300::944334::944350:	944194	ORF	ORF	12	12	937	9.80126	13.9619	0.0292079	TCCTCCGCTATTACTG:ATGTCCTCCGCTATTACTGCTTTGACACCAAACC::AAAAAGCGAAGGAAATCCAATTGAAGGCTGACCAAGAGTACGAAATCGAGAAGACCAAC::AGTACAAGCCCATTTTGCAATCATTGATCGTGGAGGCACTTTTGAA::AATCATTGATCGTGGAGGCACTTTTGAAGTTGTTGGAACCT::AGACGTCGATTTAATCGAGTCGATGAAGGACGAC::AAAGACCTTGTTTCCGGCGGTGTTGTGGTCTCCAATGCATC::ACCTTGTTTCCGGCGGTGTTGTGGTCTCCAATG::AAATTAACAACACTTTGGAGGAAAGATTGAAATT::AACACTTTGGAGGAAAG::TTAAGTGAAGAGGCATTGCCCGCCA…	943670:943689::943744::944047::944060::944120::944207::944218::944248::944272::944283::944339:	944207	ORF	ORF	1.47327	1.62822	2.78861	2.25789	23322
YEL009C	chrV	846	GCN4	Protein	20761	481.99	8.91286	22294	569.178	9.15273	525.584	9.03778	13338	363.675	8.50651	14178	346.866	8.43823	355.27	8.47277	0.675954	-0.565003	20	17	632	6.04207	7.14192	0.0135886	TTTACTCGCCAATAAAAATTTCCCTATACT:ATGTACCCGTAGAATTTTATTCAAG::AAAACTGTCAGTTTTTTGAAGAGTTATTTGTTTTGTTACC::AAGGTTGAAGAATTGCTTTCGAAAAATTATCACTTGGAAAATGAGGTTGCCAGATTAAAG::AAGGTTGAAGAATTGCTTTCGAAAAATT::AATCCAGTGATCCTGCTGCTCTAAAACG::AAACAGCGTTCGATTCCACTTTCTCC::AATCGAGACTGGATCATCTAGGTGTTGTTGCTT::ACCCACTCCTGTTCTAGAAGATGCTAAACTG::AATTGAATCCACTGAAGAAGTTTCTCTGGTACCATCCAATCTGGAAGTCTCGAC::AATTGAATCCACTGAAGAAGTTTCT…	139874:139939::139968::138950::138973::139069::139120::139164::139258::139307::139341::139479::139499::139517::139554::139610::139664:	139258	ORF:5UTR	ORF	23	18	733	7.66736	9.06308	0.0255104	ATTCTCGTGTATAACG:AAATTATCCAGGTTTACTCGCCAATAAAAATTTCCCTATACTATC::CGAACGCTGATTTCATTTACC::ACTTGGAAAATGAGGTTGCCAGATTAAAG::GCGTTCTCGTGCGAGAAAGTTGCAAAGAATGAAACAACTTG::AATCCAGTGATCCTGCTGCTCTAAAACG::AATCCAGTGATCCTG::AAACAGCGTTCGATTCCACTTTCTCC::ATGTTGGAAAGGATGACGAATCGAGACTGGATCATCTAGGTGTTGTTGCTTAC::ATCATGTTGGAAAGGATGACGAATCGAGACTGGATCATCTAGGTGTTGTTGCTT::ACTGACGATGTTTCATTGGCTGATAAGGCAATTGAATCCACTGAAGAAGTTT…	138872:139879::138927::138958::139004::139076::139086::139118::139171::139186::139293::139313::139493::139509::139551::139597::139665::139698:	139313	ORF:5UTR:3UTR	ORF	1.15981	1.28179	1.89627	1.77159	18047
snR71	chrVIII	90	SNR71	snRNA	68	14.8397	3.89139	60	14.3992	3.84792	14.6195	3.86982	29	7.43274	2.89389	95	21.8473	4.44938	14.64	3.87185	1.0014	0.00202526	2	1	631	6.0325	67.0278	4.58483	TTATATGATGATAACCTTCTCAGCTCACTCAGATCTTTTGATATGATTGATAAAAATTTCCTATCCAACATTCA	411257	411257	snoRNA	snoRNA	0	0	0	0	0	0	0	0	#N/A	0	#N/A	#N/A	#N/A	#N/A	#N/A	66
YLR075W	chrXII	666	RPL10	Protein	54055	1594.12	10.6385	52633	1706.92	10.7372	1650.52	10.6887	40059	1387.46	10.4382	57763	1795.11	10.8099	1591.28	10.636	0.96411	-0.0527307	10	10	630	6.02294	9.04346	0.00547915	CTTAAGTTCTTTTCAAACATTTGAACTAACTTAAAAG:ATTTGGGTAAGAAGAAGGCTACCGTCGATGAATTCCCATTGT::AATTGTCTTCTGAAGCTTTGGAAGCTGCTCGTATCTGTGCC::ATGACTACTGTCTCCGGTAGAGATG::AACAAGATGTTGTCTTGTGCCGGTGCGGATAGATTGCAACAAGGTATGAGAGGTGCTTGGGGTAAGCCACACGGTTTGGCCGCTCGTGTCGAC::AACAAGATGTTGTCTTGTGCCGGTGCGGATAGATTGCAACAAGGTATGAGAGGTGCTTGGGGTAAG::ACACGGTTTGGCCGCTCGTGTCGACATTGGTCAAATTATCTTCTCTGTCAGAACCAAGGACAGC::ATTGGTCAAATTATCTTC…	283621:283046::283112::283169::283260::283289::283311::283354::283380::283564:	283311	ORF:3UTR	ORF	13	9	770	8.05439	12.0937	0.00759995	CCTTACCCAAAGTCTAGATACAACAGAGCTGTTCCAGACTCCAAGATCAGAATCTACGATTTGGGTAAGAAGAAGGCTACCGTCGATGAATTCCC:AAAAGAACAAGCCTTACCCAAAGTCTAGATAC::AATCTACGATTTGGGTAAGAAGAAGGCTACCGTCGATGAATTCCCATTGTGTGTCC::ATTTGGTTTCCAACGAATTGGAAC::ATTTGGTTTCCAACGAATTGGAACAATTGTCTTCTGAAGCTTTGGAAGCTGCTCGTATCTGTGCCAACAAGTACATGACTACTGTCTCCGGTAGAGATG::CTTTCCACTTAAGAGTCAGAGTCCATCCTTTCCATGTCTTG::AAGGATGTTGTCGTTGAAGGTTTGAGAAGAGCCA::AAGAA…	282977:282992::283077::283095::283170::283200::283392::283463::283587:	283463	ORF	ORF	1.22222	1.35077	1.40105	1.25286	67327
YGR148C	chrVII	468	RPL24b	Protein	27158	1139.76	10.1545	26256	1211.75	10.2429	1175.75	10.1994	8306	409.392	8.67734	7401	327.311	8.35452	368.352	8.52494	0.31329	-1.67443	17	14	626	5.9847	12.7878	0.0108763	TTTTTTATTAATAATATATCATTAC:GCTTGATAAATTTTCTCCCATTTAAAACTCTTTGAACCAAAATTGTGTACTAAC::AGAGAATATTGAGGACAACGAGGAGCTTCGCAGTGTAGGAATTGAGAAAGAAGCGACC::TTGCCGCCACTTCCCGTTAAG::CCGCCACTTCCCGTTAAG::AAAAGGCTAAGTCCGCTGGTGTCCAAGGTTCCAAGGTTTCCAAG::AAAGGCTGAAAAGGCTAAGTCCGCTGGTGTCCAAGGTTCCAAG::AAGAGATCTAGAAAGACCGTTAAGGCGCAAAGACCAATCACTGGTGCTTCTTTGGACTTGATCAAGGAAAGAAGATCTTTGAAGCCAGAAGTTAG::ACTGGTGCTTCTTTGGACTTGATCAA…	787274:787895::788095::787311::787322::787360::787385::787478::787503::787621::787647::787679::787708::787751:	787385	ORF:5UTR:3UTR	ORF	17	11	534	5.58577	11.9354	0.0324022	TTACGTTGAAAACGTC:AAAAGACCGTGATACAATAGAAATCTGCGTTACGTTGAAAACG::AAAAACGTGATCCGTACTTATTTTTGTGTT::AAAAGGTTGCCGCCACTTCCCGTTAAG::CTGAAAAGGCTAAGTCCGCTGGTGTCCAAGGTTCC::AAGAGAGCTGAAAAGGCTGCTAGAAAGGCTGAAAAGGCTAAGTCCGCTGGTGTCCAAGGTTCCAAGGTTTCCAAGCAAC::ACCAATCACTGGTGCTTCTTTGGACTTGATCAAGGAAAGAAGATCTTTGAAGCCAG::AAGAATCGCTTGGACCGTCTTGTTCAG::ATTCCAAAACTCCAAATCTGCTTCTTTGTTC::ATTTGTCCGTGGTGACTCC::ATTCCTTTTCCGGCGCT…	787163:787179::787224::787311::787372::787384::787502::787639::787681::787709::787752:	787681	ORF:3UTR	ORF	0.853035	0.942753	3.0092	2.12105	15027
YKL181W	chrXI	1284	PRS1	Protein	16752	256.249	8.0014	16529	278.043	8.11916	267.146	8.06148	6414	115.228	6.84834	6066	97.7809	6.61148	106.504	6.73477	0.398675	-1.32671	12	10	622	5.94646	4.6312	0.0173359	AAGTGTCTATTCCG:ACATCTGCAGATTCTACCGTTTAAT::ATTCCTCAATTTCCTTACTCTAAAC::CCCTGGCGGATTCTTTGAAGATCAACTTTGCTATG::AATTGCATTCTATTGATGGCTTAGACTCGCATGGCTTGGGC::ATGCTGTCGACTCCGAAGACGAAGAGGAAATCCCAGTTCTCTATAGGGAACAACTG::AAATCCCAGTTCTCTATAGGGAACAACTGATTACATTGGTCGGAAACGTCCGTGGTCGCTCTGCCATC::AGATGATATGATTGATAGACCTGGGTC::TTTGGAAGAACTTGAAAAGTCC::ACTCTTTGGCAGCTCTG:	107207:107285::107603::107875::108166::108187::108281::108298::108422::108586:	107875	ORF:5UTR	ORF	11	10	991	10.3661	8.07329	0.0758025	TATTTCCGTTTTATTTGACTCTTTGGCAGCTCTGTAAAC:AAAAAACTTTGTATGTTTGCC::AAGTGTCTATTCCGCACATCTCTG::ATTTTAGTTTCTGCCTG::TTGGTCATGGCTGGCGCTGATCATGTTGTGTCTATGGACCTTC::ATGCAGTAGTTGTCTCTAAGAATCC::CGGATTCTTTGAAGATCAACTTTG::ATATGATGCTGTCGACTCCGAAGACGAAGAGGAAATCCC::ATTACATTGGTCGGAAACGTCCGTGGTCGCTCTGCCATC::ATTTGACTCTTTGGCAGCTCTG:	108601:108652::107207::107541::107661::107809::107875::108195::108266::108583:	107875	ORF:5UTR:3UTR	ORF	1.59325	1.76082	4.41667	3.82933	13519
snR83	chrXIII	306	SNR83	snRNA	161652	10375.8	13.3409	147207	10390.5	13.343	10383.1	13.342	105327	7939.84	12.9549	208520	14104	13.7838	11021.9	13.4281	1.06152	0.0861345	6	4	616	5.8891	19.2454	0.00185353	CGGGGGGCAAAAAGAATCACGGGACTTATGTTTCGGGATCTCTTTGTTTCTTCTTTTTTTCCCGGAGAATAATTTTTTAGGACC:AATTACCGTAGTTGCGACT::AAAACTAGTTTTTGGAATAATAATG::ATTTTTCGTTACAAAATTGGGACTAATATTAAGGGCGACAGTT:	626407:626491::626566::626644:	626644	snoRNA	snoRNA	5	4	618	6.46444	21.1256	0.00191669	CTCTTCTCTTGGCGAAAGAAAGCGGGGGGCAAAAAGAATCACGGGACTTATGTTTCGGGATCTCTTTGTTTCTTCTTTTTTTCCCGGAGAAT:ACGATTTACTTTTTGAAAACTAGTTTTTGGAATAATAATG::ATTTTATTTTTCGTTACAAAATTGGGACTAATATTAAGGGCGACAGTT::ATTTTTCGTTACAAAATTGGGACTAATATTAAGGGCGACAGTT:	626409:626566::626629::626645:	626645	snoRNA	snoRNA	1.00325	1.10876	1.0445	0.706639	165917
YDR225W	chrIV	399	HTA1	Protein	10899	536.505	9.06745	10693	578.838	9.17702	557.671	9.12327	3257	188.295	7.55685	3761	195.095	7.60804	191.695	7.58267	0.343742	-1.5406	8	7	611	5.8413	14.6399	0.0262518	ATTGGGTATATAATTAACGGTAACATATGTCATGCATGAT:CATTCCCAGTCGGTAGAGTG::AATTGGTTCTGGTGCTCCAGTCTACTTGACTGCTGTCTTGGAAT::AAGAAGACCAGAATTATTCCAAGACATTTGC::AATTGGCTATCAGAAATGATGACGAATTGAACAAGCTATTGGGTAACG::AAACATCCATCAAAACTTGTTGCCAAAGAAGTCTGCC::AAGGCTTCTCAAGAATTATAAGATCGGTTCTGGTATTTTAAAGAAGGCGGAAGGAACTAAACTGCTTCTCC:	916046:915625::915687::915755::915794::915884::915917:	915687	ORF:3UTR	ORF	12	10	825	8.62971	21.6283	0.112827	ATCGGTTCTGGTATTTTAAAGAAGGCGGAAGGAACTAAACT:ATATAATTTATTGGGTATATAATTAACGGTAACATATGTCATGC::AATTAACGGTAACATATGTCATGCATG::ATACGGATTTGGTTATTTCTC::ACATTCCCAGTCGGTAGAGTGCAC::ATTCCCAGTCGGTAGAGTGCACAGATTG::AAAGAATTGGTTCTGGTGCTCCAGTCTACTTGACTGCTGTCTTGGAATATTTGGCCGCTGAAATTTT::AAGAAGACCAGAATTATTCCAAGACATTTG::AATTATTCCAAGACATTTGCAATTGGCTATCAGAAATGATGACGAATTGAACAAGCTATTGGGT::CCAAACATCCATCAAAACTTGTTGCCAAAGAAGTCT…	915954:916037::916066::915469::915620::915630::915687::915755::915825::915873:	915687	ORF:5UTR:3UTR	ORF	1.35025	1.49226	4.34121	3.88905	10920
YPL240C	chrXVI	2130	HSP82	Protein	48182	444.289	8.79535	48926	496.124	8.95456	470.206	8.87715	95036	1029.2	10.0073	107155	1041.24	10.0241	1035.22	10.0157	2.20163	1.13857	21	18	607	5.80306	2.72444	0.00579414	ATGTAAATAGGGCATCTGCATGGAAATAACTGGGTAAAAC:AACATCATGGCCTTG::AGATTGATCTCTTTGGGTTTGAACATTGATGAGGATGAAGAAACAGAGACTGCTCCAGAAGCATCCACCGC::AGATTGATCTCTTTGGGTTTGAACATTGATGAGGATGAAGAAAC::AGTTTGGACGAACCAACTTCCTTTGCATCAAGAATTAAC::AATTGAAAAAGAGAGTTGACGAAGGTGGTGCTCAAG::AAGACTTTCGAAATTTCTCCAAAATCTCCAATT::AATCATGAAGGCTC::TTTCTTACAAATTGTTGGATGCCCC::GAATTGGAAGAAACTGACGAAGAAAAAGCTGAAAGAGAGAAGGAGATC::ATCTACTACATCACT…	96394:96485::96551::96606::96645::96748::96763::96853::96915::97012::97201::97250::97271::97371::97900::98254::98289::98353:	96394	ORF:3UTR	3UTR	28	23	653	6.83054	3.20683	0.00309772	ATGTAAATAGGGCATCTGCATGGAAATAACTGGGTAAAAC:TAAATAGGGCATCTGCATGGAAATAACTG::AAGAGGTAGATTAGGTAGAACATCATGGCCTTGAAT::ATCTCTTTGGGTTTGAACATTGATGAGGATGAAGAAACAGAGACTGCTCCAGAAGCATCCACCGCAGCTCCGGTTGAAGAGGTTCC::CTCCGGTTGAAGAGGTTCCAGCTG::GTTTGAACATTGATGAGGATGAAGAAACAGAGACTGCTCCAGAAGC::ACTTCCGGCTTCAGTTTGGACGAACCAACTTCCTTTGCATC::AAAAAGAGAGTTGACGAAGGTGGTGCTC::TCTTCCAAGAAGACTTTCGAAATTTCTCCAAAATCTCC::AACTGGTCAATTTG…	96394:96412::96509::96527::96545::96572::96642::96733::96772::96851::96873::96970::97354::97512::97558::97862::97900::98008::98026::98253::98289::98372::98432:	96394	ORF:3UTR	3UTR	1.07578	1.18893	0.540021	0.523057	40974
YBR084C-A	chrII	570	RPL19a	Protein	39919	1375.51	10.4258	38178	1446.67	10.4985	1411.09	10.4626	15789	638.959	9.31958	15065	547.03	9.09548	592.994	9.21187	0.420239	-1.25072	12	10	606	5.7935	10.164	0.00720297	ATATACCTACATAACTAAAACCC:AAAAACTTCGATAATACGTATG::AGAGCCTTGGTTGAAC::ATCCCAAGTTGTCTGGATCAGAAGATTACGTGTCTTGAGAAGATTATTGGCTAAGTACCGTGATGCTGGTAAGATTGACAAGCACTTGTACC::AGAGAAGGTCGTCACAGTGGTTACGGTAAGAGAAAGGGTACC::AAAGAAGGCCGTTACCGTCCACTCTAAATCCAGAACCAGAGCCC::ATTAGAAAATTGGTTAAGAACGGTACC::AAATGAAACCTCTGAAATTGCTCAAGCCAACTCCAGAAACGCC::AAAAGAGACTTGCCGCTTCTGTCGTCGGTGTCGGTAAGAGAAAGGTTTGGTTAGATCCAAATGAAACCTCTGAAA…	414091:414112::414350::414417::414524::414560::414635::414661::414685::414695:	414661	ORF:3UTR	ORF	10	9	275	2.87657	5.04661	0.00851039	AATTTATCTTAATATACATACTCAGTTAATAAAC:CTAAGTACCGTGATGCTGGTAAG::CCGTTTACCATCCCAAGTTGTCTGGATCAG::AAGCCCGTTTACCATCCCAAGTTGTCTGGATCAGAAGATTACGTGTCTTGAGAAGATTATTGGCTAAGT::AGAGAAGGTCGTCACAGTGGTTACGGTAAGAGAAAGGGTACC::ATTAGAAAATTGGTTAAGAACGGTACCATCGTAAAGAAGGCCGTTACCGTCCACTCTAAATCCAGAACCAGAGCCC::AAACCTCTGAAATTGCTCAAGCCAACTCCAGAAACGCC::AAGAGAAAGGTTTGGTTAGATCCAAATGAAACCTCTGAAATTGCTCAAGCCAACTCC::AAAAGAGACTTGCCG…	414149:414423::414474::414485::414522::414602::414655::414683::414727:	414602	ORF:3UTR	ORF	0.453795	0.501523	1.19342	0.887255	29988
YOR293W	chrXV	318	RPS10a	Protein	19200	1185.86	10.2117	17661	1199.55	10.2283	1192.71	10.22	4181	303.282	8.24451	3609	234.896	7.87588	269.089	8.07194	0.225612	-2.14808	10	7	596	5.6979	17.9179	0.0150229	AAAGAAGATATTAAGGAATTCGTAGCTCC:AATTTTCTCTTTTGTAACATTCTTCTGGTTCTATAT::ATTTTGATGTGTTGTACTTTCAATT::AAGGTGTTGTTGTCGCCAAGAAGGATTTCAACC::AAGACTCAATTCTCATGGCAATACT::ACTACACCTTGACTGAAGAAGGTGTTGAATACTTGAGAGAATACTTGAACTTGCCAGAACACATTGTTCCAGGTACC::AATACTACTACTACACCTTGACTGAAGAAGGTGTTGAATACTTGAGAGAATACTTGAACTTGCCAGAACACATTGTTCC:	867856:867890::867921::867599::867713::867730::867789:	867730	ORF:3UTR	ORF	7	6	276	2.88703	9.07871	0.0337387	AAGATATTAAGGAATTCGTAGCTCC:TAACATTCTTCTGGTTCT::TATGTCATTAAGGCTTTACAATCCTTGACTTCTAAG::AAGACTCAATTCTCATGGCAATACTACTACTACACCTTGACTGAAGAAGGTGTTGAATACTTGAGAGAATACTTGAACTTGCCAGAACAC::ACTACTACACCTTGACTGAAGAAGGTGTTGAATACTTGAGAGAATACTTGAACTTGCCAGAACAC::ATTGTTCCAGGTACCTACATTCAAGAAAGAAACCC:	867857:867903::867655::867700::867767::867790:	867700	ORF:3UTR	ORF	0.463087	0.511792	2.26846	1.60987	11220
YBR252W	chrII	444	DUT1	Protein	2117	93.6478	6.54917	1770	86.1034	6.428	89.8756	6.48986	731	37.9776	5.24708	1117	52.0699	5.70238	45.0238	5.49261	0.500956	-0.997244	6	3	594	5.67878	12.79	0.142308	AAACCGGTGCTGGTGTTGTCGAC:AGGGATTTCGCGATCAAAAAAG::ATTCTGGAAAAAATTGTCGATGATGCCCAG:	722855:722914::722956:	722961	ORF	ORF	6	3	701	7.33264	16.5149	0.366805	AAACCGGTGCTGGTGTTGTCGACAG:AGGGATTTCGCGATCAAAAAAG::AAAAAATTGTCGATGATGCCCAG:	722853:722914::722983:	722983	ORF	ORF	1.18013	1.30425	2.60353	2.17119	2473
TLC1	chrII	1301	TLC1	telomerase	26332	397.527	8.63491	24783	411.44	8.68454	404.483	8.65994	17239	305.653	8.25575	24585	391.119	8.61147	348.386	8.44454	0.861311	-0.215394	6	4	594	5.67878	4.36493	0.0107914	AGGCCTCAGAAATTTGGTAGGCACTCGATGGTGAAGAGATAGTGTCGGATTTCGGATTGATCTTTC:ATAGTGTCGGATTTCGGATTGATCTTTC::AAAGAATTTCGAGTATGCTG::AAGCGCTGTCACTTTATGTCTATCTTATCGTTAACTCTGGAAAAAGAAAAAG:	307722:307774::307819::308269:	308277	telomerase	telomerase	8	6	428	4.47699	3.44119	0.00987752	AAATTTGGTAGGCACTCG:AAAGCAGTGTTTTTGAACTTATTCCTG::ATTCCTTCTTCGTACCGATCCTCTTCTCGACCT::TTTTCTTATACCTAGTATTTTTTCTGACACTGTTTAAGGTGACAGAAAAAAAGGAGTTTAAGTTAGATTTGCAAACAGACGGTGCT::AAGCGCTGTCACTTTATGTCTATCTTATCGTTAACTCTGGAAAAAGAAAAAGGAAAAAG::AAGCATCGGTTAGGTTTGCGGGCGATCAGTAACTGAAC:	307723:307982::308002::308133::308277::308529:	308277	telomerase	telomerase	0.720539	0.796321	0.924545	0.691765	26567
YHR010W	chrVIII	411	RPL27a	Protein	23280	1112.5	10.1196	21587	1134.44	10.1478	1123.47	10.1337	7494	420.596	8.71629	7474	376.381	8.55605	398.489	8.63839	0.354694	-1.49535	12	11	593	5.66922	13.7937	0.0122778	AGATTTTAAGAGAATTGCATTATGGTCAACCAAAAATC:AAATGGGGTTTTTCTTC::CTGTCGTTGTCCGTGGTCGTTACGCCG::CTGTCGTTGTCCGTGGTCGTTACGCCGGTAAGAAGGTTGTTATCGTTAAACC::ATTTGGTCACGCTTTGGTTGCCGGTATTGAAAGATACCC::CTTTGGTTGCCGGTATTG::AAGCACGGTGCCAAGAAGGTTGCTAAGAGAACCAAGATC::AAGGTTGCTAAGAGAACCAAGATCAAGCCTTTCATCAAGGTCGTCAACT::ATTTATTGCCAACC::AAGCTTTCAAATCCGTTGTTTCTACTGAAACTTTCGAACAACCTTCCC::AAGGCTTTCGAAGAAAGACACCAAGCTGGTAAGAACCAA…	127505:127614::127115::127141::127192::127215::127252::127301::127330::127358::127460:	127358	ORF:3UTR	ORF	12	7	972	10.1674	24.7381	0.0620799	CATTATGGTCAACCAAAAATC:TTTAATGTATGTAAACAATGATTAAATATTAATAAAATAT::AAGGTTGTTATCGTTAAACC::AAGAAGGTTGCTAAGAGAACC::CCTTTCATCAAGGTCGTCAACTAC::CTTTCAAATCCGTTGTTTCTACTGAAACTTTCGAACAACCTTCCCAACG::AAGAAGGCTTTCGAAGAAAGACACCAAGCTGGTAAGAACCAATGGTTCTTCTCTAAGTTGAGATTTTAAG:	127506:127554::127152::127259::127296::127385::127461:	127461	ORF:3UTR	ORF	1.63912	1.81152	5.10726	4.04655	18307
YOR096W	chrXV	573	RPS7a	Protein	10256	351.547	8.45757	9396	354.175	8.46832	352.861	8.46296	3621	145.77	7.18755	3655	132.023	7.04464	138.896	7.11786	0.393629	-1.34509	12	11	590	5.64054	9.84387	0.0278973	CACAATAAGATAATAAAAACTCC:ATAATAAAAACTCCAAATTCCAAAAAAAA::AAGCTTTCGTTGAATTGGAAAATTCTTCTCC::GTTGCTGGTGGTAAGAAGGCTTTGGCC::TTCCAGTCCCATCTTTGGCTGGTTTCCAC::TTCCAGTCCCATCTTTGGCTGGTTTCCAC::AAATTCCAAGACCGTCATGTCATCTTCTTGGCTGAAAGAAGAATCTTGCCAAAGCCATCTAGAAC::TCATCTTCTTGGCTGAAAGAAGAATCTTGCC::ATCCAGAACCTTGACTGCTGTTCATGACAAGATCTTGGAAGACTTAGTCTTCCCAACTGAAATCGTTGGTAAGAGAGTT::ATATTTGGTTGGTGGTAACAAGATCCAAAAGGTTTTGTT…	506828:506847::505860::506345::506379::506393::506444::506465::506593::506640::506754:	506593	ORF:3UTR	ORF	16	14	550	5.75314	10.0404	0.0722869	AAATTGACTGGTAAGCAAATTGTTTTCGAAATTCCAAGTGAAACTCATTAGTT:ATAATAAAAACTCCAAATTCCAAAAAAAAAT::AATAAAAACTCCAAATTCCAAAAAAAAA::AAAGCTGAGTTGAGACCTTTGC::ACGTTGCTGGTGGTAAGAAGGCTTTGGCC::TTCCAGTCCCATCTTTGGCTGGTTTCCAC::AAACTAAGTTGACCCG::AAATTCCAAGACCGTCATGTCATCTTCTTGGCTGAAAGAAGAATCTTGCC::AAATTCCAAGACCGTCATGTCATCTTCTTGGCTGAAAG::AATCTTGCCAAAGCCATCTAG::CTGTTCATGACAAGATCTTGGAAGACTTAGTCTTCCC::AACTGAAATCGTTGGTAAGAGAGT…	506769:506847::506866::505896::506343::506383::506418::506444::506464::506498::506579::506596::506683::506717:	506383	ORF:3UTR	ORF	0.932203	1.03025	2.61731	1.95325	8295
YBR191W	chrII	483	RPL21a	Protein	44013	1789.76	10.8055	41588	1859.73	10.8609	1824.75	10.8335	15707	750.135	9.55101	14591	625.251	9.28829	687.693	9.42562	0.376871	-1.40786	13	11	589	5.63098	11.6583	0.00638902	ATCTAATTTACCCGATGCTGGTTTTGTATCG:ACACGGTTACAGATCTCGTACTC::TTCCAACGTGACTTCAGAAAGCATGGTGCCGTCCATCTTTCTACTTACTTG::TGCCGTCCATCTTTCTACTTACTTG::AAGGTTGGTGACATTGTCGACATCAAAG::ACCGGTGTTGTCTACAACGTTACTAAGTCTTCTGTTGGTGTTATCATCAACAAGATGGTCGGTAACAGATATCT::AAGTCTTCTGTTGGTGTTATCATCAACAAGATGGTCGGTAAC::AAGAATTTTTGGAAAGAGTTAAGGCC::AGACAAGAATTTTTGGAAAGAGTTAAGGCCAATGCTGCTAAGCGTGCTGAAGCT::AATTGAAGAGACAACC::AACCAAGAGA…	607144:606669::606707::606743::606762::606838::606868::606971::606992::607052::607108:	606868	ORF:3UTR	ORF	10	8	570	5.96234	12.3444	0.0179504	ATCTAATTTACCCGATGCTGGTTTTG:ACGGTTACAGATCTCGTACTCGTTAC::TTCCAACGTGACTTCAGAAAGC::TGCCGTCCATCTTTCTACTTACTTGAAGGTCTACAAGGTTGGTGACATTGTCGACATCAAAG::AAGTCTTCTGTTGGTGTTATCATCAACAAGATGGTCGGTAACAGATATCT::GTTACTAAGTCTTCTGTTGGTGTTATCATCAACAAGATGGTCGGTAAC::TGTAGACAAGAATTTTTGGAAAGAGTTAAGGCC::TTCAATTGAAGAGACAACCAGCTCAACCAAGAGAATCCCGTATCGTTTCTACTGAAGGTAACGTTCCTCAAACTTTGGCCCCAG:	607141:606687::606700::606758::606891::606903::606958::607065:	607065	ORF:3UTR	ORF	0.967742	1.06952	2.83791	1.8149	25557
snR5	chrXV	204	SNR5	snRNA	1460	140.567	7.13511	1308	138.487	7.1136	139.527	7.1244	1457	164.749	7.36413	2233	226.556	7.82372	195.652	7.61215	1.40226	0.487752	4	3	588	5.62141	27.556	0.197496	ATCATTCAATAAACTGATCTTCCGGATTACCATGCTTAAGACATCACGCCTCCATATGTCTATATAAAGCGCAAATGGCTGGAAGTAGACC:AAATCTAATCCAGTTTTAATG::AAATTATCATTGGTTCGCTCTAGGTGTAC:	842456:842530::842576:	842456	snoRNA	snoRNA	2	1	38	0.39749	1.94848	0.00995888	ATCATTGGTTCGCTCTAGGTGTACATAT	842576	842576	snoRNA	snoRNA	0.0646259	0.0714228	0.0509342	0.0313088	1271
tH(GUG)M	chrXIII	72	tH(GUG)M	tRNA	0	0	#NUM!	0	0	#NUM!	0	#NUM!	0	0	#NUM!	0	0	#NUM!	0	#NUM!	#N/A	#N/A	2	1	587	5.61185	77.9424	#N/A	AGTGGTTAGTACACATCGTTGTGGCCGATGAAACCCTGGTTCGATTCTAGGAGATGGCATT	363137	363138	tRNA	tRNA	2	1	357	3.73431	51.8654	#N/A	TATAGTGGTTAGTACACATCGTTGTGGCCGATGAAACCCTGGTTCGATTCTAGGAGATGGCATT	363137	363137	tRNA	tRNA	0.608177	0.672142	#N/A	#N/A	0
YPR102C	chrXVI	525	RPL11a	Protein	14464	541.114	9.07979	14137	581.605	9.1839	561.36	9.13278	5529	242.93	7.92439	5427	213.952	7.74115	228.441	7.83568	0.406942	-1.2971	11	8	587	5.61185	10.6892	0.0190417	TACGATGCTGATGTTTTGGACAAATAATTTAATTAGTTTGTGAAG:AAGAAAGAGATGTAAGGGTACCGTTGGTAACTCCCACAAGACAACTAAGGAAGAC::ATCGGTATTTTCGGTATGGATTTCTATGTCGTCATGAACAGACCAGGTGCT::CTACCGGTAACTTCGGTTTCGGTATTGACGAACACATTGACTTGGGTATC::ACGTTACCGTCAGAGGTCCAAAGGCTGAAGAAATTTTGGAAAGAGGTTTGAAGGTCAAGGAATACCAATTGAGAGAC::GCCAGATACACTGTCAGAACTTTCGGTATCAG::AAGGTTTTAGAGCAATTATCTGGTCAAACTCCAGTTCAATC::GTGATTTGAAGATCGAAAAGTTGGTCTTAAAC:	731240:731294::731341::731421::731508::731583::731634::731694:	731508	ORF	ORF	16	15	638	6.67364	12.7117	0.0556454	TACGATGCTGATGTTTTGGACAAATAATTTAATTAGTTTG:ACGATGCTGATGTTTTGGACAAAT::AAAGAGATGTAAGGGTACCGTTGGTAACTCCCACAAGACAACTAAGGAAGACACCGTCTCTTGGTTCAAG::TAAGGGTACCGTTGGTAACTCCCAC::TCGGTATTTTCGGTATGGATTTCTATGTCGTCATGAACAGACC::TAACTTCGGTTTCGGTATTGACGAACACATTGACTTGGGTATC::AACTTCGGTTTCGGTATTGACGAACACATTGACTTGGGTATCAAGTATGACCCATCCATCGGTATTTTCGGTATGGATTTCTATGTCGTCATGAAC::AAGAAATTTTGGAAAGAGGTTTGAAGGTCAAGGAATACCAATTGA…	731211:731249::731283::731298::731348::731408::731422::731462::731481::731529::731588::731604::731634::731667::731737:	731634	ORF:3UTR	ORF	1.08688	1.20119	2.95176	2.07947	10619
YLR342W	chrXII	5631	FKS1	Protein	28122	98.0891	6.61602	31010	118.945	6.89415	108.517	6.76178	40548	166.103	7.37593	46375	170.457	7.41326	168.28	7.39472	1.55072	0.632942	21	19	587	5.61185	0.9966	0.00918381	TTTTTGGTTTAGATTGTTTTAAT:CAAGTAGCTGAAATCAAGTCTTTCATACAACGGTCAGACCATGAACACTGATCAACAACCTTATCAGGGCCAAACG::AAATGTCGCTGCTGGTACTGAAGCT::AGTTACGGCCCTCCTGGAACACCTGGATATGAT::ATTCGTCGGGTAC::TATACCGCTTCTCAAATGAGTTATGGAGAACCAAATTCGTCGGGTACCTCGACTCCAATTT::TTCTCTTGGACTCTAGGTCCTCGAGAATGTCTCCTGATC::AAGGCGACAACTCCCTAGAGGCTGCTGATTTTAGATGGAAGGCCAAGATGAACC::AAGATTTTGGCTGAAGAAACCGCTGCCT::AAGATTTTGGCTGAAGAAACCGCTGCCTAT…	815745:809998::810139::810281::810361::810376::810589::810876::812670::812701::813149::813356::813815::813910::814199::814580::814748::815444::815455:	814748	ORF:3UTR	ORF	17	15	244	2.5523	0.453259	0.00269348	ACCTTATCCCGCTTGGACTGCTGACTCTCAATCTCCCGTTTCGATCGAGC:ATCCCGCTTGGACTGCTGACTCTCAATCTCCCG::TTCTCTTGGACTCTAG::AACAAAATTGTCGGTTATGATGATTTAAACC::AACAAAATTGATAGAACTCCC::TTGCGCATTAGGTGGTACTGTCG::AATGGTCATTCGTTCCAAGAAAATGGGCTGGTGCTC::AAGATTTTGGCTGAAGAAACCGCTGCCTATGAAGGAAATG::TTTTCTGGATTGCCTTCGTTCCTATTGTTG::AAACGTAAACTGGTTGGCGATGAATCTGAGAAAGCTGCTGGTG::CTCAAACCGGTGTCAAGACTACTGATGATGATAG::ATTCTTCTGTATGGGTATGTC…	810441:810466::810575::811153::811229::811481::811558::812670::814090::814614::814747::814866::815430::815451::815475:	814747	ORF	ORF	0.415673	0.459391	0.296243	0.440563	43576
tH(GUG)G2	chrVII	72	tH(GUG)G2	tRNA	0	0	#NUM!	0	0	#NUM!	0	#NUM!	0	0	#NUM!	0	0	#NUM!	0	#NUM!	#N/A	#N/A	2	1	585	5.59273	77.6769	#N/A	AGTGGTTAGTACACATCGTTGTGGCCGATGAAACCCTGGTTCGATTCTAGGAGATGGCATT	319854	319855	tRNA	tRNA	2	1	382	3.99582	55.4974	#N/A	TATAGTGGTTAGTACACATCGTTGTGGCCGATGAAACCCTGGTTCGATTCTAGGAGATGGCATT	319854	319854	tRNA	tRNA	0.652991	0.721669	#N/A	#N/A	0
YKR094C	chrXI	387	RPL40b	Protein	28385	1440.58	10.4924	26630	1486.24	10.5375	1463.41	10.5151	10239	610.295	9.25336	10003	534.978	9.06334	572.636	9.16148	0.391302	-1.35365	11	8	585	5.59273	14.4515	0.00987521	ATTCTATTTGTAAATGGGAGGAAATCTTAATATGGACCTCTCTTCACAAATTG:AACTGTAGAAAGAGAAAGTGTGGTCACACCAACCAATTGCGTCCAAAGAAGAAGTTGAAATAATC::AGCTACCAACTGTAGAAAGAGAAAGTGTGGTCACACCAACCAATTGCGTCCAAAGAAGAAGTTGAAAT::ATTGAACCATCTTTGAAAGCCTTGGCTTCCAAATACAACTG::ATTTGGTCTTGAGATTAAGAGGTGGTATC::AAGACAAGGAAGGTATCCCACCTGACCAACAAAGATTGATCTTTGCTGGTAAGCAATTGGAAGACGGTAGAACTCTATCTGACTAC::ACTTTGACTGGTAAGACCATCACTTTGGAAGTTGAATCTTCTGACA…	617885:618024::618043::618116::618171::618291::618342::618598:	618116	ORF:3UTR	ORF	13	10	661	6.91423	17.8662	0.0311999	ACCTCTCTTCACAAATTG:ATTTCCTTTTCTATTCTATTTGTAAATGGGAGGAAATCTTAATATGGACCTCTCTTCACAAATTG::ATTTATTACGATCTCCACAAATCCAAAG::AGCTACCAACTGTAGAAAGAGAAAGTGTGGTCACACCAACCAATTGCGTCCAAAGAAGAAGTTGAAATAATCG::CTACCAACTGTAGAAAGAGAAAGTGTGGTCACACCAACCAATTGCGTCCAAAGAAG::ATTTGGTCTTGAGATTAAGAGGTGGTATCATTGAACCATCTTTGAAAGCCTTGGCTTCCAAATACAACTGTGACAAATCTGTTTGTCGTAAATG::ACGGTAGAACTCTATCTGACTACAAC::TCAAGTCCAAGATCCAAGACAAGGAA…	617874:617885::617965::618027::618063::618116::618226::618270::618324::618353:	618117	ORF:3UTR	ORF	1.12991	1.24875	3.19128	2.25089	21754
YDR450W	chrIV	441	RPS18a	Protein	15273	680.214	9.40985	14261	698.46	9.44803	689.337	9.42907	5124	268.018	8.06619	4918	230.816	7.8506	249.417	7.96242	0.361822	-1.46665	12	10	581	5.55449	12.5952	0.0182715	ATATATTTCCATAGCACTTCCT:ATTTCCATAGCACTTCCTAATTG::AAAAGAAAATTAATTTTGTGACC::AAAATCGGCTAAAAACT::ATTAAGATCGTTTACGCTTTGACC::AAGAGAGCTGGTGAATTGACCCAAGAAGAATTGGAAAG::AAAACCCAACTCACTACAAAATCCCAGCTTGGTTCTTGAACCGTCAAAATG::ACATCACTGATGGTAAGGACTACCACACTTTGGCTAACAACGTCGAATCCAAATTGAGAGATGACTTGGAAAGATTAAAGAAAATC::ACACCAAGACCACTGGTAGAAGAAGAGCTTAAACTGATAAGATT::ACCAAGACCACTGGTAGAAGAAGAGCTTAAACTGATAAGATT:	1360841:1360860::1360907::1360000::1360433::1360523::1360578::1360684::1360767::1360786:	1360684	ORF:3UTR	ORF	15	13	619	6.4749	14.6823	0.0588665	TACGAGTACATATATTTCCATAGCACTTCCTAATTG:ACTTTTTTTTAAAATAAATAAAGAAAAGAAAATTAATTTTGTGACC::AAAATTAATTTTGTGACC::AGTGAGCTATGACAAAATCGGCT::AAATTTTTTTACGCAGTTTGTTGAACACT::ATTAAGATCGTTTACGCTTTGACCACTATC::ATTAAGATCGTTTACGCTTTGACCACTATCAAGGGTGTTGGTCGTCGTTACTCCAACTTGGTCTGTAAG::AAGAGAGCTGGTGAATTGACCCAAG::AACTCACTACAAAATCCCAGCTTG::ATCACTGATGGTAAGGACTACCACACTTTGGCTAAC::CAAATTGAGAGATGACTTGGAAAGATTAAAG::AAAATCAGAGC…	1360863:1360890::1360913::1359987::1360407::1360433::1360459::1360534::1360592::1360643::1360704::1360722::1360767:	1360459	ORF:3UTR	ORF	1.0654	1.17746	3.25425	2.40681	10336
YMR246W	chrXIII	2085	FAA4	Protein	41825	393.994	8.62203	43161	447.111	8.80449	420.553	8.71614	28054	310.372	8.27785	31885	316.517	8.30614	313.444	8.29207	0.745315	-0.424078	21	17	579	5.53537	2.65486	0.00631278	TTTTTTACTTTCCCCCCTG:ATCAATTTGCAAACACCTGAACTACTTGCAC::AGATTCCGTCGCCATTTTCACG::TATTATCGCATTCTTGCCATTGGCTC::TACGCCAATGTCAAGACTTTAACCCC::TACGCCAATGTCAAGACTTTAACCCCAACTTCTACACGTAATTGCCAAGGTGACCTGATGGAGTTTAAACCT::AACGAATTGCCCGGTTGGTCTCAAACGCTTTTCTGGACTGTCTATGCTTTGAAAGAGAGAAATATACC::TTTATTCTGAACGGTGGGTCT::TATGCTCATTGGATATGGGCTAAC::ATTGGATATGGGCTAACTGAGGGTGTGGCTAATGCCTGTGTCCTGGAGCCTGAAC::AATTGCTGTTTAAGGG…	761904:761958::760335::760727::760831::760852::760960::761097::761162::761176::761324::761350::761382::761433::761532::761794::761843:	761324	ORF:3UTR	ORF	29	25	838	8.76569	4.20417	0.0134128	TTTTTTACTTTCCCCCCTG:ACTACGTTTCATTTTCTAAGAGCATC::AATTTGCAAACACCTGAACTACTTGCAC::ATAGTTTCTTCTCCT::AACTCCTCAGCATCTACACTGTACGAATTCGCCCTGGAATG::ATTCCGTCGCCATTTTCACG::ATTTCCCCAAGCCTG::ATTATCGCATTCTTGCCATTGGCTC::TACGCCAATGTCAAGACTTTAACCCCAACTTCT::TAATTGCCAAGGTGACCTGAT::AACGAATTGCCCGGTTGGTCTC::AAACGCTTTTCTGGACTGTCTATGCTTTGAAAG::GTGGAAACTTAAGGTTTATTCTGAACGGTGGGTCTGCAATC::TCCTATGCTCATTGGATATGGGCTAACT::CTAAT…	761914:761935::761961::762008::759935::760343::760576::760736::760826::760847::760951::760998::761073::761161::761185::761252::761270::761308::761351::761381::761506::761522::761706::761779::761825:	761308	ORF:3UTR	ORF	1.44732	1.59954	2.14613	2.08545	38471
YOR122C	chrXV	381	PFY1	Protein	10031	517.105	9.01431	9091	515.367	9.00946	516.236	9.01189	6635	401.707	8.65	8640	469.359	8.87455	435.533	8.76664	0.84367	-0.24525	11	9	575	5.49713	14.4282	0.0279488	ATGTAGTCACATCCGGTATTTAAC:ACTTTTTATATGTAGTCACATCCGGTATTTAAC::CTTGCCTTATACACCACCTATTCTGGCATCTGCGGGATTTCG::ACCAAGATTGTCGAGCAATTGGCTGACTACTTGATTGGTGTTC::AAGCCGGTGAGGCCACCAAGATTGTCGAGCAATTGGCTGACTACTTGATTGGTGTTCAATACT::ATGCTGAGGGTGTTGTTTGTGTAAGAACTAAGCAAACCG::ATGTTGTTGAGAGCTGACGATAGAAGTATCTACG::AAATTGGTGAAATTGTTCAAGGCTTCGAC::CTACTTCTGGTGGCCTATCTTTGCAACC:	552148:552160::552267::552331::552362::552410::552454::552543::552576:	552267	ORF:3UTR	3UTR	11	9	543	5.67992	14.9079	0.0342291	ATGTAGTCACATCCGGTATTTAAC:AATTATCACTGTAAAAGGCG::CCTTATACACCACCTATTCTGGCATCTGCGGGATTTC::TTTTCTTGCCTTATACACCACCTATTCTGGCATCTG::AAGCCGGTGAGGCCACCAAGATTGTCGAGCAATTGGCTGACTACTTGATTGGTGTTCAATACT::ATTGTCGAGCAATTGGCTGACTACTTGATTGGTG::GGTGTTGTTTGTGTAAGAACTAAGC::CTGACGATAGAAGTATCT::AGGTGACGCTGTTTGGGCTACTTCTGGTGGCCTATCTTTGCAACC:	552148:552195::552254::552271::552308::552331::552410::552445::552560:	552271	ORF:3UTR	3UTR	0.944348	1.04367	1.23706	1.05555	9068
tI(UAU)D	chrIV	73	tI(UAU)D	tRNA	2	0.295351	-1.7595	8	1.29918	0.377598	0.797264	-0.32687	7	1.21406	0.279838	3	0.466859	-1.09894	0.840459	-0.250751	1.05418	0.0761197	5	4	572	5.46845	74.9103	93.9592	GAAAATGCTCGTGTAGCTCAGTGGTTAGAGCTTCGTGCTTATAGCAAC:ATTCGGTTTCCGAAGTTTCTGTGCC::AACGCGACCGTCGTGGGTTC::CAACGCGACCGTCGTGGGTTCAAACCCCACCTCGAGCACT:	884355:884403::884459::884495:	884356	tRNA	tRNA	5	5	425	4.44561	60.8987	72.4589	GAAAATGCTCGTGTAGCTCAGTGGTTAGAGCTTCGTG:GAAAATGCTCGTGTAGCTCAGTGGTTAGAGCTTCGTGCTTATAGCAAC::CAACATTCGGTTTCCGAAGTTTCTGTGCC::ATTCGGTTTCCGAAGTTTCTGTGCCAAAGACCTTTCAAACAGGCCTTTAAAAGCAACGCGACCGTCGTGGGTTCAAACCCCACCTCGAGCACTTTCTC::AACGCGACCGTCGTGGGTTCAAACCCCACCTCGAGCACT:	884355:884385::884427::884441::884495:	884495	tRNA	tRNA	0.743007	0.821152	0.77895	0.892705	7
YGR086C	chrVII	1020	PIL1	Protein	32210	620.227	9.27665	34700	734.784	9.52118	677.505	9.40409	33921	767.117	9.5833	41417	840.417	9.71496	803.767	9.65063	1.18636	0.246546	17	15	572	5.46845	5.36123	0.00791319	ATCAATATCTCTTCCCCCTCCTAAATATG:ATTATCAATATCTCTTCCCCCTCCTAAATATG::CCCTCTCCTCACTCCTT::ATTTCTGTTCCCTCACTCTGAAAAAATTGTTTTATTTTCCT::ATTTCTGTTCCCTCACTCTGAAAAAATTGTTTTATTTTCCT::AATTAATCTCTTTTAATTAATGCGTGGACAGATAATC::AAGAACCTGAACAAGAAGAAGAAGGTGCTGTTGAAGAAC::ACTGAATGAATGGACACTAGACTCTGCCCAAGTCAAG::ATTGGACGACTCTCCTGTCACTCCAGGTGAAACCAGGCCTG::TAAGGCTCTCTTGGAACTATTGGACGACTCTCCTGTCACTCCAGGTGAAACC::AATCGCTGGTTACG…	649376:649387::649419::649450::649481::649506::649674::649831::649900::649924::649957::650096::650394::650456::650476:	649376	ORF:3UTR	3UTR	20	16	751	7.85565	7.70162	0.0095819	ATTTTTTTTAATTGTGAAGGAACAATTC:TCTATTATCAATATCTCTTCCCCCTCCTAAAT::ATTATCAATATCTCTTCCCCCTCCTAAATATG::CCCTCTCCTCACTCCTT::ATACTAATTAATCTCTTTTAATTAATGCGTGGACAGATAATCATTTCTGTTCCCTCACTCTG::AAATTGAAGAACCTGAACAAGAAGAAGAAGGTGCTGTTGAAGAAC::AAGCAGGATTACGAAGACTTCGAACCTGAAGAAGGCGAAGAAGAGGAAGAGGAAGACGGTC::AAAGCGCACTGAATGAATGGACACTAGACTCTGCCCAAGTCAAG::ACTGAATGAATGGACACTAGACTCTGCCCAAGTCAAG::ATTGGACGACTCTCCTGTCACTCC…	649341:649375::649387::649409::649502::649675::649735::649811::649832::649923::649958::649988::650096::650389::650463::650486:	649387	ORF:3UTR	3UTR	1.31294	1.45102	1.22309	1.08884	30226
tH(GUG)H	chrVIII	72	tH(GUG)H	tRNA	1	0.272789	-1.87414	0	0	#NUM!	0.136395	-2.87414	0	0	#NUM!	0	0	#NUM!	0	#NUM!	0	#NUM!	2	1	571	5.45889	75.8179	555.872	AGTGGTTAGTACACATCGTTGTGGCCGATGAAACCCTGGTTCGATTCTAGGAGATGGCATT	62828	62829	tRNA	tRNA	2	1	360	3.76569	52.3013	#N/A	TAGTGGTTAGTACACATCGTTGTGGCCGATGAAACCCTGGTTCGATTCTAGGAGATGGCATTT	62829	62829	tRNA	tRNA	0.630473	0.696782	#N/A	0.77887	0
YOR136W	chrXV	1110	IDH2	Protein	23854	422.083	8.72138	23420	455.716	8.83199	438.899	8.77775	39907	829.315	9.69578	48291	900.45	9.8145	864.883	9.75636	1.97057	0.978614	6	4	569	5.43977	4.90069	0.0111659	GTATCGGACCTGAAATTTCC:GGTTTGAGCGCCGGTTCTTTAG::AAAATCTCGATCTTTGAAGCTGTCCATGGCTCTGCCCCTGATATTGCCGGTCAAG::AGGTGACTTGGCTGGTACTG:	580386:581060::581137::581311:	581311	ORF	ORF	12	10	1080	11.2971	10.1775	0.0117675	AAATGACTATCCGTTTAATATAATG:GAGGTTTTTGGCTACTG::ATCGGACCTGAAATTTCC::AATACCGAAGGTGAATATTCTGGTATCGAAC::AATATTCTGGTATCGAAC::ATACGGTGATATCTTGTCCGACTTGAACTCTGGTTTGAGCGCCGGTTCTTT::ATCTTGTCCGACTTGAACTCTGGTTTGAG::ATAAAATCTCGATCTTTGAAGCTGTCCATGGCTCTGCCCCTGATATTGCCGGTCAAGATAAAG::TGTCCATGGCTCTGCCCCTGATATTGCCGGTCAAGAT::AGAACAGGTGACTTGGCTGGTACTGCTACTACTTC:	581427:580285::580401::580703::580723::581033::581067::581114::581136::581311:	581311	ORF:3UTR	ORF	1.89807	2.09769	1.06451	1.24752	33992
YBL002W	chrII	396	HTB2	Protein	16034	795.255	9.63527	16010	873.225	9.77021	834.24	9.70432	4420	257.466	8.00824	4576	239.17	7.90189	248.318	7.95605	0.297658	-1.74827	11	8	567	5.42065	13.6885	0.0164084	ATTGTGATTTAGTCATG:ATTAGGGTTCTGTTACTTGTCCAGATATGATTGGAAGGGTCTAGTCT::ATAACTTTATAAACAAAAAAAATTG::AACTAATGTCCTCTGCCGCCGAAAAGAAACC::ATGTCTATTTTGAACTCTTTCGTTAACGAT::AAGAAATCCACTATTTCTGCTAGAGAAATCCAAACAGCCGTTAGATTGATCTTACCTGGTGAATTGGCTAAAC::CCGTTAGATTGATCTTACCTGGTGAATTGGCTAAAC::ATGCCGTCTCCGAAGGTACTAGGGCTGTTACCAAATACTCCTCCTCTACTCAAGCCTAAGTCACTC:	236910:236957::237050::236517::236685::236756::236808::236844:	236844	ORF:3UTR	ORF	9	8	397	4.15272	10.4867	0.0422307	CCTAAGTCACTCACTAGGTATTGTGATTTAGTCATG:TTTTCTTTTTATTAGTGGC::ATTGTAACATTAGGGTTCTGTTACTTGTCCAGATATGATTGGAAGGGTCT::AGATATGATTGGAAGGGTCTAGTCTATC::ACTTACTCTACAACTAATGTCCTCTGCCGCCGAAAAGAAACCAGCTTCCAAAGCTCCAGCTGAAAA::TTCCCAGAAGTCTATGTCTATTTTGAACTCTTTCGTTA::AAATCCACTATTTCTG::CGTTAGATTGATCTTACCTGGTGAATTGGCTAAACATGCCGTCTCCGAAGGTACTAGGGCTGTTACCAAATACTCCTCCTCTACTC:	236908:236937::236949::236990::236528::236684::236759::236846:	236846	ORF:3UTR	ORF	0.700176	0.773817	2.59968	2.07807	14556
YPL231W	chrXVI	5664	FAS2	Protein	105591	366.154	8.51631	107691	410.664	8.68181	388.409	8.60143	68113	277.396	8.1158	83259	304.246	8.24909	290.821	8.18399	0.748749	-0.417445	25	23	562	5.37285	0.948596	0.00244226	AGCACTACGTAGTCCCTCTTTTAAT:AACGTGTCGCTTCT::AAATCGGTCCTTCTCCAACTTTGGCTGGGATGGCTCAAAGAACCTTGAAG::AGCTGCTGAGATTGCCGATGAACCTGTC::ATGGTGTCCTTTTGGTAGCTTTATCT::CTCGTCTAGGTTCTGAAGCTGATGCCAAGGCTTTCTTGGACTCCATGGCTCAAAAAT::CTGCTGCCGGTGCAGCTATGATCGATGCTGGCGCTCTGGAAGA::AAACAACCCAATTGGCCGGTATGGATGTTGAGGATGCTTTGGACAAAGATTCCACCAAAG::ACACTGGTTGGGTTGATTCCAAAACAAAAGAACC::AGTGGTATCAGATTGATCGAACC::ATCTGGTCCAATCAAGACAC…	114342:114359::108818::109059::109461::109520::109616::110426::111866::111952::112533::112561::113095::113191::113554::113804::113821::113843::113965::114025::114158::114205::114301:	110430	ORF:3UTR	ORF	24	22	423	4.42469	0.781195	0.00268617	AGCACTACGTAGTCCCTCTTTTAAT:ATGAAGCCGGAAGTTGAGC::TGAGATTGCCGATGAACCTGTC::AATTTGGTACTACTCCTGAAAAACC::ACTTACAAACTCGCTGGGGACTACCATCTGGTAGAC::ATCGATGCTGGCGCTCTGGAAGAAATAACC::AACCCAATTGGCCGGTATGGATGTTG::AATTGTCTTCTCTTTTCTTAGATG::TTGGGATCTAGATGCTATTATTCCATTCGCGGCCATTCC::CAAGAGCTAACATTCAACTGGACTTCCCAGAATTGAAACCATACAAACAGGTT::ATTCGTTTTGGTCTCTGTTGTGGAAGC::ATCCGTGGAATCTGTTGACATTGGTGTAGAAACCATCTTGTCTGGTAAG::A…	114342:108652::109065::109229::109403::109622::110439::110622::110937::111650::112312::112620::112724::112748::112874::113194::113472::113579::113862::113903::114133::114299:	113862	ORF:3UTR	ORF	0.752669	0.831831	1.11096	0.867236	77497
YDL014W	chrIV	984	NOP1	Protein	19556	390.342	8.60859	19239	422.297	8.72211	406.319	8.66647	4981	116.766	6.86747	5234	110.092	6.78256	113.429	6.82564	0.279162	-1.84083	17	15	558	5.33461	5.42135	0.0133426	ATGAGAAGCGGTTTGAAGAAATAAGTTGAATAAAGGAAATT:TTTCTGGTAGCTTGCTC::TTTCACTTCCTATTTGAAGTTTTTGTAACCCTCGACTTTGTAAAATAGATATTACT::AGAGGTGGCTTCGGTGGTAGAGGCGGTTCCCG::TAGAGGCGGTTCCCGTGGTGG::TCGCGGTGGTTCCA::ATTGCTAGAGGTAAAGAAGATTTGCTAGTTACCAAGAAC::ATGGTGAAAAGAGAATCTCCGTTGAAGAACC::AAGGTCGAATACCGTGTATGGAACCC::AAGGTCGAATACCGTGTATGGAACCC::GTGCTGCTTCCGGTACTTCTGTTTCTCACGTTTC::TTTCTCACGTTTCAGATGTTGTTGGTCCAGAAGGTG::GTT…	428349:428385::428492::427419::427433::427450::427666::427723::427777::427800::427884::427923::427947::427992::428287:	427947	ORF:3UTR	ORF	14	13	396	4.14226	4.20961	0.0371124	AAAGGAAATTAGTCAAAAGTTTCTGGTAGCTTGCTC:ATTCAGTTTCACTTCCTATTTG::TTTTTGTAACCCTCGACTTTGTAAAATAGATATTACT::AAAAGTATTGTACGTATTCGCC::TTCCTTACATCGGTATACTACTGTTATATA::TTCCAGAGGTGGCTTCGGTGGTAGAGGCGGTTCCCGTGGTGGTG::CTCGCGGTGGTTCCAGAGGTGGCTTCG::TAGAGGTAAAGAAGATTTGCTAGTTACCAAGAACATGGCCCCAGGTGAATC::AGTTTATGGTGAAAAGAGAATCTCCGTTGAAGAACC::AGATGTTGTTGGTCCAGAAGGTGTTGTCTACGCCGTAGAATTTTCTCAC::CATTGAACTCTCATATGTTCTTGAAG…	428380:428450::428487::428513::427258::427433::427462::427660::427746::427947::428137::428272::428318:	427947	ORF:5UTR:3UTR	ORF	0.709677	0.784317	2.80955	2.66022	21966
YER131W	chrV	360	RPS26b	Protein	29955	1634.28	10.6744	28331	1699.77	10.7311	1667.02	10.7031	8401	538.297	9.07226	6842	393.366	8.61973	465.832	8.86366	0.279439	-1.83939	8	6	558	5.33461	14.8184	0.00888911	AATAATATAAATCAAACGCTCGCTGATTAAGGTGTC:AAGAGAGCTTCCAACGGTAGAAACAAGAAGGGTAGAGGTCACGTCAAGCCAGTGAGATGTGTTAACTGTTCCAAGTCCATTCCAAAGGATAAG::AAAGGATAAGGCTATCAAGAGAATGGCTATTAGAAACATTGTTGAAGCTGCTGCCGTCAGAGATTTGTCCGAAGCTTCTGTCTACCCAGAAT::AGTTAGATCCAGAGAAGACAGAAAGAACAGAGCTCCTCCAC::AGAATTGTTAGAGTTAGATCCAGAGAAGACAGAAAGAACAGAGCTCCTCCAC::ATAACAAAGTTTCTCCAGCAGCTG:	424336:424011::424060::424206::424228::424284:	424336	ORF:3UTR	3UTR	9	7	419	4.38285	12.1746	0.0261351	AATAATATAAATCAAACGCTCGCTGATTAAGGTG:AAGAGAGCTTCCAACGGTAGAAAC::AGATGTGTTAACTGTTCCAAGTCCATTCCAAAGGATAAGGCT::ATTCCAAAGGATAAGGCTATCAAGAGAATGGCTATTAGAAAC::AAGAGAATGGCTATTAGAAACATTGTTGAAGCTGCTGCCGTCAGAGATTTGTCCGAAGCTTCTGTCTACCCAGAATACGCCTTGCCAAAG::AGAATTGTTAGAGTTAGATCCAGAGAAGAC::TTTCTCCAGCAGCTG:	424353:423981::424015::424056::424100::424224::424284:	424353	ORF:3UTR	3UTR	0.750896	0.829871	2.96978	1.91378	17502
YML029W	chrXIII	2517	USA1	Protein	2415	18.8449	4.2361	2272	19.4964	4.28514	19.1707	4.26083	3113	28.5292	4.83437	3905	32.111	5.005	30.3201	4.9222	1.58159	0.661374	3	2	556	5.31549	2.11183	0.11016	ATTTTTCGGTTTGGCTC:AAGAAAACTGCCGTCGTCGACGGTGTCTTTGACGAAGTCTCCTTGGACAAATACAAG:	219978:220174:	220174	3UTR	3UTR	3	2	44	0.460251	0.182857	0.00603088	ATTTTTCGGTTTGGCTC:AATGGTCGCTCAAGTTCAAAAG:	219981:220153:	219987	3UTR	3UTR	0.0791367	0.0874598	0.0552987	0.0573663	2360
YKL051W	chrXI	1062	SFK1	Protein	1221	22.5814	4.49706	1677	34.1066	5.09198	28.344	4.82497	2727	59.2317	5.8883	3298	64.2751	6.00619	61.7534	5.94845	2.17871	1.12347	3	2	555	5.30593	4.99617	0.176269	AAATACCCTCTAACCTG:TTTTCCTTTTGCCGAAGAATTTCTTCTGGCTG:	342400:342571:	342571	3UTR	3UTR	5	4	411	4.29916	4.04818	0.0655539	ATGCTAGACTTGACTAGGAAATACCCTCTAACCTG:TTTTCCTTTTGCCGAAGAATTTCTTCTGGCTG::AAAAAAAAAGACCCTTCTATCTCTGATTCC::ATAACACTGTGGATGAGCTGCCTTGGT:	342382:342588::341597::341964:	342588	ORF:3UTR	3UTR	0.740541	0.818426	0.375647	0.409485	1418
YPL106C	chrXVI	2082	SSE1	Protein	101797	960.316	9.90737	106213	1101.86	10.1057	1031.09	10.01	76760	850.447	9.73208	74442	740.038	9.53145	795.243	9.63525	0.771265	-0.374702	18	15	545	5.21033	2.50256	0.0024271	TTTTTTCCGATTTTTTTAACTC:AAGGACACTGAAGGTGATGTTGACATGGACTAATGTTAATGCAGCAAAGTAACTAGAAAAGGATCTTTATTGTTTTTTCCG::AAGAAGCATCCCAAATGGCTGCTATGGCTGAAAAGTTGGCTGCTC::ATTATTAGAGGTAGATACTTGGCTAAAGAAGAAGAAAAGAAGC::ATTAGAGGTAGATACTTGGCTAAAGAAGAAG::CTCCATTTGCTTCCGATGCTG::ACCTTTGGCCTAGACGCTAAAAAGTTGAATGAATTAATTGAAAAAG::ACTTAACCATCGTTGCACACACCTTTGGCCTAGACG::AATCCATTTCTGAAGCCTTCGGCAAGCCATTGTCCACCACTTTGAACC::ATTGTTGGA…	350142:350156::350270::350325::350364::350495::350621::350656::351194::351330::351657::351780::351945::352129::352179:	350156	ORF:3UTR	3UTR	26	21	537	5.61715	2.69796	0.00339263	ATTTTTTTAACTCACTTTGGATACATTTTTTTTAATATCTTCTCTGTATAGTTAAAAAAAG:AAAAGAAGGACACTGAAGGTGATGTTGACATGGACTAATG::AAATGGCTGCTATGGCTGAAAAGTTGGCTGCTCAAAGAAAG::ATTATTAGAGGTAGATACTTGGCTAAAG::ATAAGCTAGTTGCTGAGACAGAAGACCGTAAGAACACTCTTGAAGAGTACA::GCTGAGACAGAAGACCGTAAGAACACTCTTGAAGAG::ACACACCTTTGGCCTAGACG::AAAGAAGGATGACTTAACC::ATTGAAGATATTGAAGTTGAAGAACCT::ACTCTGTCTCTTACTCTTGGGACAAGCAAGTTGAGGACGAAGACC::ACTCTGTCTCTT…	350133:350231::350272::350340::350544::350576::350655::350677::350766::351033::351066::351122::351132::351186::351222::351373::351430::351657::351992::352054::352126:	350133	ORF:3UTR	3UTR	0.985321	1.08895	1.4119	1.33786	99874
SUP53	chrIII	82	tL(CAA)C	tRNA	0	0	#NUM!	0	0	#NUM!	0	#NUM!	0	0	#NUM!	0	0	#NUM!	0	#NUM!	#N/A	#N/A	4	3	542	5.18164	63.1908	#N/A	GGTTGTTTGGCCGAGCGGTCTAAGGC:GGTTGTTTGGCCGAGCGGTCTAAGGC::ATCTTGACCGCAGTTAACTGTGGGAATACTCAGGTATCGTAAGATGCAAGAGTTCGAATCTCTTAGCAACCATTA:	90874:90884::90975:	90975	tRNA	tRNA	3	2	328	3.43096	41.841	#N/A	TTTGGCCGAGCGGTCTAAG:ATTCAAGAAATATCTTGACCGCAGTTAACTGTGGGAATACTCAGGTATCGTAAGATGCAAGAGTTCGAATCTCTTAGCAACCATTA:	90870:90975:	90975	tRNA	tRNA	0.605166	0.668814	#N/A	#N/A	0
YDR447C	chrIV	411	RPS17b	Protein	9667	461.966	8.85164	9515	500.031	8.96587	480.998	8.90989	3117	174.94	7.45071	2527	127.256	6.9916	151.098	7.23934	0.314134	-1.67055	9	8	536	5.12428	12.4678	0.0259208	ATCATGTCGTCTGTTTTACTCCATTTCATTGAGGACTCTCCTTATGTATAGTTAAATAATTTCAATATCATCTAAAATATG:ATCATGTCGTCTGTTTTACTCCATTTCATTGAGGACTCTCCTTATGTATAG::TTTCCGCTCAAAGAGAC::TTTTGAACGTTGACAACCAAACCTCTGACTTGGTTAAATCTTTGGGTTTGAAGTTGCCATTATCTGTCATC::TCTCTGCTTTGGACTTGTCTCGTTCTAACG::CTATCCAATCCAAGAGATTGAGAAACAAGATTGCTGGTTACACTACTCATTTG::ATTGAACGTTACTATCCAAAGTTGACCTTGGATTTCC::CCTCCAAGGCTTTGATTGAACGTTACT:	1354739:1354785::1354853::1354884::1354963::1355069::1355176::1355205:	1354884	ORF:3UTR	ORF	12	10	432	4.51883	10.9947	0.0727654	ATCTAAAATATGAAAGATATG:ATTTCATTGAGGACTCTCCTT::TTTCCGCTCAAAGAGACAGACG::TTTGAAGTTGCCATTATCTGTCATC::TTTTGAACGTTGACAACCAAACCTCTGACTTGGTT::AAGTCTCTGCTTTGGACTTGTCTCGTTCTAACG::ATTTCTTTCAAATTG::AAGATTGCTGGTTACACTACTCATTTG::ACTATCCAATCCAAGAGATTG::CTTTGATTGAACGTTACTATCCAAAGTTGACCTTGGATTTC:	1354732:1354776::1354848::1354885::1354934::1354963::1355025::1355095::1355122::1355183:	1354934	ORF:3UTR	ORF	0.80597	0.890738	2.83553	2.08495	6476
YDR077W	chrIV	1017	SED1	Protein	102815	1985.62	10.9554	206236	4380	12.0967	3182.81	11.6361	76081	1725.63	10.7529	100470	2044.71	10.9977	1885.17	10.8805	0.592299	-0.755603	21	20	535	5.11472	5.02923	0.00158012	ATTCGTTTTTCACTTCTAGGCTTTTTGAC:ATCTTTGTGGGAAAGCCCCTAAATTGCCCTG::ATCCTCTCATTCAAG::TCAACTGTCCTATTATCTGCCGGTTTAGCCTCGACTACTTTGGCCCAATTTTCCAACAGTACATCT::AACTGTCCTATTATCTGCCGGTTTAGCCTCGACTACTTTGGCCC::ACTTCCTCCTCTTCCATCTCCACTTCCTCTGGCTC::ATGTCACTTCCTCCTCTTCCATCTCCACTTCCTCTGGCTC::CTATCCCAACTAACGGTACCTCTACTGAAGCTCCAACC::AACGGTACCTCTACTGAAGCTCC::CTATCCCAACTAACGGTACCTCTACTGAAGCTCC::ACCTCTACTGAAGCTCC::AACGGT…	601883:601948::602029::600814::600836::600886::600908::601017::601033::601055::601072::601140::601323::601401::601427::601477::601494::601516::601694::601725:	601725	ORF:3UTR	ORF	24	20	708	7.40586	7.28206	0.00386281	ACTTCTAGGCTTTTTGACAG:ATCCTCTCATTCAAGACAG::CAAAATAAAATACGTTCGCTCTATTAAG::TTATCAACTGTCCTATTATCTGCCGGTTTAGCCTCGACTACTTTGGCCCAATTTTCCAACAGTACATCTGCT::ATTATCTGCCGGTTTAGCCTCGACTACTTTGGCCCAATTTTC::ACCGATGTCACTTCCTCCTCTTCCATCTCCACTTCCTCTG::TCTTCCATCTCCACTTCCTCTGGCTCAGTAACTATC::AACTAACGGTACCTCTACTGAAGCTCCAACC::TACCTCTACTGAAGCTCC::CTATCCCAACTAACGGTACCTCTACTGAAGCTCCAACTGATACTACTACTGAAGCTCCAACCACC::AACTAACGG…	601892:602034::600765::600814::600824::600904::600928::601030::601077::601099::601144::601322::601335::601381::601453::601516::601599::601688::601731::601753:	601381	ORF:5UTR:3UTR	ORF	1.32336	1.46255	2.46927	1.94067	114654
SUP16	chrXVI	82	tS(UGA)P	tRNA	0	0	#NUM!	0	0	#NUM!	0	#NUM!	0	0	#NUM!	0	0	#NUM!	0	#NUM!	#N/A	#N/A	2	1	534	5.10516	62.2581	#N/A	AAATCTGTTGGGCTCTGCCCGCGCTGGTTCAAATCCTGCTGGTGTCGTA	689648	689648	tRNA	tRNA	2	1	614	6.42259	78.3243	#N/A	GACTTGAAATCTGTTGGGCTCTGCCCGCGCTGGTTCAAATCCTGCTGGTGTCGTA	689648	689648	tRNA	tRNA	1.14981	1.27074	#N/A	#N/A	0
EMT3	chrX	73	tM(CAU)J2	tRNA	0	0	#NUM!	0	0	#NUM!	0	#NUM!	0	0	#NUM!	0	0	#NUM!	0	#NUM!	#N/A	#N/A	3	2	534	5.10516	69.9337	#N/A	GCTTCAGTAGCTCAGTAGGAAGAGCGTCAGTCTC:ATAATCTGAAGGTCGAGAGTTCGAACCTCCCCTGGAGCA:	422965:422978:	422978	tRNA	tRNA	2	2	246	2.57322	35.2496	#N/A	TCAGTCTCATAATCTGAAGGTCGAGAGTTCGAACCTCCCCTGGAGCAC:AGTCTCATAATCTGAAGGTCGAGAGTTCGAACCTCCCCTGGAGC:	422983:422998:	422998	tRNA	tRNA	0.460674	0.509125	#N/A	#N/A	0
YPL079W	chrXVI	483	RPL21b	Protein	14358	583.857	9.18947	13432	600.653	9.23039	592.255	9.21008	4529	216.296	7.75686	4643	198.961	7.63634	207.629	7.69786	0.350573	-1.51221	13	11	531	5.07648	10.5103	0.0177463	ACCTCGTTTGGTATATTTATCGAAGTTATCACATTCCTATATATTG:ATTCCTATATATTG::TTCCAACGTGACTTCAGAAAGCATGGTGCCGTTCACATGTCCACCTACTTGAAGATCTACAAGGTTGGTGACATTGTCGACATCAAAG::AAGGTTGGTGACATTGTCGACATCAAAGCCAATGGTTCTATCCAAAAGGG::ACCGGTGTCGTCTAC::TCTTCTGTTGGTGTTATCATCAACAAGATGGTCGGTAACAGATACTTGGAAAAGAGATTGAACTTGAGAGTTGAAC::CACTCTAAATGTAGACAAGAATTTTTGGAAAGAGTTAAGGCCAATGCTGCTAAG::AAATGTAGACAAGAATTTTTGGAAAGAGTTAAGGCC::AATGC…	407567:407584::407163::407176::407237::407301::407348::407389::407420::407484::407524:	407301	ORF:3UTR	ORF	9	9	196	2.05021	4.24474	0.0204439	ATTTAATCTACCTCGTTTGGTAT:ATCACATTCCTATATATTG::TTCCAACGTGACTTCAGAAAGC::ATGGTGCCGTTCACATGTCCACCTACTTGAAGATCTACAAGGTTGGTGACATTGTCGAC::ATCTACAAGGTTGGTGACATTGTCGACATCAAAG::AAGAATTTTTGGAAAGAGTTAAGGCC::ACTCTAAATGTAGACAAGAATTTTTGGAAAGAGTTAAGGCCAATG::AAGAGAATCCCGTATTGTCTCTACTGAAGGTAACGTTCCTC::AAGAGAATCCCGTATTGTCTCTACTGAAGGTAACGTTCCTCAAACTTTAGCTCCAGTTCCATAC:	407542:407583::407120::407136::407160::407376::407386::407501::407517:	407160	ORF:3UTR	ORF	0.369115	0.407936	1.16363	0.85408	11765
YEL017C-A	chrV	132	PMP2	Protein	749	111.447	6.80021	813	133.029	7.0556	122.238	6.93355	665	116.209	6.86058	773	121.205	6.92131	118.707	6.89127	0.971117	-0.042283	7	6	526	5.02868	38.0961	0.311655	AATTTTTCCTGTGTGTGTGCTATATTCCTACTTTGTATCTGTGCTGTTCGATTCCT:AATTTTTCCTGTGTGTGTGCTATATTCCTACTTTGTATCTGTGCTGTTCGATTCCTCTGTTGGAACGATG::AATATTAATGAATAAATTAGACCTCTTTTCTCCCCAACCC::ATCCTCTTTTTTTTTTTTTTTTCAATTACTG::ATTCTAGTCGGTTTGGCTTGTATCGCCATCATTTCTACC::ATTCTAGTCGGTTTGGCTTG:	122602:122619::122680::122728::122861::122887:	122680	ORF:3UTR	3UTR	9	7	342	3.57741	27.1016	0.228306	CTCTTCGTTTTGTTTGTCCCGTTCTTTCCCATTTTTACCTACCTACTATG:CGTGGGCGTTTTATCGCAAAAAAGTTTTGGGCATGCGGGCG::GGCGTTTTATCGCAAAAAAGTTTTGGGCATGCGGGCG::AATTTTTCCTGTGTGTGTGCTATATTCCTACTTTGTATCTGTGCTGTTCGATTCCTCTGTTGGAACG::TTTCCTGTGTGTGTGCTATATTCCTACTTTGTATCTGTGCTGTTCGATTCCTCT::AATTACTGAATATTAATGAATAAATTAGACCTCTTTTCTCCCCAACCCTTTTAATTTCT::ATCTTAGTTTTTATTCTAGTCGGTTTGGCTTGTATCGCCATCATTTCTACC:	122478:122540::122559::122591::122653::122685::122883:	122685	ORF:3UTR	3UTR	0.65019	0.718573	0.739945	0.629979	416
YLR264W	chrXII	204	RPS28b	Protein	1836	176.767	7.46571	1597	169.085	7.4016	172.926	7.43401	683	77.2296	6.27108	619	62.8025	5.97275	70.0161	6.12961	0.40489	-1.3044	9	8	524	5.00956	24.5567	0.142007	ATTTTTTAATATTTCTCAAAAAATGAAGTTCGAATGATTATT:AAGACAGTAGGTGTTTGTGCTTTGGTCGGTTTTTCCATTCGGTG::AAGGGATTTTCGGTTGCCAAAAACAGAGAACAAATGCGTAGAAATACTCAATG::ACTATAATTGATGAGATATTCGACGAACTTGTTACTTTTTTG::AATCGACAAGAAGTCTCTT::AAAGTTTTAGGCCGTACCGGTTCTCGT::AGTTAGAGAAAACGACATTTTGGTCTTGATGGAATCTGAACGTGAAGCTCGTCGTTTGCGTT::AAAACGACATTTTGGTCTTGATGGAATCTGAACGTGAAGCTCGTCGTTTGCGTT:	673424:673539::673639::673764::673864::673175::673271::673301:	673181	ORF:3UTR	ORF	9	7	434	4.53975	22.2537	0.317837	CTTATTTTTTAATATTTCTCAAAAAATG:AATATTTCTCAAAAAATG::AGTAGGTGTTTGTGCTTTGGTCGGTTTTTCC::ACTATAATTGATGAGATATTCGACGAACTTGTTACTTTTTTGGATTCC::AATTTGAGGCTAACCTGTATGGCATG::TTTTAGGCCGTACCGGTTCTCGT::AGTTAGAGAAAACGACATTTTGGTCTTGATGGAATCTGAACGTGAAGCTCGTCGTTTGCG:	673404:673424::673542::673766::673846::673181::673312:	673182	ORF:3UTR	ORF	0.828244	0.915354	2.26075	2.02872	1156
tL(CAA)N	chrXIV	82	tL(CAA)N	tRNA	0	0	#NUM!	0	0	#NUM!	0	#NUM!	0	0	#NUM!	0	0	#NUM!	0	#NUM!	#N/A	#N/A	3	2	524	5.00956	61.0922	#N/A	GGTTGTTTGGCCGAGCGGTCTAAGGC:ATCTTGACCGCAGTTAACTGTGGGAATACTCAGGTATCGTAAGATGCAAGAGTTCGAATCTCTTAGCAACCATTA:	443020:443122:	443122	tRNA	tRNA	4	2	339	3.54603	43.2442	#N/A	AAGTGGTTGTTTGGCCG:ATTCAAGAAATATCTTGACCGCAGTTAACTGTGGGAATACTCAGGTATCGTAAGATGCAAGAGTTCGAATCTCTTAGCAACCATTA:	443002:443122:	443122	tRNA	tRNA	0.646947	0.714989	#N/A	#N/A	0
YKR042W	chrXI	1098	UTH1	Protein	21186	378.971	8.56595	29263	575.634	9.16901	477.303	8.89876	25887	543.842	9.08704	52834	995.927	9.9599	769.885	9.5885	1.61299	0.689737	19	18	523	5	4.55373	0.00954055	AGTTACTTCTGGTTCTGCTAACTTTGTCTTCTACTAGGCCTTTTT:ATTTTATGGTTTATTTTTCAATTAGTTCGTTTTTCC::ATTCCAGCTGCCACCACCGCTACCTCGGCGGCTG::ACGGCGCTGTTGTTATTCCAGCTGCCACC::CTACCTCGGCGGCTGCTGATGGAAAG::ACTACTTTGTCCTCGACTGCCGCCGCCGCTACTACCTCTG::ATACTACTGTTCTTACG::ACCCAATGGCCTTCTGAACAACCTTCCGATGGTAGATCCGTTGGTGGTTT::ACCCAATGGCCTTCTGAACAACCTTCCGATGGTAGATCCGTTGGTGGTTT::AAGGTCAAGGCTCTGCTCAAGCTGTTAACAAGGTCTCCGGCTCCATTGCTATCTG…	520632:520683::519674::519688::519714::519774::519991::520025::520051::520165::520193::520233::520253::520340::520367::520414::520523::520583:	520051	ORF:3UTR	ORF	23	19	540	5.64854	5.14439	0.00668202	TTTATTTTTCAATTAGTTCGTTTTTCCACAATACAAAAAAACACAGTCCTTTGTACT:CTCCTTTCATCGGTAACT::CTCCACCGCCGTCTTGGCCG::AAGCGTGCCGTTGTCACCG::CGTGCCGTTGTCACCGTTACTC::ACGGCGCTGTTGTTATTCCAGCTGCCACC::ATTTCCTGTTCTGATTTCCCATCCGGACAAGGTGCTGTCTCCTTGGACTGGTTAGGTCTAGGCGGCTGGGCTTCCATC::CCACCTCTTGTCAAGACGGATACTACTGTTCTTACGCTTGTTCTCC::ACCCAATGGCCTTCTGAACAACCTTCCGATGGTAGATCCGTTGGTGGTTTATACTG::TCTCCGGCTCCATTGCTATCTGTGGTACCG::ATTAT…	520701:519344::519559::519620::519639::519674::519930::519966::520025::520186::520216::520247::520262::520284::520350::520369::520553::520582::520620:	520369	ORF:5UTR:3UTR	ORF	1.0325	1.1411	0.707443	0.985383	44524
tR(ACG)J	chrX	73	tR(ACG)J	tRNA	0	0	#NUM!	0	0	#NUM!	0	#NUM!	0	0	#NUM!	0	0	#NUM!	0	#NUM!	#N/A	#N/A	4	2	521	4.98088	68.2312	#N/A	ATATTCTTGTTCCTCGTGGCCCAATGGTCACGGCGTCTGGCTACGAACCAGGAG:ATTCCAGGTTCGAGTCCTGGCGG:	233952:234001:	233952	tRNA	tRNA	3	2	682	7.13389	97.7245	#N/A	ATATTCTTGTTCCTCGTGGCCCAATGGTCACGGCGTCTGGCTACGAACCAGGAGATTCCAGGTTCGAGTCCTGGCGG:ATTCCAGGTTCGAGTCCTGGCGG:	233952:234000:	233952	tRNA	tRNA	1.30902	1.4467	#N/A	#N/A	0
tL(CAA)L	chrXII	82	tL(CAA)L	tRNA	0	0	#NUM!	0	0	#NUM!	0	#NUM!	0	0	#NUM!	0	0	#NUM!	0	#NUM!	#N/A	#N/A	2	1	520	4.97132	60.6258	#N/A	CCTGATTCAAGAAAATATCTTGACTGCAGTTAACTGTAGGAATACTCAGGTATCGTAAGATGCAAGAGTTCGAATCTCTTAGCAACCATTA	628500	628500	tRNA	tRNA	4	3	357	3.73431	45.5404	#N/A	GGTTGTTTGGCCGAGC:TTTGGCCGAGCGGTCTAAG::CTCAGGTATCGTAAGATGCAAGAGTTCGAATCTCTTAGCAACCATTA:	628394:628406::628500:	628500	tRNA	tRNA	0.686538	0.758745	#N/A	#N/A	0
YNL162W	chrXIV	321	RPL42a	Protein	3420	209.257	7.70914	3083	207.443	7.69657	208.35	7.70287	1101	79.118	6.30593	1107	71.3771	6.15739	75.2476	6.23357	0.361159	-1.46929	10	8	519	4.96176	15.4572	0.0741885	AAAAGGGTCAAGCTTTGCAATTCTGAATCTCTTTATGGGTTTCG:GTATTTTCTTTGCTTTAAAATCTG::AAAGACCAGAAAGACCTACTGTAAGGGTAAGACCTGTCGTAAGCACACTCAACAC::AGAAAGACCTACTGTAAGGGTAAGACCTGTCGTAAGCACACTCAACACAAGGTTACTC::TTTGCCCAAGGTAAGAGACGTTATGACCGTAAACAATCTGGTTTCGGTGGTCAAACCAAGCCTG::TTTTCCACAAGAAAGCTAAGACTACC::AAGAAGGTTGTTTTGAGATTGGAATGTGTCAAATGTAAGACCAGAGCCCAATTGACCTTGAAGAGATG::AAGCACTTCGAATTGGGTGGTGAAAAGAAGC:	332160:332193::331848::331912::331964::332003::332052::332124:	331964	ORF:3UTR	ORF	11	11	392	4.10042	12.7739	0.169758	TATTTTCTTTGCTTTAAAATCTG:TATTTTCTTTGCTTTAAAATCTG::AGAAAGACCTACTGTAAGGGTAAGACCTGTCGTAAGCACACTC::CTTCCTTGTTTGCCC::GTAAGGCTTCCTTGTTTGCCCAAG::AAGAGACGTTATGACCGTAAACAATCTGGTTTCGGTGGTCAAACCAAGCCTG::AATCTGGTTTCGGTGGTCAAAC::AAGGTTGTTTTGAGATTGGAATGTGTCAAATGTAAGACC::GTTGTTTTGAGATTGGAATGTGTCAAATGTAAGACCAGAGCCCAATTGACCTTG::ACTTCGAATTGGGTGGTGAAAAGAAGCAAAAGGGTC::ACTTCGAATTGGGTGGTGAAAAGAAGC:	332180:332193::331855::331936::331948::331959::331985::332048::332076::332109::332128:	331959	ORF:3UTR	ORF	0.755299	0.834737	2.31127	1.59922	2424
tL(CAA)G1	chrVII	82	tL(CAA)G1	tRNA	0	0	#NUM!	0	0	#NUM!	0	#NUM!	1	0.202343	-2.30512	0	0	#NUM!	0.101172	-3.30512	#N/A	#N/A	4	3	517	4.94264	60.2761	#N/A	ACAAATAAGTGGTTGTTTGGCCGAGCGGTCTAAG:GGTTGTTTGGCCGAGCGGTCTAAGGC::ATCTTGACCGCAGTTAACTGTGGGAATACTCAGGTATCGTAAGATGCAAGAGTTCGAATCTCTTAGCAACCATTA:	205511:205546::205637:	205637	tRNA	tRNA	3	2	294	3.07531	37.5038	370.695	AAATAAGTGGTTGTTTGGCCGAG:ATCTTGACCGCAGTTAACTGTGGGAATACTCAGGTATCGTAAGATGCAAGAGTTCGAATCTCTTAGCAACCATTA:	205513:205637:	205637	tRNA	tRNA	0.568665	0.628474	#N/A	0.604167	0
YML026C	chrXIII	441	RPS18b	Protein	17432	776.37	9.6006	15062	737.69	9.52687	757.03	9.56421	5860	306.515	8.25982	5479	257.146	8.00644	281.831	8.13868	0.372285	-1.42552	13	9	514	4.91396	11.1428	0.014719	TTTTATACGGTAAACATCGTTAACATCACTCAACCGGGGTG:ATTTTCTTTTTTTATTCTTCAAAG::ATTTTCTTTTTTTATTCTTCAAAG::AAGACCACTGGTAGAAGAAGAGCTTAAATCAATTAAG::AAGACCACTGGTAGAAGAAGAGCTTAAATCAATTAAGG::AGAGATGACTTGGAAAGATTAAAG::TTCTTAAACCGTCAAAACGACATTACTGATGGTAAGGACTACCACACTTTGGCTAAC::AAGAGAGCTGGTGAATTGACCCAAGAAGAATTGGAAAGAATTGTCCAAATC::TTTACGCTTTGACCACT:	222768:222906::222916::222998::223013::223077::223136::223254::223336:	223145	ORF:3UTR	ORF	11	9	452	4.72803	10.7212	0.0380412	TTTCTTTTTTTATTCTTCAAAG:TGGGGTTTACGTGTTAGAGGTCAACACACCAAGACCACTGGTAGAAGAAGAGCTTAAATCAATTAAG::TGTTAGAGGTCAAC::AATCCAAGTTGAGAGATGACTTGGAAAGATTAAAGAAG::ACATTACTGATGGTAAGGACTACCACACTTTGGCTAAC::TTCTTAAACCGTCAAAACG::AAGAGAGCTGGTGAATTGACCCAAGAAGAATTGGAAAGAATTGTCC::AAGGGTGTTGGTCGTCGTTACTCCAACTTGGTCTGTAAG::ATTAAAATTGTTTACGCTTTGACCACTATTAAGGGTGTTGGTCGTCGTTACTCCAACTTGGTCTGTAAGAAGGCTGATGTTGATTTGC:	222912:223000::223019::223082::223145::223170::223222::223300::223323:	223145	ORF:3UTR	ORF	0.879377	0.971865	2.61054	2.13784	12947
YLR180W	chrXII	1149	SAM1	Protein	52168	891.752	9.8005	55641	1045.94	10.0306	968.844	9.92012	23411	469.995	8.8765	32325	582.284	9.18558	526.14	9.0393	0.543059	-0.880818	20	15	513	4.9044	4.26841	0.00440567	AAGCTTTTTTCCTTTTGGACTTTTTTCTGCCTTCAACCTCCC:ATTCCTTTTCCTTTCTAAC::CCGGTACATTTTTATTCACTTCTGAATCCGTTGGTGAAG::AAAAAATCGTCAGAGACACC::AAGGGTTTCGACTATAAGACCTGTAACGTCCTTGTCGCC::ATCGGTGCCGGTGACC::AAGGTATCATGTTTGGTTACGCCACAGATGAAACTCCAGAGGGTTTGCCTTTGACT::AAATACTTTATCCAACCTTCCGGTAGATTCGTCATCGGTG::ATTCGTCATCGGTGGTCCTC::TGACGCTGGTTTGACCGGTAGAAAGATCATCGTCGACGCTT::ACCGGTAGAAAGATCATCGTCGACGCTTACGGTGGTGCCTCATCCGTC…	516443:516603::515282::515461::515542::515612::515639::515959::515969::516011::516087::516188::516202::516220::516276:	516443	ORF:3UTR	3UTR	18	15	365	3.81799	3.32288	0.00631559	CTTTTTTCCTTTTGGACTTTTTTCTGCCTTCAACCTCCC:TTTTTTCCTTTTGGACTTTTTTCTGCCTTCAACCTCCC::ATTCCTTTTCCTTTCTAAC::ACTTCTGAATCCGTTGGTGAAGGTCACCC::ATAAGATCTGTGACCAAGTTTCCGACGCC::AAATTACTACCAAGGCACAGTTGGATTACCAAAAAATCGTCAGAGACACCATCAAG::AAAGAATCGACACCGTCGTCGTCTCCGCTCAACATGCTGACGAAATCACGACCGAGGACTTAAGAGCG::AACCTTCCGGTAGATTCGTCATCGGTGGTCCTC::ACGCTGGTTTGACCGGTAGAAAGATCATCGTCGACGCTTACGGTGGTGCCTC::ATCCGTCGGTGGTGGTGCC…	516412:516446::516607::515311::515330::515460::515839::515956::515995::516056::516112::516183::516217::516242::516275:	516275	ORF:3UTR	ORF	0.711501	0.786333	1.44797	1.02555	44042
tL(CAA)M	chrXIII	82	tL(CAA)M	tRNA	0	0	#NUM!	0	0	#NUM!	0	#NUM!	0	0	#NUM!	0	0	#NUM!	0	#NUM!	#N/A	#N/A	3	2	507	4.84704	59.1102	#N/A	GGTTGTTTGGCCGAGCGGTCTAAG:ATCTTGACCGCAGTTAACTGTGGGAATACTCAGGTATCGTAAGATGCAAGAGTTCGAATCTCTTAGCAACCATTA:	504918:505011:	505011	tRNA	tRNA	2	1	313	3.27406	39.9275	#N/A	ATTCAAGAAATATCTTGACCGCAGTTAACTGTGGGAATACTCAGGTATCGTAAGATGCAAGAGTTCGAATCTCTTAGCAACCATTA	505011	505011	tRNA	tRNA	0.617357	0.682287	#N/A	#N/A	0
YDR224C	chrIV	396	HTB1	Protein	11333	562.095	9.13467	13290	724.87	9.50158	643.482	9.32976	4965	289.213	8.17599	3918	204.779	7.67793	246.996	7.94834	0.383843	-1.38141	6	4	500	4.78011	12.071	0.0187589	CATGCTGTCTCTGAAGGTACTAGAGCTGTTACCAAGTACTCTTCCTCTACTCAAG:AGAGAAATTCAAACCGCTGTTAGATTGATCTTACC::CTTCTAAATTGGCTGCGTATAACAAGAAGTCTACTATCTCTGCTAGAGAAATTCAAACCGCTGTTAGATTGATCTTACC::CTTCCACTTCCACTG:	914376:914422::914462::914634:	914634	ORF	ORF	9	8	618	6.46444	16.3243	0.0660915	TACTCTTCCTCTACTCAAG:ATGCTGTCTCTGAAGGTACTAGAGCTGTTACC::AAACCGCTGTTAGATTGATCTTACCAGGTGAATTGGCTAAGCATGCTGTCTCTGAAGGTACTAGAGCTGTTACCAAGTACTCTTCCTCTACTCAAG::AAACCGCTGTTAGATTGATCTTACC::AAGTCTACTATCTCTGCTAG::CTACTGAAGCTTCTAAATTGGCTGCG::CTTCCACTTCCACTGATGGTAAGAAGAG::AAAAAGACTTCCACTTCCACTG:	914322:914360::914375::914403::914426::914463::914615::914634:	914634	ORF	ORF	1.236	1.366	3.55874	2.88763	8563
YOL143C	chrXV	510	RIB4	Protein	15805	608.673	9.24952	15387	651.649	9.34795	630.161	9.29958	7634	345.283	8.43164	9371	380.305	8.57101	362.794	8.50301	0.575716	-0.79657	12	11	496	4.74187	9.29779	0.0147546	ACTCACTATAGAAGAAGCCCGCTCTTTGATTGTTTCCTCTT:ATGGTGAAGATTGGGGTGCTGCAGCAGTGGAAATGGCTGTTAAGTTCGGTAAAAATGCTTTTTGAATAAGCGCAGAGAAATCT::ATGGTGAAGATTGGGGTGCTGCAGCAGTGGAAATGGCTGTTAAGTTCGGTAAAAATGC::AACTTGCATGACTGAAGAACAAGCCCTGGCCAGAGCTGGCATCG::TTTTTGGCCTCTTAACTTGCATGACTGAAGAACAAGCCCTGGCCAGAG::ATTCCACCACTCACGCATTGATGAACTTACAAG::AAACTGTTCCTGGATCCTATGAATTACCTTGGGGGACAAAAAG::CTTGGTGTCGAGGAAAATAAC::ATTCATGCCCGTT…	54551:54588::54659::54684::54710::54783::54918::54953::55003::55033::55052:	54588	ORF:3UTR	3UTR	12	8	312	3.2636	6.39921	0.0176387	ACTATAGAAGAAGCCCGCTCTTTGATTGTTTCCTCTT:ATGGTGAAGATTGGGGTGCTGCAGC::CAGAGCTGGCATCG::ATTTTTGGCCTCTTAACTTGCATGACTGAAGAACAAGCCCTGG::CCTCTTAACTTGCATGACTGAAGAACAAGCCCTGGCCAGAG::AAACTGTTCCTGGATCCTATGAATTACCTTGGGGGAC::AATGGCTTCCCTTGGTGTCGAGGAAAATAAC::ACGGTTCCAAAATCAGGGTCGGTATCATTCATGCCCGTTGGAACCG:	54553:54635::54684::54699::54710::54915::54949::55052:	55052	ORF:3UTR	ORF	0.629032	0.69519	1.20752	0.791615	8856
YER177W	chrV	804	BMH1	Protein	136694	3339.28	11.7053	135925	3651.52	11.8343	3495.4	11.7712	111670	3203.86	11.6456	114921	2958.42	11.5306	3081.14	11.5892	0.881484	-0.181993	19	14	496	4.74187	5.89785	0.00168732	CAATTATATATCTATATCTATATATG:CGCGTGTACATGTCTATATG::AATGGTCGAAAACATGAAGACTGTTGCCTCCTCTGGCCAAGAG::ATGAAGACTGTTGCCTCCTCTGGCCAAGAGTTGTCGGTCGAAGAGC::ATTGGTGCTCGTCG::ATTTGTTCGTACCGTTCGAAGATTGAGACCG::TTATTTGGCTGAATTTTCT::ATTTGGCTGAATTTTCT::AAGACCGCTTCTGAAATTGCCACC::AGGTTTGGCTCTTAACTTCTCTGTCTTCT::ACGCTATTGCTGAGTTGGACACTCTGTCTGAAG::ACACTTATCATGCAACTG::AACCTTATGGACTTCAGACATGTCCGAGTCCGGTCAAGCTGAAGACC::AAAGTAA…	546498:546575::545721::545737::545775::545870::546010::546023::546094::546147::546229::546281::546328::546408:	546576	ORF:3UTR	3UTR	17	12	860	8.99582	11.1888	0.00363139	ATATAACATTAACATGTGCATGTACACACGTAATCGCGCGTGTACATGTCTATATGTGTTACTTG:CGCGTGTACATGTCTATATGTGTTACTTG::AAGACTGTTGCCTCCTCTGGCCAAGAGTTGTCGGTCGAAG::TTGCTTATAAGAACGTTATTGGTGCTCG::AAAAGGAGGAGTCCAAGGAGAAGTCCGAACACC::ATTTTGTCCGTGCTAGACTCCCACTTAATTCC::TACCGTTCGAAGATTGAGACCGAACTAACTAAGATCTCCGACGATATTTTGTCCGTGCTAGACTCCCACTTAATTCCATCAGCCACC::AAGACCGCTTCTGAAATTGCCACCACAGAGTTACCCCCAACTCACCCAATCCGTCTAGGTTTGGCTCTTAAC…	546554:546575::545734::545753::545826::545914::545955::546092::546164::546229::546275::546333:	546554	ORF:3UTR	3UTR	1.73387	1.91623	2.17387	1.78295	113968
SUP56	chrI	82	tL(CAA)A	tRNA	0	0	#NUM!	0	0	#NUM!	0	#NUM!	0	0	#NUM!	0	0	#NUM!	0	#NUM!	#N/A	#N/A	3	2	494	4.72275	57.5946	#N/A	GGTTGTTTGGCCGAGCGGTCTAAGGCGCCTG:TACTCAGGTATCGTAAGATGCAAGAGTTCGAATCTCTTAGCAACCATTA:	181171:181257:	181257	tRNA	tRNA	3	2	308	3.22176	39.2897	#N/A	AAATATCTTGACCGCAGTGAACTG:CTCAGGTATCGTAAGATGCAAGAGTTCGAATCTCTTAGCAACCATTA:	181189:181257:	181257	tRNA	tRNA	0.623482	0.689056	#N/A	#N/A	0
YBR048W	chrII	471	RPS11b	Protein	16468	686.72	9.42358	15993	733.397	9.51845	710.059	9.47179	6315	309.276	8.27275	8388	368.599	8.52591	338.937	8.40487	0.477337	-1.06692	12	12	492	4.70363	9.98648	0.0140643	AATAATAAGTGGAGGATAAAACGTAGGACTTCTGGTGAATTATTTGAACC:AAGTGGAGGATAAAACGTAGGACTTCTGGTGAATTATTTGAACCAAAGTGTCGTATATTAGGCTCTTTTTCTTTTTCTTTTACC::TATATTAGGCTCTTTTTCTTTTTCTTTTACC::TAATTGTTTCTATATATGGCTTATCAATTCTATATATTTTTTAACTTG::ATCTTTAATAATCACATCTCGGC::AAAAAGATGTCCACTGAATTAACTGTTCAATCTGAAAGAGCTTTCC::AATCCAAAGGTCAAGACTTCC::AATCCAAAGGTCAAGACTTCCAAGAGAACC::TTTAGTTTCCATCCGTGGTAAGATCTTGACCGGTACCGTCGTCTCCACCAA…	333860:333874::333927::333969::334029::332853::333405::333432::333539::333582::333631::333788:	333582	ORF:3UTR	ORF	14	13	623	6.51674	13.836	0.0408216	ATAATAAGTGGAGGATAAAACGTAGGACTTCTG:ATTAGGCTCTTTTTCTTTTTCTTTTACCAGAC::ATTAGGCTCTTTTTCTTTTTCTTTTACC::TTTTTTTCTCTCTTTAG::ATCTTTAATAATCACATCTCGGCAAACG::AAAAAGATGTCCACTGAATTAACTG::ATGAGGCCAAAACACCTTAATATGAAGTATAACTTTTACTGTGCTCAATGACTATTTCACCCGACT::AATCCAAAGGTCAAGACTTCCAAGAGAACC::AAAGGTCAAGACTTCCAAGAGAACCAAGAGATGGTATAAGAATGCCGGTTTGGGATTC::ATTCACTGGTTTAGTTTCCATCCGTGGTAAGATCTTGACCGGTACCGTCGTCTCCACCAAGATGC…	333839:333901::333927::333952::334024::332844::333211::333405::333444::333519::333579::333690::333732:	333519	ORF:3UTR	ORF	1.26626	1.39944	2.93176	2.20622	17912
YML073C	chrXIII	531	RPL6a	Protein	19425	718.499	9.48884	20244	823.44	9.68552	770.97	9.59053	7254	315.12	8.29976	8296	323.363	8.33701	319.242	8.31851	0.414078	-1.27202	11	10	492	4.70363	8.85807	0.0114895	AATACTTGTCTGCTTCTTTCTCTTTGAAGAACGGTGACAAGCCACAC:AACGTGTTGAAGACCAAAAGGTTGTCGACAAGGCTTTGATTGCTGAAATCAAGAAGACTCC::AAGAAGGAAAAGAAGGAAGCTAACTTGTTCCCAGAACAACAAAAC::TTACGTCATTGCTACCTCT::AATGCTCGTTACGTCATTGCTACCTCTACTAAGGTTTCTGTCGAAGGTGTC::ACTTTGTTGATTTCTGGTCCATTCAAGGTCAATGGTGTTCCTTTGAGAAGAGTC::AACACTTTGTTGATTTCTGGTCCATTCAAGGTCAATGGTGTTCC::TGCCTCTCTAGTTCCAGGTACCGTCTTGATCTTACTAGCTGGTCGT::TATCCATCCGAAGACGT…	123242:123300::123421::123494::123520::123530::123554::123629::123711::123727:	123554	ORF	ORF	9	8	647	6.76778	12.7454	0.0399238	TGAACGTGTTGAAGACCAAAAGGTTGTCGACAAGGCTTTGATTGCTGAAATC:AAGGCTGAACGTGTTGAAGACCAAAAGGTTGTCGACAAGGCTTTGATT::AAGGAAAAGAAGGAAGCTAACTTGTTCCCAGAACAACAAAAC::AAAAGAAGGAAGCTAACTTG::ATTGCTACCTCTACTAAGGTTTCTGTCGAAGGTGTC::AACACTTTGTTGATTTCTGGTCCATTCAAGGTC::ATCTAGAAGACAACACTTTGTTGATTTCTGGTCCATTCAAGGTCAATGGTGTTCC::AAAGTGGTATCCATCCGAAGACGTCGCTGCTCTAAAGAAGACCAGAAAGG:	123316:123348::123377::123414::123486::123561::123582::123688:	123561	ORF	ORF	1.31504	1.45335	3.50984	2.41352	15724
YGR034W	chrVII	384	RPL26b	Protein	14541	743.743	9.53866	13450	756.521	9.56324	750.132	9.551	5326	319.936	8.32164	5684	306.365	8.25911	313.151	8.29071	0.417461	-1.26029	14	12	487	4.65583	12.1246	0.0161632	AAAGGGTGGTAAATTGGAATAAACTAGCTCGACTTT:AAAAAATACAATAAATAAATCCTG::AATAGACGTTTCCTCTGACAGAAGAAAGGCC::CTTATTTCACTGCTCCATCCTCTGAACGTCGTGTTTTGTTATCTGCTCC::AAAGGCTTATTTCACTGCTCCATCCTCTGAACGTCGTGTTTTGTTATCTGCTCC::AAGGAATTGAGAGCTCAATATGGTATCAAGGCTTTGCC::AAGGAATTGAGAGCTCAATATGGTATCAAGGCTTTGCCAATCAGAAGAGACGATGAAGTCTTGGTTGTTCGTGGTTCCAAG::ATTTCATCTGTTTACAGATTGAAGTTTGCTGTTCAAGTTGACAAGGTCACC::ATCTGTTTACAGATTGAAGT…	556679:556715::556333::556356::556384::556405::556446::556496::556535::556551::556632::556670:	556638	ORF:3UTR	ORF	8	8	171	1.7887	4.65808	0.0148749	AAAAAATACAATAAATAAATCCTG:AATAAATAAATCCTG::TAATTTCTCACATTCTG::ACGTTTCCTCTGACAG::CTTATTTCACTGCTCCATCCTCTGAACGTCGTGTTTTGTT::ATCTGCTCCATTATCCAAGGAATTGAGAGCTCAATATGGTATC::TCAACGGTGCTTCCG::ACTAAGTTACACTTGGACAAGGACAGAAAGGCTTTGATCCAAAGAAAGGGTGGTAAATTGGAATAAACT:	556701:556720::556795::556311::556369::556396::556557::556670:	556670	ORF:3UTR	ORF	0.351129	0.388059	0.929571	0.68195	11418
SUP54	chrVII	82	tL(CAA)G2	tRNA	0	0	#NUM!	0	0	#NUM!	0	#NUM!	0	0	#NUM!	1	0.181556	-2.46151	0.0907782	-3.46151	#N/A	#N/A	3	2	486	4.64627	56.6618	#N/A	GGTTGTTTGGCCGAGCGGTCTAAG:TCTTGACCGCAGTTAACTGTGGGAATACTCAGGTATCGTAAGATGCAAGAGTTCGAATCTCTTAGCAACCATTA:	423115:423208:	423208	tRNA	tRNA	3	2	338	3.53556	43.1166	474.967	AAGTGGTTGTTTGGCCGAGCGGTCTAAG:ATTCAAGAAATATCTTGACCGCAGTTAACTGTGGGAATACTCAGGTATCGTAAGATGCAAGAGTTCGAATCTCTTAGCAACCATTA:	423115:423208:	423208	tRNA	tRNA	0.695473	0.768619	#N/A	0.692644	0
YGL215W	chrVII	1359	CLG1	Protein	14393	208.014	7.70053	19016	302.225	8.23948	255.119	7.99503	15302	259.73	8.02087	22495	342.597	8.42037	301.163	8.2344	1.18048	0.239375	3	2	486	4.64627	3.41889	0.0134012	CTTTTGCCCAGGATCATCTTTCTAATCT:CTACTTTCCGTATTCGGCAGTGTATTAGTGAAAACTTTTTTTTCCTT:	89417:89325:	89325	ORF:3UTR	ORF	8	7	277	2.89749	2.13207	0.00707946	AAAATGAAAATCGGAAGCTAAC:AAAAGAAAACGTTTCTCAGGAGACTCTTTT::TAAGTCTTCGAGTCGTTTTTTTTTATTAACTTTAATCCTTTTTCTG::ACTATCAACAATTCCCCAATATATATTCTTCACC::ACTCACTTTTACCTGCCGCTCC::TCATCATCTTGGCTG::TATTCGGCAGTGTATTAGTGAAAACTTTTTTTTCCTT:	89538:87642::87741::89115::89212::89252::89322:	89322	ORF:5UTR:3UTR	ORF	0.569959	0.629904	0.533599	0.697112	22292
YPL048W	chrXVI	1248	CAM1	Protein	25676	404.085	8.65851	30264	523.772	9.03279	463.928	8.85776	22975	424.653	8.73014	36048	597.837	9.22361	511.245	8.99787	1.10199	0.140114	16	12	486	4.64627	3.72297	0.00802489	TAACAGAGTTTTTCTGCTCTGAAACTTCCG:ATGCTAACTTCAGAATTAGAACTTGGGTCCC::TTACGCCAGATGCCGCCGCTGAACAGTTCGCAAGGGAC::AACTTTTAGGTGCCGACGATG::AACAACTTGGTCGGTGGTTTCTTCAAC::TTCGGTTGTCTGGTAGTCTACGGTGAAAAC::GTTATGGTTAGGGGCCAAG::TTATGGTTAGGGGCCAAG::AAAGTTGGATCCAACTAACGACGACGACAAAGAATTCATCAATAAC::AATAACATGTGGGCCTG::ATGTGGGCCTGGGATAAGCCAGTTTCCGTCAATGGCGAACC::AGTTTCCGTCAATGGCGAACC:	465761:464428::464510::464648::465365::465416::465457::465475::465538::465578::465594::465614:	465365	ORF:3UTR	ORF	16	14	847	8.85983	7.09922	0.0138861	ATAGGGTAACAGAGTTTTTCTGCTCTG:AGATGCCGCCGCTGAACAGTTCGCAAGGGACTTTCCCTTGAAGAAGGTTCCGGCTTTCGTGGGTCC::AACTTTTAGGTGCCGACGATG::CTTTGGCCAACAGTGATCTGTGCATCCAGATTGCCAACACCATCGTTCCCTTG::AAAACATCTCCTTGGCCGACTTGGTGGCTG::AACTTTCGTTTTGGATGACTGGAAG::AACAACTTGGTCGGTGGTTTCTTCAACAGATTGTCCGCCTCTACCAAG::AACAACTTGGTCGGTGGTTTCTTCAACAGATTGTCCGCCTCTACCAAGTACATGTTCGGTTGTCTGGTAGTCTACGGTGAAAACAAC::GTTCGGTTGTCTGGTAGTCTAC::ATT…	465730:464522::464649::464707::464867::465204::465365::465391::465402::465445::465461::465550::465614::465645:	465391	ORF:3UTR	ORF	1.7428	1.9261	1.74783	1.54633	39856
YJL159W	chrX	1242	HSP150	Protein	129114	2041.79	10.9956	188121	3271.49	11.6757	2656.64	11.3754	87927	1633.03	10.6733	134528	2241.86	11.1305	1937.44	10.9199	0.729282	-0.45545	13	11	485	4.63671	3.73326	0.00140526	TTCTTTTATCCTGATGACTTTTTCTC:ATTCCTTTGCATTTATCTTTTCTGCGGTTGGCCAATC::ATTATTGGTTCGTTTGGCAATGCTAATTTTCTTAATTGCCCCTTATATACTCTTCC::AAAAAGACTTTGGTTGCCTCTGCTTTGGCCGCTACTACATTGGCCGCCTATGCTC::ACTACCGCTGCTGCTG::GCTGCTGCTGTCTCTCAAATTGGTGATGGTC::AAATTACTGACGGTCAAGTTCAAGCCACTACAAAAACC::ACTTCTGGTACCTT::CCGCTACCTCCACTGACCCAGTCGATGCTGTCTCCTGTAAGACTTCTGGTACCTTAGAAATGAACTTAAAGGGCGGTATCTTAACT::CCATCTACGCTGCTGGTTGGTCT…	121712:121825::121919::120500::120802::121075::121291::121400::121428::121551::121660:	121825	ORF:3UTR	3UTR	27	25	774	8.09623	6.51871	0.00336459	TTCTTTTATCCTGATGACTTTTTCTC:ATCCTGATGACTTTTTCTC::TGTCCTTTTCTACTACTACTCTAGTCGCATCC::ATTCCTTTGCATTTATCTTTTCTGCGGTTGGCCAATCC::CTTTTCTACTACTACTCTAGTCGCATCCATTCCTTTGCATTTATCTTTTCTGCGGTTGGCCAATCC::AATTTGGCTAGCC::ATTATTGGTTCGTTTGGCAATGCTAATTTTCTTAATTGCCCCTTATATACTCTTCC::ACTTTGGTTGCCTCTGCTTTGGCCGCTACTACATTGGCCGCCTATGCTCCATCTGAGCCTTGGTCCACTTTGACT::ATTGGCCGCCTATGCTCCATCTGAGCCTTGGTCCACTTTGACTCCAAC::CTTCCACCT…	121712:121725::121763::121807::121830::121856::121874::120513::120528::120585::120681::120723::120760::120822::120955::121072::121186::121256::121324::121383::121421::121544::121585::121667::121689:	121807	ORF:3UTR	3UTR	1.59588	1.76372	2.41843	2.40385	241360
YGL103W	chrVII	450	RPL28	Protein	20340	887.766	9.79403	19095	916.51	9.84001	902.138	9.8172	8364	428.741	8.74396	12686	583.484	9.18855	506.112	8.98331	0.561014	-0.833891	10	8	479	4.57935	10.1763	0.0112802	AATCTAATTCAACATCTACTTCTG:TTTAATCTAATTCAACATCTACTTCTGTATTATTTCT::AACTAATCAAGAATGCCTTCCAGATTCACTAAGACTAG::AGAGGTCACGTCTCAGGTATGTAGTTCCATTTGGAAGAGGGAATGAAAGAACC::ATTTGGAAGAGGGAATGAAAGAACC::TATTACCATCTCACTG::CACCCCGGTGGTAGAGGTATGGCCGGTGGTCAACATC::AAAGCACCCCGGTGGTAGAGGTATGGCCGGTGGTCAACATCACCACAG:	311997:312012::310955::311001::311031::311190::311559::311590:	311997	ORF:5UTR:3UTR	3UTR	10	9	656	6.86192	15.2487	0.0301291	TTTAATCTAATTCAACATCTACTTCTGTATTATTTCT:AATCAAGAATGCCTTCCAGATTCACTAAGACTAGAAAGCAC::ACGTCTCAGGTATGTAGTTCC::ATAAAATGTCCAGTTGAAAACCTG::AGAGGTATGGCCGGTGGTCAACATC::GTAGAGGTATGGCCGGTGGTCAACATCACCACAGAATTAAC::ATCCAGGTTATTTCGGTAAGGTTGGTATGAGATACTTCCACAAGC::AAGCTCATTTCTGGAAGCCAGTCTTGAACTTGGACAAATTGTGGACATTGATCCCAGAAGACAAG::AATACTTGAAATCTGCTTCTAAGGAAACTGCTC:	311996:310959::311018::311457::311580::311596::311667::311735::311765:	311996	ORF:5UTR:3UTR	3UTR	1.36952	1.51356	2.6979	2.11857	23992
snR34	chrXII	203	SNR34	snRNA	4945	478.443	8.9022	4681	498.05	8.96015	488.246	8.93147	5293	601.449	9.2323	8236	839.725	9.71377	720.587	9.49303	1.47587	0.561563	4	4	477	4.56023	22.4642	0.0460099	ACGGAAACGATGCCACAGTTGACTGAACCTGTCTTCTAACAGTAGTTAATTGCCAGTATTTCAAAC:ACGGAAACGATGCCACAGTTGACTGAACCTGTCTTCTAAC::ATTTGAAATACGAGTTTCCCAGAATAATTTATTTGGACAGGATAG::GAAGTCCGATTTCTGTGTTGTCTCAAACGAGGCGATAGAATTGGGATGTCGAAGAAAGTCTAC:	899218:899235::899306::899364:	899306	snoRNA	snoRNA	2	2	127	1.32845	6.5441	0.00908162	ACACGGAAACGATGCCACAGTTGACTGAACCTGTCTTCTAACAGTAGTTAATTGCCAGTATTTCAAAC:ACGGAAACGATGCCACAGTTGACTGAACCTGTCTTCTAACAGTAGTTAATTGCCAGTATTTCAAAC:	899200:899254:	899254	snoRNA	snoRNA	0.266247	0.29425	0.199374	0.153086	5971
YJL138C	chrX	1188	TIF2	Protein	135709	2243.63	11.1316	138059	2510.03	11.2935	2376.83	11.2148	57505	1116.56	10.1248	64353	1121.16	10.1308	1118.86	10.1278	0.470737	-1.08701	18	16	476	4.55067	3.83053	0.00161161	AATTAAATAATTTTCTGATTATTCCTTCAATATTTTG:AAAAGTTCTACTCCACTCAAATTGAAGAATTGCCATCCGACATTGCTACCTTGTTGAACTAATCTCTAAGGAGAAGAAATCCATAACT::TACTCCACTCAAATTGAAGAATTGCCATCCGACATTGCTACCTTGTTGAACTAATCTCTAAGGAGAAG::AGAATCGGTAGAGGTGGTCGTTTCGGTAGAAAGGGTGTTGCCATCAACTTTGTTACTAACGAAGACGTTGGCGCTATGAGAGAACTAG::TTCTTCCAGAATTTTGATCTCCACTGATTTGTTGGCTAGAGGTATCGATGTCC::AATTTTGATCTCCACTGATTTGTTGGCTAG::AAATTTACCGTTTCTGCCATCTAT…	153305:153516::153554::153646::153728::153748::153821::153842::153900::153993::154007::154236::154247::154347::154466::154489:	153646	ORF:3UTR	ORF	23	17	439	4.59205	3.86536	0.00345473	AATTTTCTGATTATTCCTTCAATATTTTG:AATTTTCTGATTATTCCTTCAATATTTTG::ATCTTATCTTGACCCCCTAT::ACTCCACTCAAATTGAAGAATTGCCATCCGACATTGCTACCTTGTTGAACTAATCTCTAAGGAGAAG::GGTAGAGGTGGTCGTTTCGGTAGAAAGGGTGTTGCCATCAACTTTGTTACTAACGAAGACGTTGGCGCTATGAGAGAACTAG::ATCTCCACTGATTTGTTGGCTAGAGGTATC::AAATTTACCGTTTCTGCCATCTATTCTGATTTACCACAAC::AAATTTACCGTTTCTGCCATCTATTCTG::ACTCTATCTCCGTTACTCAAG::ACGAGTGTTTGACCG::TTAAGAAGGATGAATTGAC…	153311:153322::153465::153536::153577::153744::153803::153839::153922::153935::154002::154099::154222::154253::154374::154467::154599:	153577	ORF:3UTR	ORF	0.922269	1.01927	2.16526	1.68221	133398
YMR251W-A	chrXIII	180	HOR7	Protein	18074	1972.16	10.9456	16214	1945.57	10.926	1958.87	10.9358	14955	1916.49	10.9043	16425	1888.64	10.8831	1902.57	10.8937	0.971259	-0.0420715	11	9	475	4.54111	25.2284	0.0128791	ATTGAAAGAGAAAGAGTGGTTAATCGGGTGTAGAAAGAACAATCC:ATTGAAAGAGAAAGAGTGGTTAATCGGGTGTAGAAAGAAC::CCACATTTTTCCGATGATTTTCTCTCGGTG::ATTTTTCCGATGATTTTCTCTCGGTG::AAGTTTTCACCTTTTCCGGTGAATAATGAAAAAAAAAAAAC::TTTCCGCCGTCGCCTTCACTGGTTTAGTAAGTGCTGCTAAC::CTCAAAGAATGCTGCCCAACCAATTGCCGGTTTAAAC::AATTGCCGGTTTAAAC::CGCCGCTGGTGTTGCTCTAGCTGGTGCTT:	774960:774981::775043::775059::775127::774805::774832::774862::774888:	774981	ORF:3UTR	3UTR	12	7	572	5.98326	33.2404	0.0174713	AAAGAGAAAGAGTGGTTAATCGGGTGTAGAAAGAACAATCCAAAGTCACCTTTATTGGCGATATG:AATCCAAAGTCACCTTTATTG::ATTGGCCACATTTTTCCGATGATTTTCTCTCGGTGTGCAAT::TTTTCACCTTTTCCGGTGAATAATG::TTGTTGTTTCCGCCGTCGCCTTCACTGGTTTAGTAAGTGCTGCTAAC::CCCAACCAATTGCCGGTTTAAAC::AACGGTAAGGTTGCAGGCGCCGCTGGTGTTGCTCTAGCTGGTGCTTTG:	774989:775014::775038::775110::774789::774861::774884:	775110	ORF:3UTR	3UTR	1.20421	1.33086	1.37024	0.980188	6023
YGR279C	chrVII	1161	SCW4	Protein	14145	239.293	7.90264	19431	361.487	8.4978	300.39	8.23069	12969	257.672	8.00939	19820	353.336	8.4649	305.504	8.25505	1.01702	0.0243535	13	13	475	4.54111	3.91138	0.013021	AAAGGACTGCTTTCTGGTTTGCCTTCGCT:ACTGAGTCTGGTTGGCCATCAAAGGGTGAGACTTACGGTGTTGCTGTTCCATCTAAGGAAAATCAAAAGGACGCTGTTTCCGCC::GAACAAATCCAAAGAGTCTGGACTGCTTGTGATGGTAAGAAGAATGTTGTTATCACTGAGTCTGGTTGGCCATCAAAG::AACAACCCTGAATTGTGTGACTACTCCGACTACATGGCTGTTAATGCCC::CTACCCCATCCCAAGTCGGTCAATACATTGACTCTGGTAGATCTGCCTTGAAGGCTGCCGGTTACACTGGTCC::CTACCCCATCCCAAGTCGGTCAATACATTGACTCTGGTAGATCTGCCTTGAAGGCTGCCGGTTAC::ATCAAGTCTG…	1048669:1048915::1049007::1049103::1049191::1049258::1049329::1049340::1049419::1049453::1049581::1049720::1049856:	1049191	ORF:3UTR	ORF	23	19	547	5.72176	4.9283	0.0161317	TTTATGATCTCATTTGTATTTCTGTATATTTGTCTTAATACG:AAAGGACTGCTTTCTGGTTTGCCTTCGCT::AATATTTTTAACTTTAAATTAAGGCTTTGATAATC::ACCTTCTTATTCACTGCCTTCAACG::ACCAGCTCCTGTGGTGCTG::TCTGGACTGCTTGTGATGGTAAGAAGAATGTTGTTATCACTGAGTCTGGTTGGCCATCAAAGGGTGAGACTT::AAAGAGTCTGGACTGCTTGTGATGGTAAGAAGAATGTTGTTATCACTGAGTCTGGTTGGCCATCAAAG::AACCCTGAATTGTGTGACTACTCCGACT::CTACCCCATCCCAAGTCGGTCAATACATTGACTCTGGTAGATCTGCCTTGAAGGCTGCCGGTTACA…	1048615:1048669::1048729::1048863::1048898::1048962::1049011::1049136::1049186::1049449::1049486::1049514::1049543::1049578::1049659::1049708::1049729::1049785::1049859:	1049011	ORF:3UTR	ORF	1.15158	1.2727	1.25139	1.25197	17442
snR32	chrVIII	188	SNR32	snRNA	46134	4819.73	12.2347	41060	4717.28	12.2037	4768.5	12.2193	50709	6221.86	12.6031	71556	7877.8	12.9436	7049.83	12.7834	1.47842	0.564051	2	2	474	4.53155	24.104	0.00505483	ATAATTATATCGCGAATGTACTACTAGTATATGCAGTTTTCTTAAAATTGCAGGGAATGACTAAAAG:AATTATATCGCGAATGTACTACTAGTATATGCAGTTTTCTTAAAATTGCAGGGAATGACTAAAAG:	381549:381574:	381574	snoRNA	snoRNA	2	1	728	7.61506	40.5057	0.00574562	ATAATTATATCGCGAATGTACTACTAGTATATGCAGTTTTCTTAAAATTGCAGGGAATGACTAAAAG	381574	381574	snoRNA	snoRNA	1.53586	1.6974	1.14812	0.733354	45079
YHL001W	chrVIII	417	RPL14b	Protein	6106	287.595	8.16789	5316	275.346	8.1051	281.47	8.13684	1982	109.638	6.7766	1780	88.3488	6.46514	98.9934	6.62926	0.351701	-1.50758	17	11	473	4.52199	10.8441	0.0385266	AATTCTAAAATCCATAGGTAAGTACTG:ATCATTTCATTTTGTTCTGGCCACATTCCCTG::ATTTCATTTTGTTCTGGCC::CCTCCAACTGGAGATTAGTCGAAGTCGGCCGTGTCGTTTTGATC::AATCCGCAGGTAAATTG::ATTGATGGTCCAAAAG::AACTTGGGTCAAGTTGTCTTAACTCCATTGACCTTTGCTCTACC::ATTGACCTTTGCTCTACCAAGAGGTGCTAGAACTGCTACCGTTTCTAAGAAGTGGGCTGCTG::AAAAGTGGGCTGCTTCATCTTGGGCTAAG::AACGTGAAAGACGTGCTGCTTTGACTGACTTTGAAAGATTCC::ATTGCTCAACGTGAAAGACGTGCTGCTTTGACTGACTTTGAAAGATTC…	105110:105199::105219::104314::104364::104810::104849::104897::104949::104997::105054:	104997	ORF:3UTR	ORF	19	13	457	4.78033	11.4636	0.115802	AATTCTAAAATCCATAGGTAAGTACTG:AATTTTGCGTTCCGTCAATG::ATTTCATTTTGTTCTGGCC::CGCAAATAAACCAAAAATGTCCACTG::CCTCCAACTGGAGATTAGTCGAAGTCGGCCGTGTCGTTTTGATCAAAAAGGGTCAATCCGCAGGTAAATTGGCTGCTATC::AAAGCCTCCAACTGGAGATTAGTCGAAGTCGGCCGTGTCGTTTTGATCAAAAAGGGTCAATCCGCAGGTAAATTGGCTGCT::AAATTTCTACATATTTTG::ATTGATGGTCCAAAAG::TTGGGTCAAGTTGTCTTAACTCCATTGACCTTTGCTCTACCAAGAGGTGCTAGAACT::TTTCTAAGAAGTGGGCTGCTG::AAAAGTGGGCTGCTT…	105117:105142::105201::104261::104314::104364::104618::104810::104904::104922::104949::104993::105045:	104993	ORF:5UTR:3UTR	ORF	0.966173	1.06779	3.03607	2.2127	4603
YLR344W	chrXII	384	RPL26a	Protein	17825	911.713	9.83244	18475	1039.16	10.0212	975.438	9.92991	6245	375.141	8.55129	7469	402.576	8.65312	388.858	8.6031	0.39865	-1.3268	13	9	467	4.46463	11.6266	0.0119194	AAAGGGCGGTAAGTTGGAATAAATTATGTAATTCCCTGAAAACTTCCTCGAAATTT:TATCCATTCCACTGTACTC::ACTGAAACCCTGTAGAGCTGGAATTGAAAAT::CTAGAAAGGCTTATTTCACCGCCCCATCCTCCCAACGTCGTGTTTTG::TTATCTAAGGAGTTGAGAGCTC::ATCAAGGCCTTGCCAATCAGAAGAGATGATGAAGTTTTGGTTGTTCGTGGTTCCAAG::AAGAGATGATGAAGTTTTGGTTGTTCGTGGTTCC::AAGGAAAAGGTCAACGGTGCTTCCGTTCC::AAAGGGCGGTAAGTTGGAATAAATTATGTAATTCCCTGAAAACTTCCTCGAAATTTATTGCACTTTTTTTACTCAAACC:	820148:820240::819370::819825::819861::819909::819943::820017::820124:	820241	ORF:3UTR	3UTR	13	12	393	4.11088	10.7054	0.0275304	CACTTTTTTTACTCAAACC:TATAAAATAGTATCCATTCCACTGTACTC::AAAATAGTATCCATTCCACTGTACTC::AAAGGCTTATTTCACCGCCCC::ATCTAAGGAGTTGAGAGCTC::CTTATTTCACCGCCCCATCCTCCCAACGTCGTGTTTTGCTATCTGCTCCATTATCTAAGGAGTTGAGAGCTCAATACGGTATCAAG::AGATGATGAAGTTTTGGTTGTTCGTGGTTCC::ATTTCATCTGTTTACAGATTG::AAGGAAAAGGTCAACGGTGCTTCCGTTCCAATTAACTTG::AACGGTGCTTCCGTTCCAATTAACTTGCACCC::AAATTACATTTGGAC::AAAGGGCGGTAAGTTGGAATAAATTATGTAATTCCCTGA…	820199:820223::820241::819826::819867::819892::819928::819966::820017::820047::820081::820121:	820223	ORF:3UTR	3UTR	0.841542	0.93005	2.333	1.80996	20253
YKL027W	chrXI	1344	TCD2	Protein	1894	27.6784	4.79069	1988	31.9483	4.99767	29.8133	4.89789	1020	17.5063	4.1298	1059	16.3085	4.02755	16.9074	4.07958	0.567108	-0.818304	2	1	466	4.45507	3.31478	0.111185	AGTTGGATCTTGGGT	387860	387860	ORF	ORF	0	0	0	0	0	0	0	0	#N/A	0	#N/A	#N/A	#N/A	#N/A	#N/A	1476
YMR143W	chrXIII	432	RPS16a	Protein	33951	1543.58	10.5921	33640	1681.91	10.7159	1612.74	10.6553	12320	657.84	9.36159	8277	396.557	8.63138	527.199	9.0422	0.326895	-1.6131	10	9	464	4.43595	10.2684	0.00636704	ATTTTTCGCTCTTTTCATTTTCTTATAATTG:GCCGGTAAGGGTTTGATCAAGGTTAATGGTTCTC::AAGGCCGGTAAGGGTTTGATCAAGGTTAATGGTTCTCCAATCACTTTGGTTGAACCAGAAATCTTAAG::ACTTTGGTTGAACC::AAGGTTTACGAACCATTATTGTTAGTTGGTTTGGACAAATTCTCC::ATATTAGAGTTAGAGTTACTGGTGGTGGTCATG::TTACTGGTGGTGGTCATG::CTTACCATCAAAAATATGTCGATGAACAATCC::ACTTCTTACGACAGAACCTTGTTGATTGCTGATTCTAGAAGACCAGAACCAAAGAAATTCGGTGGTAAGGGTGCTCGTTCCAGATTCC:	552949:552550::552580::552593::552654::552671::552681::552767::552843:	552843	ORF:3UTR	ORF	9	8	469	4.90586	11.3562	0.0215406	CTCTTTTCATTTTCTTATAATTG:ACTTTGGTTGAACC::AAGGTTTACGAACCATTATTGTTAGTTGGTTTGGACAAATTCTCCAAC::AAGGTTTACGAACCATTATTGTTAGTTGGTTTGGACAAATTCTCCAAC::GTTTAGTTGCTTACCATCAAAAATATGTCGATGAAC::CTTACCATCAAAAATATGTCGATGAACAATCC::CTTTCACTTCTTACGACAGAACCTTGTTGATTGCTGATTCTAGAAGACCAGAACCAAAGAAATTCGGTGGTAAGGGTGCTCGTTCC::ATTCCAAAAATCTTACCG:	552928:552580::552610::552648::552751::552774::552869::552893:	552869	ORF:3UTR	ORF	1.01078	1.11708	3.41725	2.05028	14539
YJR139C	chrX	1080	HOM6	Protein	16534	300.687	8.23212	15264	305.263	8.25391	302.975	8.24305	12417	265.208	8.05098	11115	213.011	7.73478	239.109	7.90153	0.789205	-0.341528	17	14	462	4.41683	4.08965	0.0134983	TTTAAGAACGTAGATAGTATC:AAAGTCGATGTTGCC::ATTGGTAAAGTCGATGTTGCCACC::AAAGATTTGACTCAATTGAAGAAGGAAGCTGCC::AAGTCTGCTGATGAATTCTTGGAAAAATTATCTG::AAGTCTGCTGATGAATTCTTGGAAAAATTATCTGATT::AATCTCCAACTTCCTTCCCTGTCCAGTCTTTGATTCC::ATTGTTGGTAGGATATCTGGTGTGGAAGTTGAATCTCCAACTTCCTTCCCTG::AAAAAATTGGGTTATACTG::CTAACGACGTCAAATTCTCTGATGTTGTCAAAGTTGCT::CTACCGTCGGTGCTGGTTTGCCTATC::AAGAAGGCCTTTTCCTCTGATTTGGCTACCTGGAAGGCTCTT…	690564:689644::689661::689709::689737::689748::689803::689827::689910::689931::690094::690159::690369::690485:	690159	ORF:5UTR	ORF	19	17	452	4.72803	4.37781	0.0183088	AACGTAGATAGTATCATC:CCGCTGGTGTTTTGGGTGATG::TAAAGTCGATGTTGCCACCAAATCTG::AGGAAGCTGCCACTGAAAATAAGGTATTGAGATTCATTGGTAAAGTCGATGTTGCCACCAAATCTG::TCTGCTGATGAATTCTTGGAAAAATTATCTGATTACGATAAAG::ATGAATTCTTGGAAAAATTATCTG::TCTTTGATTCCAAAACCATTGGAATCTGTCAAGTCTG::TGTGGAAGTTGAATCTCCAACTTCCTTCCCTG::ATTGTTGGTAGGATATCTGGTGTGGAAGTTGAATCTCCAACTTCCTTCCCTG::AAAAAATTGGGTTATACTGAACC::AACGACGTCAAATTCTCTGATGTTGTCAAAG::ATGAA…	690562:689471::689633::689681::689717::689736::689763::689815::689827::689906::689927::690096::690122::690153::690362::690390::690492:	690562	ORF:5UTR	5UTR	0.978355	1.08125	1.37005	1.05451	11265
YDL184C	chrIV	78	RPL41a	Protein	5721	1440.58	10.4924	5500	1522.99	10.5727	1481.79	10.5331	2971	878.62	9.7791	2232	592.265	9.2101	735.443	9.52247	0.496322	-1.01065	5	4	455	4.3499	55.768	0.0376356	AGTTTAATCAATTGTCCGTTTTTTTG:ATATGTCTCACATAGTTTAATCAATTGTCCGTTTTTTTGAAAAC::AATCTCACGGTGGGGTGTAAACCATTGCCTACT::TTTCTATTCTACCTCATAATGGATCTAAATTGC:	130212:130234::130277::130308:	130308	3UTR	3UTR	4	3	941	9.8431	126.194	0.171589	TTTAATCAATTGTCCGTTTTTTTGAAAAC:ATGTCTCACATAGTTTAATCAATTGTCCGTTTTTTTGAAAAC::TTTCTATTCTACCTCATAATGGATCTAAATTGCATACTAATCTCACGGTGGGGTGTAAACCATTGCCTACTATTTATATAG:	130212:130233::130308:	130308	3UTR	3UTR	2.06813	2.28565	4.60517	3.12178	2822
YDR064W	chrIV	456	RPS13	Protein	31157	1341.99	10.3902	28505	1350.16	10.3989	1346.08	10.3945	12198	617.045	9.26923	10250	465.238	8.86183	541.142	9.07986	0.402014	-1.31468	11	9	455	4.3499	9.53926	0.00708671	ATTTTTTAAACATCTCTTTATAAACG:AATTTGTCTCTGTCGGATCACAATTCT::ATTCCATACTCTAGAAATGCTCCAGCTTGGTTCAAGTTGTCCTCTGAATCTGTC::TATTTCTTCTTCTGCTATTCCATACTCTAGAAATGCTCCAGCTTGGTTCAAGTTGTCCTCTGAATCTGTCATT::TCAAGTACGCGAGAAAGGGTTTGACTCC::TTACCCAAGCTCGTGTTATCACTG::ATGAGAATCTTGAAGTCC::ATGAGAATCTTGAAGTCCAATGGTTTGGCTCCAGAAATCCCAGAAGATTTGTACTACTTGATTAAGAAGGCTGTCTCTGTTAGAAAGCACTTGGAAAG::ACTACTTGATTAAGAAGGCTGTCTCTGTTAGAAAGC…	580535:579599::580067::580092::580118::580187::580210::580247::580291:	580291	ORF:3UTR	ORF	16	13	915	9.57113	20.9893	0.0387871	ATCTCTTTATAAACG:AATTTGTCTCTGTCGGATC::CTGTACATTAGCTGGGTGATTCCAATTTCTTTT::CTATTCCATACTCTAGAAATGCTCCAGCTTGGTTCAAGTTGTCCTCTGAATCTGTCATTGAACAAATTGTC::ACTCCATCTCAAATTGGTGTCTTGTTGAGAGATGCTC::TTACCCAAGCTCGTGTTATC::AATCTTGAAGTCCAATGGTTTGGCTCCAGAAATCCCAGAAGATTTGTACTACTT::AAGAAGGCTGTCTCTGTTAGAAAGCACTTGGAAAG::GCTGTCTCTGTTAGAAAGCACTTGGAAAGAAACAGAAAGGACAAAGACGCT::ATTTTGATCGAATCTAGAATTCACAGATTGGCC::ATTGATTTTGAT…	580535:579599::579679::580047::580132::580188::580248::580294::580315::580356::580374::580403::580449:	580449	ORF:3UTR	ORF	2.01099	2.22249	5.5284	3.8627	20739
YER043C	chrV	1350	SAH1	Protein	70880	1031.22	10.0101	75924	1214.72	10.2464	1122.97	10.1331	28021	478.788	8.90324	36536	560.149	9.12967	519.469	9.02089	0.462586	-1.11221	20	16	451	4.31166	3.19382	0.00284409	AAGTTACGTTATCGAAAAGATAGATCCTGTATACCTAT:AATTCCCATTTCAGTTCTTCTTTCTC::AATCTGAATACTTGGGTATTCCAGAAGAAGGTCCATTCAAGGCCGACC::ATCTTGGATGAAGCTGTCGCTAAGTTCCACTTGGGC::ATCTTTCGTTATGTCTTGTTCCTTCTCTAACC::TTATGTCTTGTTCCTTCTCTAACC::TGCTACTGGTCACTC::ATCTTGTTGGCTAACG::AAGTCGACCGTTACTTGTTGTCTTCTGGT::ATTGGCCATTTCGATATCGAAATTGATGTCGCCTGGTT::AAGGGTTGTGCTGCTGCCTTAAGAGGAATGGGTGCTCGTGTCTTGGTTACCG::ATGTTGGCTGGTAAG::ACGGCTG…	235583:235762::235784::235878::236018::236039::236064::236102::236119::236191::236409::236469::236486::236509::236547::237046:	235878	ORF:3UTR	ORF	22	20	531	5.55439	4.11437	0.00792034	AAAAGATAGATCCTGTATACCT:TTACGTTATCGAAAAGATAGATCCTGTATACCT::TCCTATCACAGTATTAATACTAATACATGTGATACT::ATTTCAGTTCTTCTTTCTCACTATTTTTTAATG::ATCTGAATACTTGGGTATTCCAG::ATCTTGGATGAAGCTGTCGCTAAGTTCCACTTGGGC::ATCTTGGATGAAGCTGTCGCTAAGTTCCACTTGGGC::ATCTTTCGTTATGTCTTGTTCCTTCTCTAACCAAG::TTATGTCTTGTTCCTTCTCTAACC::ATCTTGTTGGCTAACGGTAGATTAGTTAACTTGGGTTGTGCTACTGGTCACTC::ATCTTGTTGGCTAACG::ATTTCGATATCGAAATTGATGTCGCCTGG::…	235583:235609::235648::235749::235808::235880::235901::236015::236041::236086::236102::236195::236458::236506::236547::236675::236688::236827::237052::237085:	236550	ORF:3UTR	ORF	1.17738	1.30121	2.81291	1.68337	44735
YOR230W	chrXV	1314	WTM1	Protein	11084	165.677	7.37223	11256	185.02	7.53154	175.348	7.45408	10458	183.589	7.52034	14957	235.595	7.88016	209.592	7.71144	1.19529	0.257359	15	13	449	4.29254	3.26678	0.0186302	ATTAGTTTTTCTCACCCAGGGCTG:ATTAGTTTTTCTCACCCAGGGCTG::TTTCTTTACCCTGTGTGATGAAAG::TCTCGTGTGGACAATGTTCTGCACC::ATGTGCCTGGTACCACTGT::AATATTCTGAGGTTCTGGGACACTAGAACTTCCGACAAGCCTATATGGGTGTTGGGAGAACC::CCGGCGGTGATTCTGTTGTCGACG::ATGCCGGCGGTGATTCTGTTGTCGACGTCCAATTTTCTGCCACTTCAAGCTCTG::ACTGTGGGCGGCACTG::AAAATCTCTGAGATTCTTGCACAAGGGTGGAAGC::AAACACCGCCGCTTGGC::AAAACTTGGTTGGTACTGTCGATG::ATTGAAAACTTGGTTGGTACTGTCGATGA…	772175:772196::772221::770888::771455::771541::771788::771817::771841::771960::772013::772040::772070:	772221	ORF:3UTR	3UTR	19	12	856	8.95397	6.81429	0.0325122	ATTAGTTTTTCTCACCCAGGGCTG:TTTCTTTACCCTGTGTGATGAAAGTGCGCGCCT::TGTCTCGTGTGGACAATGTTCTGCACC::CCATCTCTGACTTCGGCATTTCCAATGATACC::ATCTCTGACTTCGGCATTTCC::TTGTTCAGATGACAATATTCTGAGGTTCTGGGACACT::ATGGGTGTTGGGAGAACC::ATGCCGGCGGTGATTCTGTTGTCGACG::CTCTGAATTCTTTACTGTGGGCGGCACTG::AGATTGGAAGAAGAAACACCGCCGCTTGGCATCC::AGTTATTGAAAACTTGGTTGGTACTGTCGATGACG::AGTTATTGAAAACTTGGTTGGTACTGTCGATGACGATAGTTT:	772177:772223::770888::771323::771341::771518::771590::771773::771841::772011::772032::772073:	772177	ORF:3UTR	3UTR	1.90646	2.10697	1.76273	1.63093	14238
YOR234C	chrXV	324	RPL33b	Protein	6808	412.7	8.68895	6749	449.909	8.81349	431.304	8.75256	1914	136.267	7.09029	2252	143.86	7.16852	140.063	7.12994	0.324744	-1.62263	4	3	443	4.23518	13.0715	0.030307	AAGACTTTCGGTGCCTCTGTCAGAATTTTCTTGTACCCATCTAAC:ACGGTAACTCTGGTGTCGTTAGAGCT::AAGGAAGTCAGAGGTTCCAAGATTAGAGTTATGTGGGGCAAAGTCACCAGAACTCACGGTAACTCTGGTGTCGTTAGAGCT:	778561:778655::778688:	778561	ORF	ORF	4	3	291	3.04393	9.39486	0.0670757	AACTTGCCAGCCAAGACTTTCGGTGCCTCTGTCAGAATTTTCTTGTACCC:ATTGAAGGTGTTGCCACTCC::ATTAAGATTGAAGGTGTTGCCACTCC:	778568:778778::778791:	778568	ORF	ORF	0.656885	0.725972	2.23552	1.77347	6451
YDR133C	chrIV	336	YDR133C	Protein	125	7.30686	2.86925	141	9.06379	3.18011	8.18532	3.03304	21	1.44169	0.527766	68	4.18877	2.06653	2.81523	1.49325	0.343936	-1.53979	14	12	442	4.22562	12.5763	1.53644	AATTCTAGGAGGCAACACTCCATAACTAAATG:AATTCTAGGAGGCAACACTC::TTTCCCCAGCTTTGGTTTCCACTG::ACTTTGGTCACTATCACTTCTTGTGAGGACCACGTTTGTTCTGAAAC::TTACCACTGCTACTGTCACAGAAGAATCTACC::AATTCTCTACCGTCGCTTCTATCGCTGCTATTGCCGCTGTTGCCTCCGCC::AATTCTCTACCGTCGCTTCTATCGCTG::CGGTGCTTTGTTGGCTGGTGCTGCC::AAACTGTTACCTCCTACACTGGTGCCGCTGTTAAGGCTTTGCC::AATACCACTTCTCCAGCTCCAACTG::ACTTAATACACCACCTGGTGTCCATTG::ACTTAATACACCACCTG:	720919:720940::721313::721368::721394::721446::721459::721086::721127::721220::721264::721286:	721264	ORF:5UTR:3UTR	ORF	15	14	397	4.15272	12.3593	4.39015	AATTCTAGGAGGCAACACTC:TTTCCCCAGCTTTGGTTTCCACTG::ACTTCTTGTGAGGACCACGTTTGTTCTG::ACTTCTTGTGAGGACC::TTGCCGCTGTTGCCTCCGCCGCTTCTAACATTACCACTGCTACTGTCACAGAAGAATCTACCACTTTGGTCACT::ATTACCACTGCTACTGTCACAGAAGAATCTACCACTTTGGTCACT::ACCGTCGCTTCTATCGCTGCTATTGCCGCTGTTGCCTC::AATTTACTCAACCTTTTCTTTAATATATTTTTAGAAAAATGGTTAAGTACTTTTCCGTC::CCGGTGCTTTGTTGGCTGGTG::AAACTGTTACCTCCTACACTGGTGCCGCTGTTAAG::AATACCACTTCTCCAGCTCC…	720940:721326::721343::721355::721383::721394::721446::721049::721091::721127::721221::721237::721267::721282:	721267	ORF:5UTR:3UTR	ORF	0.89819	0.992657	2.88616	1.94149	125
YBR082C	chrII	447	UBC4	Protein	12789	561.939	9.13427	15276	738.129	9.52773	650.034	9.34437	10091	520.739	9.02442	15333	709.964	9.4716	615.351	9.26527	0.946645	-0.0791046	8	6	441	4.21606	9.4319	0.0145099	AAGATTTATATGGGATTGGACGATGAAAAGAATATTAG:TACGAAGCTACAGCCAGAGAATGGACAAAGAAATACGCTGTATAAAC::AGACGCTAATCCTGACGATCCTTTAGTACCAGAAATC::TAACATCTGTCTGGACATCCTAAAGGATCAATGGTCTCCAGCTCTAACTCTATCGAAGGTCCT::AATGGTAACATCTGTCTGGACATCCTAAAGGATCAATGGTCTCCAGCTCTAACTCTATCGAAGGTCCTATTATCCATCTGTTCTTTGTTAAC::TTTTCTTCTTGTCTATCC:	406584:406652::406723::406783::406823::406911:	406584	ORF:3UTR	3UTR	11	11	703	7.35356	16.4509	0.0267342	ATTTATATGGGATTGGACGATGAAAAGAATATTAGATACAATGTATTT:AAGCAAGATTTATATGGGATTGGACGATGAAAAGAATATTAG::CTACAGCCAGAGAATGGACAAAGAAATACGCTGT::ACGATCCTTTAGTACCAGAAATCGCTCATATCTACAAGACTGACAGACCC::TGACGATCCTTTAGTACCAGAAATCGCTCATATCTACAAGACTGACAGACCC::TAACATCTGTCTGGACATCCTAAAGGATCAATGGTCTCCAGCTCTAACTCTATCGAAGGTCCT::CCAATGGTAACATCTGTCTGGACATCCTAAAGGATCAATGGTCTCCAGCTCTAACTCTATCGAAGGTCCT::CCACCAAAGATCTCCTTCAC::ATATG…	406544:406585::406651::406698::406710::406772::406833::406882::406911::406944::407011:	406544	ORF:3UTR	3UTR	1.5941	1.76176	1.86106	1.58306	12611
YMR122W-A	chrXIII	255	YMR122W-A	Protein	9295	715.928	9.48367	10868	920.533	9.84633	818.23	9.67636	4231	382.733	8.5802	6226	505.342	8.98112	444.038	8.79454	0.54268	-0.881825	12	9	441	4.21606	16.5336	0.0202065	CCTTTTTTTTTCCTTCTGCTTATTGTACT:CCTTTTTTTTTCCTTCTGCTTATTGTACTATC::ATCATAATGGACTCGCGGTTGACGCCTAG::AATGAAGAGGTGGGCGAACTTGTGGGAGTT::ATTTAGGCCAATTGGGCCATTGCATGTTTCCT::TGCCTTAGTTTCCAACAATGTCGTTGCCG::AATGTCGTTGCCGCCTCTTCCGTCTCTGCT::CAAACCCTGTTTCCTCGAAGTACGGTATCATCATGGCCGCATTTGCTGCTGTTTCTTTCGTCCTAGGCACCGGTATTTAAG::CCGCATTTGCTGCTGTTTCTTTCGTCCTAGGCACCGGTATTTAAGAAGTTTCT:	511598:511614::511658::511704::511738::511371::511396::511515::511556:	511515	ORF:3UTR	ORF	12	9	418	4.37238	17.1466	0.0386152	CCTTTTTTTTTCCTTCTGCTTATTGTACT:ATAAAAATCATATCATAATGGACTCGCGGTTGACGCCT::AATGAAGAGGTGGGCGAACTTGTGGGAGTTATATATATTTAGGCCAATTGGGCCATTG::AATGAAGAGGTGGGCGAACTTGTGGGAGTTATATATATTTAGGCCAATTGGGCCATTGCATGTTTCCT::AATGTCGTTGCCG::TTTCCAACAATGTCGTTGCCGCCTCTTCCGTCTCTGCTACTTCTACTGCTAGTTCC::ACTTCTACTGCTAGTTCCAGTGCCGCTAAGAACACTACTTCCAGTTCAAAGAACGCTGCTCC::TTTCCTCGAAGTACGGTATC::ATCATGGCCGCATTTGCTGCTGTTTCTTTCGTCCTAGGCA…	511584:511676::511694::511705::511396::511421::511438::511501::511565:	511584	ORF:3UTR	3UTR	0.947846	1.04753	1.9303	1.49432	9685
YDL083C	chrIV	432	RPS16b	Protein	11637	529.075	9.04733	11662	583.068	9.18752	556.072	9.11913	3673	196.124	7.61562	4086	195.763	7.61297	195.944	7.61429	0.352371	-1.50483	11	8	440	4.2065	9.73727	0.0175108	ATATACTGTATATCTTCCTATAACG:AAATCTCTTCACTTTTCTTTG::AGAACTTTGTTGATCGCTGATTCTAGAAGACCAGAACCAAAGAAATTCGGTGGTAAGGGTGCTCGTTCTAGATTCCAAAAATCTTACCGTTAAG::AAAGAAATTCGGTGGTAAGGGTGCTCG::TCACCTCTTACGACAGAACTTTGTTGATCGCTGATTCTAGAAGACC::CTTACCACCAAAAGTACGTTGACGAAC::AAGGTCTACGAACCATTATTGTTGGTTGGTTTGGACAAGTTCTCC::TACCGCTGTTGCCCACGTCAAGGCCGGTAAGGGTTTGATTAAGGTCAACGGTTCTCCAATCACTTTGGTTGAACCAGAAATCCT:	306845:306893::306937::306980::307032::307060::307181::307285:	306937	ORF:3UTR	ORF	12	9	374	3.91213	9.05587	0.0462167	ATATACTGTATATCTTCCT:CTTCACTTTTCTTTGCACATCTATTG::AAAGAAATTCGGTGGTAAGGGTGCTCGTTCTAGATTCCAAAAATCTTACCG::AAGGCCTTCACCTCTTACGACAGAACTTTGTTGATCGCTGATTCTAGAAGACCAGAACC::AAGGTCTACGAACCATTATTGTTGGTTGGTTTGGACAAGTTCTCCAACATCGATATCAGAGTTAGAGTCACTGGTGGTGGTCATGTTTCTCAAGTCT::TTGGTTGGTTTGGACAAGTTCTCCAAC::ACTTTGGTTGAACCAGAAATCCT::ATTAAGGTCAACGGTTCTCCAATCACTTTGGTTGAACCAGAAATCCT::TCTGCCGTCCCAAG:	306846:306875::306939::306981::307139::307181::307237::307271::307773:	306981	ORF:3UTR	ORF	0.85	0.939398	2.66593	1.84125	9330
YBR126W-B	chrII	144	YBR126W-B	Protein	74	10.0932	3.33531	68	10.1994	3.35042	10.1463	3.34289	53	8.48998	3.08576	63	9.05513	3.17874	8.77255	3.133	0.864604	-0.209888	8	7	439	4.19694	29.1454	2.87251	TGTTCCTTGATCTTTTTCTTTTTTTTTTTTCAATTACGGATTATGC:CTTTTTCTTTTTTTTTTTTCAATTACGGATTATGCATATATAGGTGGGTATACGTACGTAAAAAAACAAAAACACACATGTAGACATCTATATACGTTTA::ATATGGCTATCACCCCTGACAAACAGAAGAAAGAACAACAGCATCAACC::TTCTTTGTCGTTGCGGGCGTGGTGCTGATGTTCTTCGAGACCGGGTTGGACCCAGAACAAAAAGAGC::TGGTGCTGATGTTCTTCGAGACCGGGTTGGACCCAGAACAAAAAGAGC::AAATCAAGCGTCTCCACCAGTTGGACGGCATTCCTCACGCTTGATGTGCCC::AAATCAAGCGTCTCCACCAGTTGGACG…	491078:491138::490877::491002::491012::491028::491048:	491048	ORF:5UTR:3UTR	ORF	0	0	0	0	0	0	0	0	#N/A	0	#N/A	#N/A	#N/A	#N/A	#N/A	24
tV(AAC)G3	chrVII	74	tV(AAC)G3	tRNA	5	1.32708	0.408259	5	1.45938	0.545356	1.39323	0.478435	4	1.24687	0.318312	5	1.39848	0.483855	1.32267	0.403457	0.949356	-0.0749785	2	1	439	4.19694	56.7154	40.7078	CCCAGTTCGATCCTGGGCGAAATCATTA	73826	73826	tRNA	tRNA	2	1	346	3.61925	48.9087	36.9772	CAGTTCGATCCTGGGCGAAATCATTA	73826	73826	tRNA	tRNA	0.788155	0.871049	0.917515	0.971519	5
YDR353W	chrIV	960	TRR1	Protein	23542	481.65	8.91184	22999	517.449	9.01527	499.55	8.96448	229906	5524.24	12.4316	237155	5113.02	12.32	5318.63	12.3768	10.6468	3.41235	16	13	439	4.19694	4.37181	0.0087515	TTACTTTCTCCTTTTCTTTAATAAAAAG:ACACCGCCGCCATCTATTTGGCCAGGGCAG::CCGCCATCTATTTGGCCAGGGCAGAAATC::AAGCTATGGACCGAATTTAACGAAGACGCAGAACCTG::AAGAGAATGCATTTGCCGGGCGAGGAAACCTACTG::AAAAGCGTGCTGAGAAGAACGAAAAAATTGAAATCCTTTACAACACTGTTGCGCTAG::TTATTGAATGCCTTGAGGATTAAGAACACTAAAAAG::ATTGAATGCCTTGAGGATTAAGAAC::AAAGATTGTCGCTGGCC::ACTGATGAAGCGGGCTACATTAAAACTGTCCCAGGCAGCTC::ACTGATGAAGCGGGCTACATTAAAACTGTCCCAGGCAG::AGGAT…	1184326:1183345::1183367::1183614::1183668::1183941::1183974::1183984::1184060::1184085::1184111::1184160::1184214:	1183614	ORF:3UTR	ORF	18	15	1367	14.2992	14.895	0.00280053	ATACACTCAAATTTTTG:ATACACTCAAATTTTTGTATACTTATCCAACAAATCGTTACTTTCTCCTTTTCTTTAAT::ATCCAACAAATCGTTACTTTCTCCTTTTCTTTAATAAAAAG::ACCGCCGCCATCTATTTGGCCAGGGCAGAAATC::AATCCTATATGAAGGTATGATGGCGAACGGTATTGCTGCCG::TTTCCCAGATGGTCTAACAGGTAGCGAACTGATGGACAGAATGAGAGAACAATCCACGAAGTTTGGCACTGAAATT::AATGCATTTGCCGGGCGAGGAAACCTACTGGC::AAAAGGTATTTCTGCCTGTGCCGTGTGTGATGGTG::AAAAAGGTATTTCTGCCTGTGCCGTGTGTGATGGTG::AAGCCATTGGCC…	1184293:1184310::1184342::1183368::1183385::1183505::1183687::1183725::1183740::1183761::1183783::1183823::1183884::1183924::1184042:	1184042	ORF:3UTR	ORF	3.1139	3.4414	0.323232	0.283263	20412
YNL208W	chrXIV	600	YNL208W	Protein	9143	299.294	8.22542	9186	330.678	8.36928	314.986	8.29914	17825	685.286	9.42056	33030	1139.39	10.1541	912.34	9.83343	2.89645	1.53428	11	10	439	4.19694	6.9949	0.022207	ATTCAATGGCGGTTCACGTTGGTGAATGGCTCAACAG:AAGAAAGAACTGGTGCTCCAAAC::AAAGAACTGGTGCTCCAAACAACGGTCAATATGGTGCCG::AAACTTCGGAGGTGCTCCTC::AATACGGCAACTCAAACTTCGGAGGTGCTCCTC::ATTTGGCGGTCCAGGCGGCCCTGGCGGTCAAGGTTTCGG::AACGGTGGATTTGGCGGTCCAGGCGGCCCTGGCGGTCAAGGTTTCGGAAGACAAGGCCCACAAGGATTT::GAGGTCCTGGTCCACAAG::AAGAATTCGGCGGGCC::AGGAATTCGGGGGCCAAGGTCGTCAAGGATTCAATGGCGGTTCACGTTGGTGAATG:	255018:254479::254492::254720::254731::254792::254803::254859::254928::254965:	254928	ORF:3UTR	ORF	18	15	977	10.2197	17.0328	0.0186693	ATATATACTACTCGTTTTATTATGATGTCGTAACAAATG:AAAGAACTGGTGCTCCAAAC::TTTATTTTCCACTATTGTAGGTGGCAG::AAGATATCTGATGAGCGTAAAG::CATAAGCAACAAGAGCAATACGGCAACTCAAACTTC::CAATACGGCAACTCAAACTTCGGAGGTGCTCCTC::AACCATCACCGTCAGGACAATAACAAC::ATTTGGCGGTCCAGGCGGCCCTGGCGGTCAAGGTTTCGGAAGAC::ATTTGGCGGTCCAGGCGGCCCTGGCGGTCAAG::AAGGATTTGGAGGTCCTGGTCC::GCCAAGGATTCGGTGGTCCAAATCCTCAAGAATTCGGCGGGCCAG::GATTCGGTGGTCCAAATCCTC::AAGAATT…	255098:254482::254575::254667::254691::254706::254778::254804::254819::254858::254890::254907::254930::254955::254975:	254930	ORF:3UTR	ORF	2.22551	2.45958	0.849171	0.890366	13488
tL(UAG)L1	chrXII	82	tL(UAG)L1	tRNA	0	0	#NUM!	0	0	#NUM!	0	#NUM!	0	0	#NUM!	0	0	#NUM!	0	#NUM!	#N/A	#N/A	2	1	437	4.17782	50.949	#N/A	CTCTAAAATCTCTGATATCTTCGGATGCAAGGGTTCGAATCCCTTAGCTCTCATTATTTTT	592514	592514	tRNA	tRNA	3	2	289	3.02301	36.866	#N/A	AACCTCTAAAATCTCTGATATCTTCGGATGCAAGGGTTCGAATCCCTTAGCTCTCATTATTTT:GGGAGTTTGGCCGA:	592514:592606:	592516	tRNA	tRNA	0.661327	0.730882	#N/A	0.765851	0
YNL302C	chrXIV	435	RPS19b	Protein	9830	443.838	8.79389	8969	445.333	8.79874	444.585	8.79632	3613	191.59	7.58188	3824	181.947	7.50738	186.768	7.54511	0.420096	-1.25121	13	11	434	4.14914	9.53825	0.0214543	AATTTATTTATTTAAATTTTG:TATAGTATTATCGTTTAACTCAAAC::AAAGAGATTTGGATCGTATTGCCGCTCAAACTTTGGAAGAAGACG::AAAGAGATTTGGATCGTATTGCCGCTCAAACTTTGGAAGAAGACGAAT::CTTCCGGTTCTATCAACAGAAAGGTCTTGCAAGCTTTGGAAAAAATCGGTATTGTCGAAATCTCTCCAAAGGGTGGTAGAAGAATCTCTGAAAACGGTC::AATTGTACGGTGGTGCCAAGAGCAGAGGTGTCAGACC::ATGAGAAAGCAAGTCGGTGTTGGTAAGTTGAAC::CCTCCGTTGCTAGAC::ATTGTCAAGACCTCTTCTGGTAATGAAATGCCACC::ATTGTCAAGACCTCTTCTGGTAAT…	61848:61881::61988::62001::62029::62124::62185::62217::62253::62267::62732:	62001	ORF:3UTR	ORF	11	9	428	4.47699	10.2919	0.0551053	TATTATCGTTTAACTCAAACAAAATTG:AAAACGGTCAAAGAGATTTGGATCGTATTGCCGCTCAAACTTTGGAAGAAGACGAATAAGCGAGTTG::AAAGGGTGGTAGAAGAATCTCTGAAAACGGTCAAAGAGATTTGGATCGTATTGCCGCTCAAACTTTGGAAG::ATGCTTCCGGTTCTATCAACAGAAAGGTCTTGCAAGCTTTGGAAAAAATCGGTATTGTCGAAATCTCTCC::CTTCCGGTTCTATCAACAGAAAGGTCTTGCAAGCTTTGGAAAAAATCGGTATTGTCGAAATCTCTCCAAAGGGT::ATGAGAAAGCAAGTCGGTGTTGGTAAGTTGAAC::ATGAGAAAGCAAGTCGGTGTTGGTAAGTTGAACAAATTGTACGGTG…	61883:61988::62034::62064::62106::62165::62185::62224::62265:	61988	ORF:3UTR	ORF	0.986175	1.0899	2.5944	2.09723	8776
YBR010W	chrII	411	HHT1	Protein	10819	517.017	9.01407	10433	548.274	9.09875	532.646	9.05703	3592	201.599	7.65534	6735	339.166	8.40585	270.382	8.07886	0.507622	-0.978175	9	7	434	4.14914	10.0952	0.018953	AATATATTTAGGTTTACTGGGTTCTTTAAC:ATTTAGGTTTACTGGGTTCTTTAAC::AAGAAAGTCCACTGGTGGTAAGGCCCC::AAAATCCGCCCCATCTACCGGTGGTG::ATTCCAAAAATCTACTGAACTGTT::ACCGACTTGAGATTTCAATCTTCTGCCATCGGTGCCTTGCAAGAATCTGTCGAAGCCTACTTAGTCTCTTTATTTGAAGATACCAACTTGGCTGC::AAGCGTGTCACTATCCAAAAGAAGGATATCAAGTTGGCTAGAAGATTAAGAGGTGAAAGATCATAGTTTGTTGATTGTC:	256801:256830::256364::256411::256503::256598::256729:	256598	ORF:3UTR	ORF	15	12	453	4.73849	11.5292	0.0426403	ATATTTAGGTTTACTGGGTTCTTTAAC:AAAGTCCACTGGTGGTAAGGCCCC::CTTCTAAGGCTGCCAGAAAATCCGCCCCATCTACCGGTGGTGTTAAGAAGCCTC::CTTCTAAGGCTGCCAGAAAATCCGCCCCATCTACCGGTGGTG::ATAAGCCAGGTACTG::AGAAGATTCCAAAAATCTACTG::ATTCCAAAAATCTACTGAACTGTTGATCAGAAAGTTGCCTTTCCAAAGATTGGTCAGAGAAATCGCTC::TTGCCTTTCCAAAGATTGGTCAGAGAAATCGCTCAAG::AAGACCGACTTGAGATTTCAATCTTCTGCCATCGGTGCCTTGCAAGAATCTGTCGAAGCCTACTTAGTCTCTTTATTTGAAGATACCAACTTGGC…	256822:256365::256400::256414::256455::256501::256522::256541::256568::256647::256701::256734:	256647	ORF:3UTR	ORF	1.04378	1.15356	2.27248	2.44716	16714
YNL104C	chrXIV	1860	LEU4	Protein	12522	132.227	7.04687	14155	164.372	7.36082	148.299	7.21237	14267	176.935	7.46707	16664	185.431	7.53474	181.183	7.5013	1.22174	0.288934	9	8	433	4.13958	2.22558	0.0150073	ATGCTGCGGCATCTGGCTCTGCATAAG:ATTCCATCTTTGGCCG::ATGTCGGTGATTCTTCAGTGAGAGCCATCTTTGCCACCATTAAC::ATTTGCCGTAGCAAACT::AAAAATTCGGCACTGAACG::ATGCTGACTCCTTGGGTAGAGAACTAAAATCAGATGAGATTTCC::ATTTTGAGATCTTTGGGTTTGGATCTACC::ATTTCTCTGACTTGACCTCTG:	424920:424936::424979::425156::425292::425375::425479::425763:	424922	ORF	ORF	19	17	499	5.21967	2.80627	0.0154886	AAGCACGGATGTCTAAATTAGAATTACG:AATGCTGCGGCATCTGGCTCTGCATAAG::TCTCCGAAGATGTCGGTGATTCTTC::AGGTGTCTCCGAAGATGTCGGTGATTCTTCAGTGAGAGCCATCTTTGCCACC::ATTCTCTAGGTTCTGGTTCTTCTACGCAAGCTG::ATTTGCCGTAGCAAACT::CTTTGGTCGACGCCCTATC::AATCTCTTCTTTGGTCGACGCCCT::AAAAATTCGGCACTGAACGTAGAGTGTTCACTGGTCAAGTCAAAG::AATGTTGAAAAATTCGGCACTGAACG::ACTCCTTGGGTAGAGAACTAAAATC::ATACGGCGGTGACTTGGTCGTTTGTGCC::ATTTCTCTGACTTGACCTCTGTCCT:…	424784:424921::425016::425034::425108::425156::425183::425202::425248::425290::425402::425663::425739::425787::426079::426410::426521:	424921	ORF:3UTR	ORF	1.15242	1.27363	1.04247	1.01107	12477
YER055C	chrV	894	HIS1	Protein	36377	799.188	9.64239	36207	874.752	9.77273	836.97	9.70903	14712	379.601	8.56834	16410	379.916	8.56954	379.759	8.56894	0.45373	-1.14009	13	12	433	4.13958	4.6304	0.00553234	ATTAATTTTGTATTTTTTATAGGCAATAATTTGATAG:AAAAAATTCAATAGAAAAATGGATTTGGTGAACC::AATTGAAAAGACTCGGCGCATCTGATATCATGGTTTTCGAAATTTCTAATTGTCGTG::AGATGAATTGAAAAGACTCGGCGCATCTGATATCATGGTTTTCGAAATTTCTAATTGTCGTGTATAAGATAGAACAG::GATGAAGGATGGGTTGCTGTTAGTTCCATGATTGAGAGAAAAACGAAGGGTG::AAAGGTTCGTTTCATGTATTTATAACGCACCTGAAGACAAGCTGCCTGAACTGTTGAAGGTGACGCCTGGCCGTAGAGCACCAACCATTTCC::AAGTGCCTACCTAATAGAATCAAAGAACCCAAAGAGCGA…	264839:265797::264912::264955::264987::265118::265210::265229::265247::265567::265602::265780:	264912	ORF:5UTR:3UTR	ORF	15	13	388	4.05858	4.5398	0.0119544	TTCTATCTTATTCTAAG:AATTGAAAAGACTCGGCGCATCTGATATCATGGTTTTCGAAATTTCTAATTGTC::GATGGGTTGCTGTTAGTTCCATGATTGAGAGAAAAAC::ACGATGAAGGATGGGTTGCTGTTAGTTCC::AACGCACCTGAAGACAAGCTGCCTGAACTGTTGAAGGTGACGCCTGGCCGTAGAGCACCAACCATTTCCAAAATTG::AAGCTGCCTGAACTGTTGAAGGTGACGCCTGGCCGTAGAGCACCAACCATTTCC::ATTGCCACCGTCCTAAG::AGAGTGGTGAGACAATGAGGGC::ATCATGTGCTCTGGGAATTGGTGATGCTATTGTAGATCTTGTAGAGAGTGGTGAG::AGTTTCGTGAAACTTGCTGAA…	264813:264903::264974::264999::265020::265058::265227::265248::265265::265392::265603::265716::265781:	265020	ORF:3UTR	ORF	0.896074	0.990318	2.18262	1.36599	23960
YOL127W	chrXV	429	RPL25	Protein	28590	1308.93	10.3542	26577	1338.07	10.3859	1323.5	10.3701	10369	557.536	9.12292	11773	567.997	9.14974	562.767	9.13639	0.425211	-1.23375	5	4	432	4.13002	9.62708	0.00727396	AATAAATCTTTCATAACATG:ATTGAGCAACCAATCACTTCTGAAACCGCT::ATGAAGAAGGTTGAAGATGGTAACATTTTGGTTTTCC::ACTTTGGTTAGACCAAACGGTACCAAGAAGGCTTACGTTAGATTGACTGCTGACTACGATGCTTTGGACATTGCTAACAG:	81262:80957::81014::81167:	81167	ORF:3UTR	ORF	10	8	719	7.52092	17.5313	0.031152	AATAAATCTTTCATAAC:AAGGCTACTGCCGCTAAGAAAGCTGTCGTTAAGGGTACTAATGGTAAGAAGGCTTTGAAGGTC::CTACCTTCAGACTACCAAAGACCTTGAAGTTGGCTAGAGCTCCAAAATATGCTTCCAAGGCTGTTCCACATTACAACAGATTGGACTCATAC::AAGGCTGTTCCACATTACAACAGATTGGACTCATACAAGGTCATTGAGCAACCAATCACTTCTGAAACCG::AAGAAGGTTGAAGATGGTAAC::AAATACCAAATCAAGAAGGCCGTCAAG::ACTTTGGTTAGACCAAACGGTACCAAGAAGGCTTACGTTAGATTGACTGCTGACTACGATGCTTTGGACATTGCTAACAG::CTTACGTTAGATTGAC…	81263:80821::80922::80953::81001::81035::81122::81184:	81122	ORF:3UTR	ORF	1.66435	1.8394	4.32585	3.2443	26140
YBL072C	chrII	603	RPS8a	Protein	38666	1259.42	10.2985	37113	1329.35	10.3765	1294.39	10.3381	15835	605.751	9.24258	19089	655.213	9.35582	630.482	9.30031	0.487089	-1.03774	11	10	431	4.12046	6.83327	0.00527916	AATTATCATATCATTTTACC:ATCTCTTCATATAGTCTTATATATCATATATG::GTGAAGAATTAGCTTTCTACCTAAGAAGATTGACTGCTAAGAAATAGATGAAATGAAAATACTACC::GGTAGATGTGATGGTTACATCTTGGAAGGTGAAGAATTAGCTTTCTACCTAAGAAGATTGACTGCTAAGAAATAGATGAAATGAAAATACTACC::AATGGTTCGAAGCTCACTACGGTCAAACCTTGGGTAAGAAGAAGAACGTCAAGGAAGAAGAAACTGTTGCC::ATCCATCCAACAATGAATTGGTTAGAACTAACACTTTGACCAAGGCTGCCATTGTCCAAATTGATGCTACTCCATTC::CTGGTGTTGTTTACC::AAGATCGGTGC…	88418:88458::88526::88573::88756::88799::88884::89000::89062::89075:	88526	ORF:3UTR	ORF	18	15	636	6.65272	11.0327	0.0174988	ATCTTTTTCACAGGCGGTGTCTG:TCTTATATATCATATATG::CTCCTCATCTCTTCATATAG::TTCCGCAACTTTTGTACGTTCTTTATTTTACTAACAAGCGTCATTAAATTTTCTATTA::AATCCGGTAGATGTGATGGTTACATCTTGGAAGGTGAAG::AAAGTGGGCTGCTAGAGCTGCTTCTGCCAAGATCGAATCTTCCGTTGAATCTCAATTCAGCGCCGGTAGATTATACGCTTGTATCTCTTCCAGACCAG::AAGAACGTCAAGGAAGAAGAAACTGTTGCCAAG::AATGGTTCGAAGCTCACTACGGTC::ACTCCATTCAGACAATGGTTCGAAGCTCACTACGGTC::TTTACCATCCATCCAACAATGAATTGGTTAGA…	88401:88457::88468::89176::88564::88606::88753::88788::88799::88810::88868::88896::88970::89009::89041:	88896	ORF:5UTR:3UTR	ORF	1.47564	1.63084	3.34813	2.67201	44690
YGL245W	chrVII	2127	GUS1	Protein	38771	358.013	8.48387	37008	375.801	8.55383	366.907	8.51927	27180	294.765	8.20342	25148	244.71	7.93493	269.737	8.07541	0.735165	-0.44386	19	18	430	4.1109	1.93272	0.0052676	ATTTCTCAACCAGTACCTTTTGAAC:AACCTTTATTCTTGGCGG::ATATTGGACATGCCAAAGCTGCCTTGTTGAACC::AAGGTTTGAAGAACTGTGTTCGTGCC::ATTTACAGATGTAATCTAACCCCTCACC::ATTTCTGTGTCCCAATTGTTGATGCTATTGAAGGTGTTACCCACGCTTTACGTACC::ATGGTTGACAAGGACTTGGTCGGAAATTGGGACGATCCAAGGTTCCCAACTGTCAGGGGTG::ATTAACTTGGAATGGAACTTGATCTGGGCTTTC::AACTTGGAATGGAACTTGATCTGGGCTTTCAAC::ACTGCTATCGTCAACCCAGTTAAAATCC::ACGTCATCAATGTTGATGAAGAAGTCACTTTAATGGACT…	41185:39346::39696::40046::40130::40184::40409::40508::40525::40559::40750::40844::40863::40904::40961::41060::41102::41118:	40904	ORF:3UTR	ORF	18	13	387	4.04812	1.90321	0.00705577	CCCCAATTGTGGCTTATGCTGAACT:TTTATTCTTGGCGGCTTG::AAGGTTTGAAGAACTGTGTTCGTGCC::AATGGATGGTTGACAAGGACTTGGTCGGAAATTGGGACGATCCAAGGTTCCC::AAGGACTTGGTCGGAAATTGGGACGATCC::AACTTGGAATGGAACTTGATCTGGGCTTTCAAC::ATCCAATTGCTCCAAGACACACTGCTATCGTCAACCC::ACTTTAATGGACTGGGGT::AATTTGGAAGGTGATTTCAAAAAGACC::TTGACTTGGTTAGCTGATACTAAAGATGTCGTCCCTGTTGATTTAGTTGACTTCGACCATTTGATTACC::ACTTGAATGTTAAGGATATGAAG::ATCCAATTCGAAAGAAAGGGC…	39059:39350::40040::40353::40395::40508::40539::40749::40837::40863::41006::41042::41100:	41101	ORF	ORF	0.9	0.994657	1.35297	1.11021	31551
tT(UGU)G2	chrVII	72	tT(UGU)G2	tRNA	0	0	#NUM!	0	0	#NUM!	0	#NUM!	0	0	#NUM!	0	0	#NUM!	0	#NUM!	#N/A	#N/A	2	2	428	4.09178	56.8303	#N/A	TAATGCAAAGGTCGTTAGTTCAATTCTGACAGGTGGCAGT:AAAGGTCGTTAGTTCAATTCTGACAGGTGGCAGT:	1004256:1004289:	1004289	tRNA	tRNA	3	3	322	3.3682	46.7806	#N/A	TGGTAGAGCGTTGCACTT:GTAATGCAAAGGTCGTTAGTTCAATTCTGACAGGTGGCAGT::TAATGCAAAGGTCGTTAGTTCAATTCTGACAGGTGGC:	1004241:1004254::1004272:	1004254	tRNA	tRNA	0.752336	0.831463	#N/A	#N/A	0
YLR089C	chrXII	1779	ALT1	Protein	8135	89.8135	6.48886	9298	112.887	6.81873	101.35	6.66321	8582	111.277	6.79801	8772	102.056	6.67322	106.667	6.73697	1.05246	0.0737599	10	10	426	4.07266	2.2893	0.022588	AATACCGTGACTGAATAAAAGGGGGCAGAAC:AGAGTTTGCTGCGCCCTTTGTAAACGATCGTGACCCGCGGACCATACTAGGAAAAGCTCTTC::AGAGTTTGCTGCGCCCTTTGTAAACGATCGTGACCCGCGGACCATACTAGGAAAAG::TTTTTGGCACCTGGTCTGGAATGGATT::TTAGAATCTACTGGCATTTGCACTG::TCGGACCAAGCAGAACGTAACTCCATCCATGAAAAG::AATCATTCGAGTCGGACC::CTTTGGTTGATTTGATGGTTCGTCCACC::AAGCTTTGGTTGATTTGATGGTTCGTCCACC::AAACCTCTGACTTACT:	318227:320185::320240::318308::318392::318581::318613::318647::318658::319508:	318658	ORF:5UTR:3UTR	ORF	6	4	363	3.79707	2.13439	0.0200099	TTAGAATCTACTGGCATTTGCACTG:GGAGGAATCATTCGAGTCGGACCAAG::AAGCTTTGGTTGATTTGATGGTTCGTCCACC::CTACTCTAGCTTTGAACAATTCTC:	318380:318606::318649::319147:	318649	ORF	ORF	0.852113	0.941733	0.894796	0.882204	9294
YOL059W	chrXV	1323	GPD2	Protein	22614	335.72	8.39112	26839	438.164	8.77533	386.942	8.59597	8878	154.792	7.27419	12178	190.517	7.57377	172.654	7.43174	0.446202	-1.16423	5	4	426	4.07266	3.07835	0.00795559	ATGACGAATAGACACTCTCCCCCCC:CCTCCCCCTCTGATCTTTCCTGTTGCCTCTTTTTCCCCCAACC::TTCGAGTTGGGCTC::AATGTCATCGATGATG:	218454:218505::217732::217960:	218505	ORF:3UTR	3UTR	7	4	439	4.59205	3.47094	0.0201034	ATCTTTCCTGTTGCCTCTTTTTCCCCCAACC:TGCGCCCTTCAAGGTTACAGTGATTGGTTCTGGTAACTGGGGGACC::TCAATGTCATCGATGATG::CTGGTATATCCATTGCCGGTGCCTTG:	218505:217413::217975::217987:	218505	ORF:3UTR	3UTR	1.03052	1.1389	2.55243	2.62215	34327
tT(UGU)P	chrXVI	72	tT(UGU)P	tRNA	0	0	#NUM!	0	0	#NUM!	0	#NUM!	0	0	#NUM!	0	0	#NUM!	0	#NUM!	#N/A	#N/A	2	2	425	4.0631	56.4319	#N/A	TAATGCAAAGGTCGTTAGTTCAATTCTGACAGGTGGC:TAATGCAAAGGTCGTTAGTTCAATTCTGACAGGTGGC:	744325:744338:	744338	tRNA	tRNA	0	0	0	0	0	#N/A	0	0	#N/A	0	#N/A	#N/A	#N/A	#N/A	#N/A	0
snR72	chrXIII	98	SNR72	snRNA	14	2.80583	1.48843	16	3.52634	1.81817	3.16609	1.6627	4	0.941515	-0.0869442	8	1.68959	0.75667	1.31555	0.395667	0.415513	-1.26703	4	2	424	4.05354	41.3626	13.0643	AACTAATTGTGATGTGATGACAACTTCTTGAGCTATATATTTTCTTGAGAAC:TCTCATCAAATGATTTGCACGTCAGTCTGATCACAAG:	298546:298620:	298622	snoRNA	snoRNA	4	3	572	5.98326	61.0537	46.4092	AATTGTGATGTGATGACAACTTCTTGAGCT:GTGATGTGATGACAACTTCTTGAGCTATATATTTTCTTGAGAAC::TCTCATCAAATGATTTGCACGTCAGTCTGATCACA:	298550:298572::298620:	298620	snoRNA	snoRNA	1.34906	1.49094	3.5882	2.78909	23
YJR105W	chrX	1023	ADO1	Protein	14230	273.205	8.09384	14598	308.211	8.26777	290.708	8.18343	9851	222.125	7.79523	15091	305.323	8.25419	263.724	8.04288	0.907178	-0.140543	12	9	424	4.05354	3.9624	0.0136302	AATTTTGGTCGATGCC:CTTGTTGCAGGTGGTGCTGCTCAAAACACTGCTAGAGGGGC::TGGCCATAACCGGTCCTTGGTCACTGACTTGGGTGCTGCC::ACTGGCCATAACCGGTCCTTGGTCACTG::AGACGCTATCGTTAAGTTGGGCCAACATGCT::AAAGAATTGTCAAGGACTCTCCAGTTGAAAAGACTGTCATCTTCACCCACGGTGTCGAACC::AAAGAATTGTCAAGGACTCTCCAGTTGAAAAGACTGTCATCTTCACCCACGGTGTCGAACCAACAGTGGTCGTGTCCTCC::AAACCTTTGGACTCTTCTAAGATCGTCGAC::AAGAAGTTGGTCCCTCTTACCCTTCCGAAAAAATATCTTACTCT:	623686:623794::623958::623969::624100::624308::624372::624433::624577:	624372	ORF	ORF	21	17	693	7.24895	7.08598	0.0268689	GCACCATTGGTAGTATTGGGTAACCC:ACTTTTAGATTTCCAAGCCGACG::AATTTTGGTCGATGCC::AAAGCTTGTTGCAGGTGGTGCTGCTCAAAACACTG::CAGCATACGTTTTGGGCG::AGGTGGTGTACTTCGGTTCCGTCGGTAAGGAC::ATAACCGGTCCTTGGTCACTGACTTGGGTGCTG::ACCACTTGGACAAGCATTG::AGACGCTATCGTTAAGTTGGGCC::CTCCTTTCATTCCTCATG::CTAACGAATCGGAGGCCG::ACTCTCCAGTTGAAAAGACTGTCATCTTCACCCACGGTGTCGAACC::AAGGACTCTCCAGTTGAAAAGACTGTCATCTTCACCCACGGTGTCGAACCAACAGTGGTCGTGTCCTCC…	623612:623635::623686::623754::623798::623827::623985::624028::624093::624161::624230::624323::624373::624402::624506::624556::624597:	624373	ORF	ORF	1.63443	1.80633	1.99116	1.46087	13245
tF(GAA)P1	chrXVI	73	tF(GAA)P1	tRNA	0	0	#NUM!	0	0	#NUM!	0	#NUM!	0	0	#NUM!	0	0	#NUM!	0	#NUM!	#N/A	#N/A	3	2	423	4.04398	55.3969	#N/A	ATCTGGAGGTCCTGTGTTCGATCCACAGAATTCGCATT:GCGGATTTAGCTCAGTTGGGAGAGCGCCAGACTGAAGAAAAAACTTCGGTCAAG:	560196:560259:	560196	tRNA	tRNA	3	2	225	2.35356	32.2405	#N/A	AAAACTTCGGTCAAGTTATCTGGAGGTCCTGTGTTCGATCCACAGAATTCGCATTTCT:GCGGATTTAGCTCAGTTGGGAGAGCGCCAGACTG:	560193:560271:	560196	tRNA	tRNA	0.531915	0.587859	#N/A	#N/A	0
21S_rRNA	chrM	3296	21S_RRNA	rRNA	1381	8.22937	3.04078	467	3.06027	1.61366	5.64482	2.49693	6728	47.086	5.55723	5361	33.6647	5.07317	40.3754	5.3354	7.15265	2.83848	5	4	419	4.00574	1.21533	0.215301	AGATAGCTGGTTTTCT:AACTGTTTACTAAAAACACCGCACTTTGCAGAAACGATAAGTTTAAGTATAAGGTGTGAACTCTGCTCC::CCCTTTAAGCTAAGTGAAATTGAAATCGTAGTGAAGATGCTATGTACC::CACCTCGATGTCGACTCAACATTTCCTCTTGGTTGTAAAAGCT:	58714:59716::59934::61943:	61943	rRNA	rRNA	6	6	1238	12.9498	3.92894	0.0973103	AAGTAGAGAATATGAAGGTGAATTAGATAATTAAAGGGAAGGAACTCGGCAAAGATAGCTCATAAGT:AAGGTGTGAACTCTGCTCC::AACTGTCTCCCCTTTAAGCTAAGTGAAATTGAAATCGTAGTGAAG::GAAATTGAAATCGTAGTGA::TCGGGTCCCGGAACTTAAATAAAAATGGAAAGAATTAAATTAATATAATG::ATTGTAAGCTATGTTTGCCACCTCGATGTCGACTCAACATTTCCTCTTGGTTGTA:	59595:59748::59901::59933::60555::61934:	60555	rRNA	rRNA	2.95465	3.26541	0.456531	0.865373	639
snR70	chrXVI	164	SNR70	snRNA	0	0	#NUM!	0	0	#NUM!	0	#NUM!	0	0	#NUM!	0	0	#NUM!	0	#NUM!	#N/A	#N/A	3	3	419	4.00574	24.4252	#N/A	AAATTTTTTAAAGGAGCGATGTTGATGGCATTATGGTTCTTTAGTGGAGAATTGATGATTGGTCACAAGACATCTGATTTT:TGATATGATGATTTGTTGTCGACCGGGCGGAC::TTGATATGATGATTTGTTGTCGACCGGGCGGACATATTAGTATCTGTTAAAGGGTCGCCGTCTACTCTCATCGTTCTTTTGTGT:	718940:719032::719051:	719032	snoRNA	snoRNA	6	3	761	7.96025	48.5381	#N/A	AAATTTTTTAAAGGAGCGATGTTGATGGCATTATGGTTCTTTAGTGGAGAATTGATGATTGGTCACAAGACATCTGATT:ATCTGTTAAAGGGTCGCCGTCTACTCTCATCGTTCTTTTGTGTAC::TTGATATGATGATTTGTTGTCGACCGGGCGGACATATTAG:	718939:718979::719026:	718939	snoRNA	snoRNA	1.81623	2.00725	#N/A	#N/A	0
tF(GAA)P2	chrXVI	73	tF(GAA)P2	tRNA	0	0	#NUM!	0	0	#NUM!	0	#NUM!	0	0	#NUM!	0	0	#NUM!	0	#NUM!	#N/A	#N/A	2	1	419	4.00574	54.8731	#N/A	GCGGATTTAGCTCAGTTGGGAGAGCGCCAGACTGAAGAAAAAACTTCGGTCAAGTTATCTGGAGGTCCTGTGTTCGATCCACAGAATTCGCATT	622538	622538	tRNA	tRNA	3	2	243	2.54184	34.8197	#N/A	AAAAAACTTCGGTCAAGTTATCTGGAGGTCCTGTGTTCGATCCACAGAATTCGCATT:GCGGATTTAGCTCAGTTGGGAGAGCGCCAGACT:	622538:622609:	622538	tRNA	tRNA	0.579952	0.640948	#N/A	#N/A	0
YOR276W	chrXV	486	CAF20	Protein	8010	323.71	8.33856	7236	321.583	8.32905	322.646	8.33381	3110	147.611	7.20565	3081	131.212	7.03575	139.411	7.1232	0.432086	-1.21061	7	6	417	3.98662	8.20291	0.0254239	CTTTCTTCAGGCAGCTG:TGTTGGTCATTTCGGTCGTAGAAGATCTTCCCACCATCATGGTAGACCAAAGATTAAGCACAACAAGCCTAAGG::ATGTTGGTCATTTCGGTCGTAGAAGATCTTCCCACCATCATGGTAGACCAAAGATTAAGCACAACAAGCCT::ATACCAGAGATATTGTTGCGGACAAGCCAATTCTTGGTTTC::TTGCGGACAAGCCAATTCTTGGTTTCAACGCATTTGCTGCTTTGGAAAG::ATTTGCTGCTTTGGAAAGTGAAGACGAAGACGACGAAGC:	841841:841507::841542::841747::841776::841814:	841507	ORF:3UTR	ORF	11	7	520	5.43933	11.192	0.0802809	CTCATGCTTTCTTCAGGCAGCTG:TTGGTCATTTCGGTCGTAGAAGATCTTCCCACCATCATGGTAGACCAAAGATTAAGCACAACAAGCCTAAGGTTACAAC::ATTCAGATGGTTGGTGCACATTTGAAGCC::AAACCACACCAACTTCTACTG::ATTTCTTCCAACAGACCTGCTGATACC::TTGCGGACAAGCCAATTCTTGGTTTCAAC::ATTTGCTGCTTTGGAAAGTG:	841841:841506::841577::841631::841734::841754::841795:	841804	ORF:3UTR	ORF	1.247	1.37816	3.18954	2.36625	6313
tF(GAA)H1	chrVIII	73	tF(GAA)H1	tRNA	0	0	#NUM!	0	0	#NUM!	0	#NUM!	0	0	#NUM!	0	0	#NUM!	0	#NUM!	#N/A	#N/A	2	1	413	3.94837	54.0873	#N/A	GCGGATTTAGCTCAGTTGGGAGAGCGCCAGACTGAAGAAAAAACTTCGGTCAAGTTATCTGGAGGTCCTGTGTTCGATCCACAGAATTCGCATT	237846	237846	tRNA	tRNA	3	2	247	2.58368	35.3929	#N/A	AGACTGAAGAAAAAACTTCGGTCAAGTTATCTGGAGGTCCTGTGTTCGATCCACAGAATTCGCATT:GCGGATTTAGCTCAGTTGGGAGAGC:	237846:237915:	237846	tRNA	tRNA	0.598063	0.660964	#N/A	#N/A	0
YNL145W	chrXIV	117	MFA2	Protein	13594	2282.03	11.1561	14950	2759.85	11.4304	2520.94	11.2997	2926	576.875	9.17211	2987	528.404	9.0455	552.639	9.11019	0.21922	-2.18955	6	5	413	3.94837	33.7468	0.0133866	ATTACGTGTTGCTGGCAAACT:ATTTATTACGTGTTGCTGGCAAACTAATTTATTCCAATTCTCTCATCATTAGCTCACCCTTTCC::ATGTTTTTCTTTTCTGATACGCCTTTCCCTCCGC::ACTCAGAAGGATAAATCCTCTGAAAAGAAAGACAACT::AAGGGCCTCTTCTGGGATCCCGCCTGTGTTATCG:	352578:352622::352723::352456::352515:	352456	ORF:3UTR	ORF	8	7	305	3.19038	27.2682	0.0493417	GCTTAATTTTTGACGACAACC:ATTTATTACGTGTTGCTGGCAAACT::AATTTATTCCAATTCTCTCATC::ATGTTTTTCTTTTCTGATACGCCTTTCCCTCCG::TTTTTCTTTTCTGATACGCCTTTCCCTCCGCAGGAAATGAAAGATGAACCA::CCACTCAGAAGGATAAATCCTCTGAAAAGAAAGAC::ACTCAGAAGGATAAATCCTCTGAAAAGAAAGACAACTATATAATCAAGGGCCTCTTCTGGGATCCCGCCTG:	352545:352580::352620::352717::352750::352445::352491:	352491	ORF:3UTR	ORF	0.738499	0.81617	3.72307	2.15536	6923
tF(GAA)F	chrVI	73	tF(GAA)F	tRNA	0	0	#NUM!	0	0	#NUM!	0	#NUM!	0	0	#NUM!	0	0	#NUM!	0	#NUM!	#N/A	#N/A	2	1	412	3.93881	53.9564	#N/A	CCAGACTGAAGAAAAAACTTCGGTCAAGTTATCTGGAGGTCCTGTGTTCGATCCACAGAATTCGCATTC	157913	157913	tRNA	tRNA	3	2	243	2.54184	34.8197	#N/A	GCGGATTTAGCTCAGTTGGGAGAGCGCCAGACTGAAGAAAAAACTTCGGTCAAGTTATCTGGAGGTCCTGTGTTCGATCCACAGAATTCGCATT:GCGGATTTAGCTCAGTTGGGAGAGCGCCAGACT:	157914:157988:	157914	tRNA	tRNA	0.589806	0.651838	#N/A	#N/A	0
YDR226W	chrIV	669	ADK1	Protein	21296	625.218	9.28822	19707	636.245	9.31344	630.732	9.30088	13589	468.549	8.87205	13339	412.68	8.68888	440.614	8.78337	0.698577	-0.51751	14	12	412	3.93881	5.88762	0.00933458	ACCTTGCGCAATGTCTTCTAAAT:ATCTTTTCTTTTTTTTAAATTAATG::CGTTTCCATGCCGCTCACTTGGCCACTGGTGACATGTTGAGATCTC::ACTTGGCCACTGGTGACATGTTGAGATCTCAAATCGCAAAGGGCACTCAATTAGGTTTGGAAGCAAAGAAAATTATGGACC::AATTAGGTTTGGAAGC::AGCTTGTAAGAATGGGTTCATCTTGGACG::TTTCCCAAGAACCATTCCTCAGGCTGAAAAATTGGACCAAATG::AGCTTGTAAGAATGGGTTCATCTTGGACGGTTTCCCAAGAACCATTCCTCAGGCTGAAAAATTGGACCAAAT::AAGGAACTCCTTTGGAAAAAG::AAGGATGACGTCACCGGTGAAGCTTT…	917163:917200::916579::916623::916634::916747::916761::916792::916834::916972::917104::917121:	916792	ORF:3UTR	ORF	16	13	455	4.75941	7.11422	0.0161461	TAATGTCTAGCTCAGAATCCATTAGAATGGTCCT:TTTCCATGCCGCTCACTTGGCCACTGGTGACATGTTGAGATCTC::AAATCGCAAAGGGCACTCAATTAGGTTTGGAAGC::AATTAGGTTTGGAAGC::AAAGAAAATTATGGACCAAGG::AATCCAGCTTGTAAGAATGGGTTCATCTTGGACG::TTTCCCAAGAACCATTCCTCAGGCTGAAAAATTGGACC::ATCGAATTGAAGGTTGATGATGAATTGTTGGTTGCCAGAATT::ATCGAATTGAAGGTTGATGATGAATTGTTGGTTGCCAGAATTACCGGTAGATT::ACCGGTGAAGCTTTAGTTC::CTTACCATGCTCAAACCG::ACCGGTATCTGGGCTGGTGTTGATG…	916486:916582::916618::916634::916650::916747::916794::916837::916889::916967::917030::917105::917120:	916799	ORF	ORF	1.10437	1.22052	1.74715	1.34915	16350
tX(XXX)L	chrXII	80	tX(XXX)L	tRNA	0	0	#NUM!	0	0	#NUM!	0	#NUM!	0	0	#NUM!	0	0	#NUM!	0	#NUM!	#N/A	#N/A	2	1	411	3.92925	49.1157	#N/A	AGAAAAGCAATTAGGCATTGGGTTTTACCTGCGCAGGTTCGAATCCTGTCTGTGACGCT	784455	784455	tRNA	tRNA	2	1	436	4.56067	57.0084	#N/A	AGAAAAGCAATTAGGCATTGGGTTTTACCTGCGCAGGTTCGAATCCTGTCTGTGACGCT	784455	784455	tRNA	tRNA	1.06083	1.1724	#N/A	#N/A	0
YJR016C	chrX	1758	ILV3	Protein	24098	269.229	8.07269	24826	305.013	8.25273	287.121	8.16551	8925	117.107	6.87168	13160	154.936	7.27553	136.022	7.08769	0.473744	-1.07782	14	9	409	3.91013	2.22419	0.00774654	CTTTTCCATCATCTTTTTTG:ATAAGGAAATGGCTCAACG::AAGGTGGTCCTATCGGGTTGGTCAGAGACGGCGATGAGATTATCATTGATGCTG::TTCTTAATCGGCCAC::ACTGATGGTAGATTCTCTGGTGGTTCTCACGGG::ATTGAAGCCTTGGAAAGAGGTGAAATC::ATTAACGTTGGTGGTACCC::TGTTGGTGGTCCGGTAACCC::TATATCATCACTGAACCTAAGGGCCAAG:	464393:464573::464634::464679::464724::464856::465164::466020::466100:	466100	ORF:3UTR	ORF	18	14	322	3.3682	1.91593	0.0140855	CCTTTTCCATCATCTTTTTTG:ATGCTAAGTTGGTTTCC::ACCTATTAGTCTCTGATAAGGAAATGGCTCAAC::AAGGTGGTCCTATCGGGTTGGTCAGAGACGGCGATGAGATT::TCCTATCGGGTTGGTCAGAGACG::TTCTTAATCGGCCAC::CCTTTATTGAAGCCTTGGAAAGAGGTGAAATCAAGAAGGGTG::TGTTACCGGTGACACTTTGGCAGAACGTGCAAAGAAAG::AACCGGTGGGTCCACTAATGCTG::AAGGAGAAGTTAGCTGAGTGTGACAAC::ACTGAAGAAGAAAGAGAAGATGTTGTGGAACATGCATGCCC::AAAGAGAAGATGTTGTGGAAC::ATGCATCTATTGGACTTGAATAACAGATGTTCTC…	464398:464484::464572::464634::464649::464688::464846::465092::465320::465455::465562::465572::465970::466100:	464573	ORF:3UTR	ORF	0.787286	0.870088	1.83662	1.16245	23617
YJL177W	chrX	555	RPL17b	Protein	10274	363.585	8.50615	10450	406.681	8.66775	385.133	8.58921	3473	144.346	7.17339	3827	142.719	7.15703	143.533	7.16523	0.372683	-1.42398	15	12	403	3.85277	6.94193	0.0180248	ATTTATATACTACTATATACTAATTTGTTTAGGCC:ACTTTTGTCTTGGTGAATC::ACTTTTGTCTTGGTGAATC::AACCCAGCTAAATCTGCGTCAGCTC::CTAAATCTGCGTCAGCTCG::TTGGGAATTGACTAAGGCTC::AAAAATACTTGGACCAAGTTTTGGACCACCAAAG::ATTTAACTCCTCTATTGGTAGAACTGCCC::AAGAACTTACAGAGCCC::ACGGTAGAATCAACAAGTACGAATCTTCTCC::ATTGAATTGGTTGTTACCGAAAAGGAAGAAGCTGTCGCC::TTGTCAGATTGACTTCTAGACAAAGAGGTAGAATTGCTGCCCAAAAACG:	91698:90738::90756::90814::90825::90906::90952::90978::91494::91510::91559::91596:	90956	ORF:5UTR:3UTR	ORF	20	17	481	5.03138	9.06555	0.0631602	ATTTATATACTACTATATACTAATTTG:AATTTGTTTAGGCCAATAC::ACTTTTGTCTTGGTG::CTACTTCAACCAACCCAGCTAAATCTGCGTCAGCTCG::AACCCAGCTAAATCTGCGTCAGCTCG::AATGGTTGGGAATTGACTAAGGCTCAAAAATACTTGGACCAAGTTTTGGACCACC::ACTAAGGCTCAAAAATACTTGGACCAAGTTTTGGACCACC::ATTCAGAAGATTTAACTCCTCTATTGGTAGAACTGCCCAAG::ATTTAACTCCTCTATTGGTAGAACTGCCCAAG::AATTTGGTGTCACCAAG::AAGGGTCTAGATGCT::AAAGAAGAAGAACTTACAGAGCCCACGGTAGAATC::AAGTACGAATCTTCTCC…	91709:91719::90738::90802::90826::90906::90924::90983::91000::91025::91425::91476::91528::91551::91581::91616::91649:	90906	ORF:5UTR:3UTR	ORF	1.19355	1.31908	3.53941	2.52208	8000
YDR170C	chrIV	6030	SEC7	Protein	45151	147.065	7.20031	49966	178.973	7.4836	163.019	7.3489	37470	143.337	7.16327	32187	110.479	6.78763	126.908	6.98764	0.778487	-0.361255	2	2	403	3.85277	0.638934	0.00391938	AATAACTCGTCTGATCACC:AGACTGTTTTCAAGGTGAAGGCACTGATGACCGTGTGGAACT:	796457:801173:	796457	ORF	ORF	6	6	54	0.564854	0.0936739	0.000738123	TATCTGAACGATGATGAGAAGAAGGCTGATTTAAT:AAAATACCAAACCTGTTGAAACAAG::AATTTCTGAACAGCATC::AAATTTGCGGAAAGATTTGTGGACC::TTTTCGTCTTTTCGTTGAACCC::AATTTGATCCGCAAACC:	796496:796565::799171::799418::801027::801445:	796496	ORF	ORF	0.133995	0.148088	0.190225	0.197735	39005
YPR089W	chrXVI	2667	YPR089W	Protein	5924	43.6267	5.44714	6586	53.337	5.73707	48.4818	5.59937	5485	47.4402	5.56804	4780	37.0955	5.21317	42.2679	5.40149	0.871829	-0.197883	2	1	400	3.82409	1.43386	0.0295751	TTTGAATCTTGTCGACGAC	713623	713623	ORF	ORF	4	3	376	3.93305	1.47471	0.0348896	TTTGAATCTTGTCGACGAC:ATTATGATAAACTATCTCCGGACC::AGATATCTCGGACTAACTCGGGTACCTC:	713623:714085::715731:	713623	ORF	ORF	0.94	1.03886	1.19159	1.1629	4437
YGR155W	chrVII	1524	CYS4	Protein	37545	483.868	8.91847	38729	548.885	9.10036	516.377	9.01228	20153	305.034	8.25283	22768	309.212	8.27245	307.123	8.26267	0.594765	-0.749607	17	15	400	3.82409	2.50925	0.00485933	ATAGAAGCAAAATCCGTCATTCCTTTCCTATTCAATTGCACCGTTCTCTT:CAAAATCCGTCATTCCTTTCCTATTCAATTG::CTAAGGCTTTGGGTATC::AAGTCTATGGTGGAAGAAGCTGAAGCTTCCGGTAGAATTCATCCTTCCAGATCTACTCTGATCG::TAACGAGAAAGTTTCTGTCCTAAAGGCTCTGGGTGCTGAAATC::AACTGCTGCTGCCTG::AAAAAGAGATTCCTGGTGCTG::ATTACTTTGGTACTGGTCGCGAAATCC::CGCTGTTGTTGCTGGTGCTGGTACTGGTG::AAATACTGTGAAGACCACCCTGAACTG::TTGTGAAATACTGTGAAGACCACCCTGAACTGACTGAAGATG::CTAACCAAATTC…	800106:800130::798641::798732::798902::798923::798979::799056::799124::799437::799473::799533::799785::799981::800051:	800106	ORF:3UTR	3UTR	23	19	494	5.16736	3.39066	0.0110401	ATAGAAGCAAAATCCGTCATTCCTTTCCTATTC:CTAAGGCTTTGGGTATC::TAAGGCTTTGGGTATC::CTTCCGGTAGAATTCATCCTTCC::AACACCGGTATCGGTCTAGCTTTAATCGGCGCC::TTTCTGTCCTAAAGGCTCTGGGTGCTGAAATC::CTCTGGGTGCTGAAATCATCAGAACTCCAACT::TGTTGCTAAGAAGTTGGAAAAAG::AAAAAGAGATTCCTGGTGCTG::CTCATTACTTTGGTACTG::ACGCGCTGTTGTTGCTGGTGCTGGTACTGGTG::GACTATTAGCGGTATTTCCAAG::GGTGGTTCTTCCGGTTCTG::TTCTGCCTTCACTGCGGTTGTGAAATACTGTGAAGACCACCCTGAACTGACTG…	800098:798631::798645::798761::798792::798885::798914::798979::798992::799042::799124::799154::799401::799424::799439::799804::799850::800021::800039:	798992	ORF:3UTR	ORF	1.235	1.36489	2.29484	1.85242	32635
YOR312C	chrXV	519	RPL20b	Protein	31867	1205.96	10.236	29372	1222.35	10.2554	1214.16	10.2457	8775	390.008	8.60736	10103	402.902	8.65429	396.455	8.63101	0.326527	-1.61473	14	13	400	3.82409	7.36819	0.00606857	AAATTTTAAAATATATCCTGTTTCTTCTC:AATTCATTTTGTAGATTCAAGGAAATTTTAAAATATATCCTG::AAGACTTTCTCTTACAAGAGACCATCAACCTTCTACTAAGCC::AAAAATCTACCAAGACTTTCTCTTACAAGAGACC::AAGGATTTAAAATTCCCATTACCTCACAGAGTCCAAAAATCT::AATTCTTGACCAAGGATTTAAAATTCCC::ATTCACATCTTGAAGGTTGCTGAAATTGAAAAGACTGCTGATGTCAAGAGACAATACGTCAAGC::ATTCACATCTTGAAGGTTGCTGAAATTGAAAAGACTGCTGATGTCAAGAGAC::TATCCAGAGTTGCTGCCGTCGAAACCTTATACCAAGACATGGCTGCTAGAC…	900166:900190::900272::900299::900314::900331::900355::900376::900419::900441::900532::900676::900692:	900376	ORF:3UTR	ORF	12	9	298	3.11715	6.00608	0.0151495	ATCAACCTTCTACTAAG:ACTTTCTCTTACAAGAGACCATCAACCTTCTACT::AATTCTTGACCAAGGATTTAAAATTCCCATTACCTCACAG::ATCTATTCACATCTTGAAGGTTGCTGAAATTGAAAAGACTGCTGATGTCAAG::AGAGTTGCTGCCGTCGAAACCTTATACCAAGACATGGCTGCTAGACACAG::CTGCCGTCGAAACCTTATACCAAGACATGGCTGCTAGACACAG::ATACGATTCCAGATCTGGTACTCACAAC::TCATTGGTCGTCGTTTACCAACTGAATCCGTTCCAGAACCAAAGTTGTTCAGAATG::AACTGAATCCGTTCCAGAACC:	900249:900266::900305::900381::900425::900448::900515::900703::900721:	900382	ORF	ORF	0.745	0.823355	2.52155	1.72588	24352
YOL120C	chrXV	561	RPL18a	Protein	24965	874.034	9.77155	25286	973.526	9.92708	923.78	9.85141	10030	412.412	8.68794	14930	550.825	9.10545	481.618	8.91175	0.521356	-0.939659	12	9	400	3.82409	6.81656	0.00737899	ACACTTTCAATCGTTTCTTTCAAACTACATAATTTTTACTGGCGATC:AAGAATCTTGTCCACCGGTAGAAAGTTCGAAAGAGC::ACTTCGGTATGGGTCC::AGAGAAGCTGTCAGACACTTCGGTATGGGTCC::ACTTTGATCTTGAGAGGTCCAAGAAACTCCAGAGAAGCTG::AATTAGCTGTCAGAGCTCCAAAGGGTCAAAAC::AAGGCTGGTGGTGAATGTATCACTTTGGATC::TACTGATGCTCCATTCAACAAGGTTGTCTTGAAGGCTTTGTTCTTGTCTAAGATC::AATGGGTATCGATCACACTTCCAAGCAACACAAGAGATCTGGTCACAGAACTGCTCCAAAGTCTGACAATGTCTACTT:	93297:93449::93492::93517::93528::93569::93610::93819::94376:	93569	ORF:3UTR	ORF	12	10	315	3.29498	5.8734	0.0121951	AATTTTTACTGGCGATCAATAACG:ACTTTCAATCGTTTCTTTCAAACT::GAGGTAGAAGAAGATCTAAGGGTTTC::AAGAATCTTGTCCACCGGTAG::AAACTCCAGAGAAGCTGTCAGACACTTCGGTATGGGTCCACACAAGGGTAAGGCTCC::AATTAGCTGTCAGAGCTCCAAAGGGTC::GTTGTTGGTACTGTTACTGACGATGCCAGAATCTTTGAATTCCCAAAGACCACTGTTGCTGCTTTGAGATTCACTGCTGGTGCCAG::CTAGAGCTTTGAAGCAAGAAGGTGCTGCTAAC::AAGAGATCTGGTCACAGAACTGCTCCAAAGTCTGACAATGTCTACTTGAAATTGTTAGTC::AAGAGATCTGGTCACAGAACTGCTC…	93287:93323::93415::93447::93524::93572::93624::93735::94313::94359:	93624	ORF:3UTR	ORF	0.7875	0.870325	1.66935	1.31975	31070
YLR378C	chrXII	1443	SEC61	Protein	3265	44.4403	5.4738	4290	64.2127	6.00479	54.3265	5.76358	9095	145.388	7.18377	12690	182.017	7.50793	163.703	7.35493	3.01331	1.59135	15	11	399	3.81453	2.64347	0.048659	AATTCCTAGAAAATCGTCGATTTTTAT:CCTTCTTACACCTG::GTACTTTAGGTTCTGGGGCATCC::CTTTCGGCGGTGCTACCATCGGTGCTCTTTCTG::ATTCCAACTGCTGCTGCTTTCGGCGGTGCTACCATCGGTG::AAATCTCCGGCACTTCCCC::CTCTTCTGGACCCTATCAAGACC::CTTGATCTCTCAAATCCTTTTCC::CCCTTGTCGAGGCCTTTTACCGTACCAATCTACCTAAT::ATTCTGATCTTGGGCC::ATCTGGACAGGCGTTTCTCTACTGATCTTTTTGATTCTGGGCC:	875588:875632::875849::875892::875920::876029::876093::876254::876460::876807::877074:	875920	ORF:3UTR	ORF	9	7	275	2.87657	1.99346	0.0121773	CCTTCTTACACCTG:TACTTTAGGTTCTGGGGCATCC::TACTTTAGGTTCTGGGGCATCC::TTTCGGCGGTGCTACCATCGGTGCTC::CTTTCGGCGGTGCTACC::CTCTTCTGGACCCTATCAAG::ATTCTGATCTTGGGCC:	875632:875848::875858::875885::875902::876096::876808:	875858	ORF:3UTR	ORF	0.689223	0.761712	0.252782	0.299538	4696
YPR145W	chrXVI	1719	ASN1	Protein	58104	663.881	9.37478	60833	764.352	9.57809	714.116	9.48002	37632	504.981	8.98008	40088	482.675	8.91491	493.828	8.94786	0.691523	-0.532151	12	11	398	3.80497	2.21348	0.00309961	ACTTGGATGGTATGTTTGCTTGGACTCTTTACGA:TAGTAAGGCAAGACATCTAGCAGGTATCGACGATGACGGTAAGCTACACACTGCTGGTTGGAC::AAGAAGGTTTGGATGCTTTGGACGACGTGATCTACC::CTCCTTCTGCGGCAGAATTTC::ATTTGGCAGATTGTTTGAGAGCTAAC::ATTCTAAGGAAGGCATTCG::AACAATTTTCCGACGGTGTTGGTTACTCCTGGATCGACGGATTAAAAGATACCGCCGAAGC::AACAATTTTCCGACGGTGTTGGTTACTCCTGGATCGACGGATTAAAAGATACCGCCGAAGC::CTTTCTGGTACAGACTAAAATTC::CTTTCTGGTACAGACTAAAATTC::ATGAGATGGATTC…	822984:823434::823614::823767::823838::823976::824091::824118::824190::824200::824272:	824281	ORF	ORF	16	16	355	3.71339	2.1602	0.0043744	ATTGTCGGTGTGGAATCCGGTGCTC:CTCCTAAGTACTTGGATGGTATG::CTCCTAAGTACTTGGATGGTATG::ACCCAATCGGTATTACGACATTATATATGGGACGCTCTTCCGCTTCTCCAAAGACCGTTTATTTTGCATCCGAACTAAAATGTTTGACTGACGACT::CATTCCCACCGGGCC::TTCTATTGTCGGGTGGTTTGGACTCCTCTTT::TTCTATTGTCGGGTGGTTTGGACTCCTCTTT::AAGATGGTTCTTTCCGGTGAAGGTTCCGATGAAATCTTCGGTGGTT::CGGTGAAGGTTCCGATGAAATCTTCGGTGGTTATCTAT::AGAAGAAATTTTATGGAGAC::AATTTTCCGACGGTGTTGGTTACTCCT::AAT…	822781:822954::822966::823099::823154::823314::823333::823703::823735::824049::824080::824092::824181::824199::824249::824292:	823333	ORF	ORF	0.89196	0.985771	1.42551	1.18882	45973
tH(GUG)E1	chrV	72	tH(GUG)E1	tRNA	0	0	#NUM!	0	0	#NUM!	0	#NUM!	0	0	#NUM!	0	0	#NUM!	0	#NUM!	#N/A	#N/A	2	1	397	3.79541	52.714	#N/A	TAGTACACATCGTTGTGGCCGATGAAACCCTGGTTCGATTCTAGGAGATGGCATA	207430	207430	tRNA	tRNA	2	1	229	2.3954	33.2694	#N/A	AGTGGTTAGTACACATCGTTGTGGCCGATGAAACCCTGGTTCGATTCTAGGAGATGGCAT	207429	207429	tRNA	tRNA	0.576826	0.637494	#N/A	#N/A	0
YOR204W	chrXV	1815	DED1	Protein	39553	428.019	8.74153	41904	498.665	8.96193	463.342	8.85593	24235	308.006	8.26682	32089	365.928	8.51542	336.967	8.39647	0.727254	-0.459468	16	14	396	3.78585	2.08587	0.00450179	ATTTCAGACAAACTAGGGTG:AAGTCCTGAAAATACTGTGTTGTTTGTTTCTCTCTAGCCGTTGATTGGCCCC::AAGTCCTGAAAATACTGTGTTGTTTGTTTCTCTCTAGCCGTTGATTGGCCCCATATTTTTTTTATTTTCTC::AGATCCTGGGTCAAGGCCTGCGTCGTCTACGGTGGTTCTCC::ATATGACTCCTGTTGGTGAAAGACAAACTCTGATGTTCTCAGCTACTTTTCCCGCTGATATCCAACATTTGGCCCGTGATTTCTTAAG::ATTCATGGTGACCGTACCCAATCTGAGAGAGAACGTGCC::ATAGAATTGGTAGAACTGGTCGTGCCGGTAACACCGGTCTTGCCACT::AGAATTGGTAGAACTGGTCGTGCCGGTA…	724725:724855::724879::723696::723893::724221::724369::724393::724462::724477::724539::724601::724657::724691:	724369	ORF:3UTR	ORF	17	12	345	3.60879	1.98831	0.00590061	AATCACTTTTTTTATCCAAGTCCTGAAAATACTGTGTTGTTTGTTTCTCTCTAGCCGTTGATTGGCCCC:ACTGGGAGCCACTAATCTGTTACTTTTTTTCC::ATCCTGGGTCAAGGCCTG::ATTTGGCCCGTGATTTCTT::ACTGACGGTTTGACTTTGATCTTTGTCGAAAC::AAAACTTTAGAGCTACCGCCATTC::AGAATTGGTAGAACTGGTCGTGCCGGTAACACCGGTCTTGCCACT::ATGAAATTTTGACTGAAGCTAACC::CGGTTTCGGTCGC::AGGCGGCTGGGGCTCTTC::CTGGGGTAGCGATTCCAAGTCTTCTGGCTGGGGTAACAGCGGTGGTTCAAAC::CTGGGGTAGCGATTCCAAGTCTTCTGGCTGGG…	724856:724880::723672::723972::724108::724189::724366::724477::724548::724602::724656::724703:	724366	ORF:3UTR	ORF	0.871212	0.962841	1.32394	1.34303	55431
YML024W	chrXIII	411	RPS17a	Protein	16587	792.658	9.63055	15404	809.509	9.6609	801.084	9.64581	6667	374.181	8.54759	5876	295.908	8.209	335.045	8.38821	0.418239	-1.2576	5	4	393	3.75717	9.14153	0.0114115	ATTTTAATAGGGTAGAGTTAGAACCAAGACCGTCAAGCGTGCTTCTAAGGCTTTGATTGAACGTT:TGCTTCTAAGGCTTTGATTGAACGTTACTATCC::AAGAGACTTTGTGATGAAATCGCCACTATCCAATCCAAGAGATTGAG::ATTATCTGTTATCAACGTTTCTGCCCAAAG:	226280:226326::226395::226669:	226401	ORF	ORF	8	6	779	8.14854	19.8261	0.0591746	AAGCGTGCTTCTAAGGCTTTGATTGAACGTTACTATCCAAAGTTGACTTTGGATTTCCAAACC:AAGCGTGCTTCTAAGGCTTTGATTGAACGTTACTATCCAAAGTTGACTTTGGATTTCCAAACC::AAGAGACTTTGTGATGAAATCGCCACTATCCAATCCAAGAGATTGAGAAACAAGATTGCTGGTTACACCACCCATTTGATG::TATCTCTTTCAAATTGCAAGAAGAAGAAAGAGAAAGAAAGGACC::AATACGTCCCAGAAGTCTCTGCTTTGGACTTGTCTCGTTCTAACGGTGTTTTGAACGTTGACAACCAAACTTCTGACTTGGTT::TTATCAACGTTTCTGCCCAAAG:	226314:226347::226401::226520::226592::226669:	226592	ORF	ORF	1.98219	2.19066	5.23783	3.68896	11101
YGR282C	chrVII	942	BGL2	Protein	4842	100.956	6.65759	5124	117.487	6.87635	109.221	6.77111	6859	167.959	7.39196	9467	208.007	7.70049	187.983	7.55446	1.72112	0.783345	5	4	391	3.73805	3.96821	0.0363317	TTTTAGGATTTTCACTTCTAAG:AAATACTCCTTGGACTGTGACTTTTCATGAACGCTTTAAAAATACTCTTTAAAC::ATATTACCTTCTGGGTTGGTGAGACCGGTTGGCCAACTG::TTATGGCTAACGCGTTCTCCTACTGGCAAGGTC:	1057602:1057812::1058027::1058158:	1057812	ORF:3UTR	ORF	9	7	348	3.64017	3.8643	0.0205566	TTTTCACTTCAAGTGACAATTTGAAATACTCCTTGGACTGTGACTTTTCATG:AAGCCAAACACCTCTGGTACCTCTG::TTGGTGAGACCGGTTGGCCAACTG::TCTTTGTCGGTGTTTGGCCAAC::ATTGTAACACTTTGCAAAACTTAGGTCCTGCTGCTG::ACACTTCCACCGTCAAAGTTTACG::TCCACTTCCGACTATGAAACCGAATTACAAG:	1057812:1057864::1058032::1058450::1058506::1058553::1058571:	1057812	ORF	ORF	0.890026	0.983633	0.571509	0.561612	4874
YDR513W	chrIV	432	GRX2	Protein	3174	144.306	7.17298	3016	150.792	7.23641	147.549	7.20505	15418	823.261	9.68521	13005	623.079	9.28327	723.17	9.49819	4.90123	2.29314	7	6	390	3.72849	8.63076	0.0584943	CTAATATCCCCTTC:AGGAAACAGTTGCTCACGTAAAGGATCTGATTGGCCAAAAG::AACGTTCCCAAATCCAAGGCCCTTGTGTTGGAATTAGATGAAATGAGCAATGGCTCAGAGATTC::ACGCTTTAGAAGAAATCTCGGGCCAAAAAACTGTACCTAAC::ACGCTTTAGAAGAAATCTCGGGCCAAAAAACTGTACCT::ATTTGGAAACTTTGAAGAAAAATGGC:	1471466:1471129::1471242::1471309::1471337::1471391:	1471337	ORF:3UTR	ORF	7	6	1359	14.2155	32.9062	0.0455027	ATTTTTATCTACTCCAAAAATG:TATCCCAGGAAACAGTTGCTCACGTAAAGGATCTGATTGGCCAAAAG::ATCCCAGGAAACAGTTGCTCACGTAAAGGATCTGATTGGCCAAAAG::AAGAATTGAACGTTCCCAAATCC::TTGGAATTAGATGAAATGAGCAATGGCTCAGAGATTCAAGACGCTTTAGAAGAAATCTCGGGCCAAAAAACTGTACCTAACG::ACATTGGTGGTAACAGCGATTTGGAAACTTTGAAGAAAAATGGCAAG:	1471102:1471123::1471135::1471247::1471269::1471371:	1471269	ORF	ORF	3.48462	3.85111	0.785743	0.567559	1302
YER056C-A	chrV	366	RPL34a	Protein	19451	1043.81	10.0276	20325	1199.44	10.2281	1121.63	10.1314	6641	418.548	8.70925	8154	461.112	8.84897	439.83	8.7808	0.392136	-1.35057	9	8	390	3.72849	10.1871	0.00908247	ACTTTTCTTATGTACCTAATTAACTG:TCAAGAAGGTTGTCAAGGAACAAACCGAAGCTGCCAAGAAATCTGAAAAGAAGGCTAAGAAATAAACTTTAAGAAAATGTTACTTTTCTTATG::AAGAAGGTTGTCAAGGAACAAACCGAAGCTGCCAAGAAATCTGAAAAG::CCACTGTTTCCAAGACCCACAAGACTGTTTCCAGAGCTTACGGTGGTTCCAGATGTGCCAACTGTGTTAAGGAAAG::ACGCCACTGTTTCCAAGACCCACAAGACTGTTTCCAGAGCTTACGGTGGTTCCAGATGTGCCAACTGTGTTAAGGAAAG::ATCTCTACTTTGAGACCAAGAC::AAAGTGTGGTGACTG::AAATTACGAGAAATTCTGACGAGATGA…	269395:269449::269481::269543::269593::269608::269651::270127:	269593	ORF:3UTR	ORF	9	8	283	2.96025	8.08812	0.0183892	TACCTAATTAACTG:ACTTTTCTTATGTACCTAATTAACTG::AAGAAATCTGAAAAGAAGGCTAAG::AAGAAGGTTGTCAAGGAAC::AGCTTTCTTGATCGAAG::AATACGCCACTGTTTCCAAGACCCACAAGACTGTTTCCAGAGCTTACGGTGGTTCCAGATGTGCCAACTGTGTTAAGGAAAG::ACAAGACTGTTTCCAGAGCTTACGGTGGTTCCAGATGTGCCAACTGTGTTAAGGAAAG::AAAGTGTGGTGACTGTGGTAGCGCTTTGC:	269386:269406::269449::269480::269500::269531::269546::269655:	269531	ORF:3UTR	ORF	0.725641	0.80196	2.04511	1.51462	18876
YHR026W	chrVIII	642	VMA16	Protein	3066	93.7987	6.5515	2967	99.8189	6.64124	96.8088	6.59707	3554	127.696	6.99656	4119	132.792	7.05303	130.244	7.02507	1.34537	0.428006	14	12	389	3.71893	5.79272	0.0598368	CTTGGGGAAGTTTTCCTTCTCCCACTTCCT:TTTTCCTTCTCCCACTTCCT::AATTTAATTTCCATTATTTTCTG::ATTGCCATTGTCTTTTCTTCGAAATTGACTGTGGCTACTGCTGAGAAC::ATTTACGGTCTGATTATTGCCATTGTCTTTTCTTCGAAATTGACTGTGGCTACTGCTGAGAAC::AAACCTGTACACTGGTTATTCTCTTTTCTGGGCAGGTATCACTGTCGGTGCTTCC::AATTTGATTTGTGGTATCGCTGTCGGTATC::GTATCGCTGTCGGTATCACCGGTGCGACTGCTGCC::ACCGGTGCGACTGCTGCCATTTCCG::AAAATTTTGGTCATTGAAATTTTCGGGTCCATTTTAG::ATTGAAATTTTCGG…	160878:160894::161151::161215::161239::161254::161309::161349::161359::161390::161403::161452:	161215	ORF	ORF	11	7	343	3.58787	5.58858	0.0429085	TCCTTGGGGAAGTTTTCCTTCTCCCACTTCCTATATTACTTG:AATAGTGTACGGTTTGTAC::AATTTCCATTATTTTCTG::CCATTGTCTTTTCTTCGAAATTGACTGTGGCTACTGCTGAGAAC::ATTCTCTTTTCTGGGCAGGTATCACTGTCGGTGCTTCCAATTTGATTTG::TTGGTCATTGAAATTTTCGGGTCC::ATTGATGGCCGGTAAAG:	160911:160948::161152::161206::161289::161396::161455:	161206	ORF	ORF	0.881748	0.974485	0.724323	0.570748	2317
YOL040C	chrXV	429	RPS15	Protein	84684	3877.07	11.9208	86943	4377.31	12.0958	4127.19	12.0109	29383	1579.91	10.6256	38173	1841.69	10.8468	1710.8	10.7405	0.414519	-1.27049	9	7	389	3.71893	8.66883	0.00210042	AGGAAAATAAAATTTTTG:ATTGAAATAAGCTCCCTAATAACAGAATCGCAGTCATCCTTG::ATGAGAAACATGATCATTGTTCCAGAAATGATCGGTTCCGTCGTCGGTATCTACAACGGTAAGGCTTTCAACC::CTCCAGTCAGAACCCAC::AAGAAGTTGAGAGCTGCCAAGTTGGCTG::ATTTGCCCGTGGTATGACTTCCAAGCC::GTGTCGATTTGGAAAAATTGTTGGAAATGTCCACTGAAGATTTCGTCAAGTTGGCCCCAG:	253081:253123::253282::253357::253406::253420::253493:	253123	ORF:3UTR	3UTR	10	8	787	8.23222	19.1893	0.0112166	CTAGGTATTAGGAAAATAAAATTTTTG:CTCCCTAATAACAGAATCGCAGTCATCCTTG::AGAAATGTTGGGTCACTATTTGGGTGAATTCTCCATTACTTACACCCCAGTCAGACATGGTAGAGCCGGTGCTACTACTTCCCGTTTC::AAATGATCGGTTCCGTCGTCGGTATCTACAACGGTAAGGCTTTC::CTCCAGTCAGAACCCAC::AAGAAGTTGAGAGCTGCCAAGTTGGCTGCCCCAGAAAATG::ATTTCGTCAAGTTGGCCCCAGCTAGAGTTAGAAGAAGATTTGCCCGTGGTATG::GAAGATTTCGTCAAGTTGGCCCCAGCTAGAGTTAGAAG:	253069:253138::253251::253272::253346::253384::253471::253487:	253251	ORF:3UTR	ORF	2.02314	2.23592	5.39401	3.64675	88134
YBR011C	chrII	864	IPP1	Protein	75709	1721.05	10.7491	83171	2079.16	11.0218	1900.11	10.8919	50105	1337.71	10.3855	72919	1746.8	10.7705	1542.25	10.5908	0.811667	-0.30104	15	11	387	3.69981	4.28219	0.00225366	ATGAATGAATATCTTCCTGCTGC:AAAATGAGACACCTACCACGTATGCGGCTTC::AATTGACAAGTCTATTG::ACCCCAACCTACTCCAAGGCTGCCTCTGATGCCATCCCACC::AAGGGTATTGATTTGACC::TACGCTTTGGATATCATCAAG::ACTTCCCAGGTCTGTTGAGGGCTACTAACGAATGGTTCAG::AACGATCCATTAGCCCCAAAATTGAACGAC::ATGGCTTTATTGGATGAAGGTGAGACC::ATGTGTTGGAAATTGGTGAAACT::AAACTAAGGCAGTTGGTGACAACG:	257018:257078::257156::257192::257254::257318::257422::257478::257520::257614::257647:	257192	ORF:3UTR	ORF	19	15	416	4.35146	5.03642	0.00326562	ATGAATGAATATCTTCCTGCTGC:ACCTACCACGTATGCGGCTTCAAG::AAGGGTATTGATTTGACCAATGTTACTTTGCCTGACACCCCAACCTACTCCAAGGCTGCCTCTGATGCCATCCCACCAGCTTCTCCAAAGGCAG::TATTGATTTGACCAATG::AAACACATGACTCCTG::AATTTGCCTTCTCCGG::ACTTCCCAGGTCTGTTGAGGGCTACTAACGAATGGTTCAG::AGGTCTGTTGAGGGCTACT::GCTTTATTGGATGAAG::ACTGGTCAAGTCAAG::ATGTGTTGGAAATTGGTGAAACT::AAGGCAGTTGGTGACAACGATCCAATTGATGTGTTGGAAATTGGTGAAACT::GGGCAAGTTGAGATTTGTTAGA…	257019:257087::257168::257256::257311::257368::257406::257427::257543::257568::257597::257642::257716::257731::257808:	257168	ORF:3UTR	ORF	1.07494	1.18799	1.46364	1.19178	99445
YEL027W	chrV	483	VMA3	Protein	13114	533.271	9.05872	12498	558.886	9.12641	546.079	9.09296	9451	451.361	8.81814	8294	355.413	8.47335	403.387	8.65602	0.738698	-0.436944	14	10	386	3.69025	7.64027	0.0139911	TCTGGTGTTGGTATCTGTGCCACTTGTGTGTTGAGACC:ACTTGTGTGTTGAGACC::ATTATGGCTGGTATC::AGTTGTTTCCGTTTTGGTTTGTTATTCGTTGGGTCAAAAGC::ATTGCCATTTACGGTTTAGTTGTTTCCGTTTTGGTTTGTTATTCGTTGGGTCAAAAGCAAGCTTTGTACACCGGTTTCATCCAATTGGGTGCCGGTCT::AATTGGGTGCCGGTCT::AGTCGGTTTGAGTGGTCTAGCTGCTGGTTTCGCTATTGGTATTGTCGGTGATGC::ATTCGTCGGTATGATTTTGATTTTGATTTTTGCTGAAGTTTTGGGTCT::CTTTGTTGTTGAACTCCAGGGCTACTC::CTTTGTTGTTGAACTCCAGGGCTACTCA…	100871:100893::100943::100979::101017::101037::101056::101170::101208::101219:	101017	ORF	ORF	15	12	358	3.74477	7.75315	0.0192201	TCTACGCCCCTTTCTTTGGTGCCATTGGTTGTGCCTCTGCAATT:AATTATCTTCACCTCATTAGGTGCTGCTTACGGTACTGCTAAGTCTG::AAGTCTGGTGTTGGTATCTG::ACTTGTGTGTTGAGACCAGACCTATTATTC::TTCAAGAACATTGTTCCTGTTATTATGGCTGGTATC::TTTCCGTTTTGGTTTGTTATTCGTTGGGTC::TTTTGGTTTGTTATTCGTTGGGTC::ATCCAATTGGGTGCCGGTCTATC::TTTGAGTGGTCTAGCTGCTGGTTTCGCTATTGGTATTG::TTTCGCTATTGGTATTG::ATTTTGATTTTGATTTTTGCTGAAGTTTTGGGTCTATACGGTTTGATT::TTGCTTTGTTGTTGAACTCCA…	100811:100872::100887::100899::100944::100977::100997::101037::101072::101099::101175::101222:	101037	ORF	ORF	0.927461	1.02501	1.38759	0.974531	5587
YDL126C	chrIV	2508	CDC48	Protein	85197	667.201	9.38198	82691	712.133	9.476	689.667	9.42976	114450	1052.64	10.0398	107491	887.077	9.79291	969.86	9.92163	1.40627	0.491878	16	16	383	3.66157	1.45996	0.0021169	TGCATTTGGTTCTAATGCGGAGGAAGATG:TGCATTTGGTTCTAATGCGGAGGAAGATGATGATTTGTATAGTTAGTTATATG::AAGACGTGGAAATGACAGATGAGGGAGCAAAGGCTGAAC::CCACTCAAGGTTTCTCTGGTGCTGATTTACTCT::AAGAAAAATGTGTTCGTGATTGGTGCCACCAAT::ATAAGGCAAGAGCAGCTGCACCAACCGTCGTTTTTCTAG::ATTGAGTATGTGGTATGGTGAATCGGAATCTAAC::AAAGGGTGTGTTGTTCTACGGTCCACC::AAACTGTAGAATACCC::AAGGAGGAATTGAAGGAAACTGTAGAATACCC::TGAAACCGTTGTTGAAAGTGTCAATG::GTGGGTGCTGATATTGC…	236174:236184::236438::236570::236774::236930::236988::237102::237148::237162::237220::237392::237863::237897::238475::238491:	238475	ORF	ORF	30	26	595	6.22385	2.4816	0.00255872	ATTTTTATTTTAAATCGTAAATTCAAG:TTCTAATGCGGAGGAAGATGATGATTTGT::ACGGCTACGGACAATGCTAACAGTAAT::GTACTACGGCTACGGACAATGCTAACAGTAATAAT::AAGAACCAGAAGTAGATCCTGTTCCATATATTAC::AAGAACCAGAAGTAGATCCTGTTCCATATATTACAAAG::ATTGTGCAGAGGGCTGCTAAATACGCTATCAAGGATTCTATCG::TTTCTCTGGTGCTGATTTACTCT::AACTGCGATTGCCAAGGCCACTCAAGGTTTCTCTGGTGCTGATTTACTCTATATTGTGCAGAGGGCTGCTAAATACGCT::ATTGGATCAATTAATTTATG::ACCTGGCAGATTGGATC::CTAAGA…	236119:236179::236229::236260::236409::236437::236546::236575::236606::236707::236721::236758::236828::236944::236981::237025::237163::237179::237221::237267::237565::237880::237890::237946::238452::238486:	237163	ORF:3UTR	ORF	1.55352	1.71692	1.2209	1.05883	65853
YPL154C	chrXVI	1218	PEP4	Protein	9357	150.886	7.23732	9584	169.953	7.40899	160.42	7.32571	19265	364.851	8.51116	24746	420.508	8.71599	392.679	8.61721	2.44782	1.2915	13	13	382	3.65201	2.99836	0.0186907	ACTTCTCCGCCCTATCCTTTTCTGCC:ACTTCTCCGCCCTATCCTTTTCTG::AATGCGGTTGGTTTGGCCAAAG::ATTCTATTTACGATTTGGGCAACAATGCGGTTGGTTTGGCCAAAGC::TATCTCTGCAATTACACCAATGGATTTCCCAGAACCTGTTGGCCCACTG::ATCTCTGCAATTACACCAATGGATTTCCCAGAACCTGTTGGCCCACTG::ATTGGGCCATACG::AGGATTAGCTGAAATGATTAATGCTGAAATTGGGGCC::TACGCCGAATTGGAGAGCCATGGTGCCGCC::ACTTGGTTACCTGTTCGTCGTAAGGCTTACTGGGAAGTC::AACGCCATTCAACAAGATTTGTTGGACGAAAAGAGATTTGCCTTTT…	259688:259699::259738::259752::259823::259837::259878::260020::260068::260143::260230::260471::260817:	259837	ORF:3UTR	ORF	14	11	456	4.76987	3.91615	0.00997291	CTAAACTTTTCTTACTTCTCCGCCCTATCCTTTTCTGCCATCTAGAGAGCTTTTATAAGTAGATAACAATAAAAAAAACT:CTAAACTTTTCTTACTTCTCCGCCCTATCCTTTTCTG::TGCGTAAATACTATTCTATTTACGATTTGGGCAACAATGCGGTTGGTTTGGCCAAAG::TTTCAGGCTCCTGTATCTCTGCAATTACACCAATGGATTTCCCAGAACCTGTTGGCCCACTGGCCATCGTTGGTGATG::CTACAACTTCACTATTGGGCCATACG::ACCGGTCAATATACTCT::TTGGACCGGTCAATATACTCTAGACTGTAACACC::AGTACGCCGAATTGGAGAGCCATGGTGCCGCCATCGATACTG::AAAATGGCGGTGA…	259633:259688::259743::259785::259893::259961::259975::260087::260213::260248::260824:	259785	ORF:3UTR	ORF	1.19372	1.31927	0.538954	0.61578	10123
YLR179C	chrXII	606	YLR179C	Protein	10481	339.696	8.4081	10443	372.205	8.53996	355.951	8.47553	5407	205.815	7.6852	7678	262.236	8.03472	234.025	7.87052	0.657466	-0.605012	10	10	381	3.64245	6.01064	0.0168862	AAGGAGAACAATCTGCAACTGGTCGGTGCCAATTATTACATGGTCGAAAAC:ATCAAGGAGAACAATCTGCAACTGGTCGGTGCC::GATTCGTCCACTTTTACC::TCGTGAGAAATAACTATATTGGGCCTGGTCCACCAAAGAACTCCGGTTATCACAGATACG::AAATAACTATATTGGGCCTGGTCCACC::ACTGATATTCCTGTCGAGTACGGACCTGGGGGAGATATTGCC::CCGAGGATAAACTCGCTTTGTTGATGACTGACCCGGACGCGCCCTCTAGAACAG::AATTGTCAGCCGAGGATAAACTCGCTTTGTTGATGACTGACCCGGACGCGCCCTCTAGAAC::TCAAGGACTTGGCGTTCGAGATTCTTGGTGAGTTGTCG…	514172:514182::514258::514310::514352::514407::514475::514517::514579::514652:	514182	ORF	ORF	6	5	175	1.83054	3.0207	0.0129076	AACAATCTGCAACTGGTCGGTGCCAATTATTACATGGTCGAAAAC:AACAATCTGCAACTGGTCGGTGCCA::AAATAACTATATTGGGCCTGGTCCACC::ATAAGTGGTCGGAGGTTTGTCACTACATCATCACTGATATTCCTGTCGAGTACGGACCTGGGGGAGATATTGCC::ATTCTTGGTGAGTTGTCGGTTTCGTACG:	514161:514182::514353::514445::514626:	514353	ORF	ORF	0.459318	0.507626	0.772095	0.669225	11798
YPR132W	chrXVI	438	RPS23b	Protein	11864	532.006	9.0553	10888	536.913	9.06855	534.46	9.06194	4759	250.631	7.96942	3939	186.135	7.54021	218.383	7.77072	0.408605	-1.29122	11	10	380	3.63289	8.29426	0.015519	AAAAATTCTACTGTGTATGTATATG:AAAAATTCTACTGTGTATG::AAGTCTTCTCCATTCGGTGGTTCTTCTCACG::AAGTCTTCTCCATTCGGTGGTTCTTCTCACGCC::TATTGTCTTGGAAAAGTTGGGTATCGAATCCAAGCAACCTAACTCTGCTATCAGAAAG::TATTGTCTTGGAAAAGTTGGGTATCGAATCCAAGCAACCTAACTCTGCTATCAGAAAGTG::ACTGCTTTCGTTCC::ACGAAGTCTTGCTAGCCGGTTTCGGTAGAAAGGGTAAGGCT::ATTCCAGGTGTTAGATTCAAGGTCGTTAAGGTCTCTGGTGTCTCCTTGTTGGCTTTGTGGAAGGAAAAG::AAAGGGTAAGGCTAAGGGTGATATTCCAGGTG…	795797:795815::795444::795469::795482::795517::795591::795661::795725::795755:	795517	ORF:3UTR	ORF	12	12	473	4.9477	11.2961	0.0517261	AAAAATTCTACTGTGTATGTATATG:CTTATTTAATAATCCTCTTAATAAAACC::AAGAAGAGATTATTGGGTACTGCCTTCAAGTCTTCTCCATTCGGTGGTTCTTCTCACGCC::AAGTCTTCTCCATTCGGTGGTTCTTCTCAC::TATTGTCTTGGAAAAGTTGGGTATC::AATCCAAGCAACCTAACTCTGCTATCAG::ATTGTCTTGGAAAAGTTGGGTATCGAATCCAAGCAACCTAACTCTGCTATCAGAAAG::TTACTGCTTTCGTTCCAAACGATGGTTGTTTGAACTTTGTCGATGAAAATGACG::CTTTCGTTCCAAACGATGGTTGTTTGAACTTTGTCGATGAAAATGACGAAGTCTTGCTAGCCGGTTTCGGTAG::AA…	795805:795891::795434::795455::795499::795516::795539::795580::795597::795646::795685::795749:	795455	ORF:3UTR	ORF	1.24474	1.37565	3.3667	2.67048	7675
YGR240C	chrVII	2964	PFK1	Protein	90682	600.901	9.23098	91870	669.462	9.38686	635.181	9.31102	61788	480.861	8.90947	64445	450.016	8.81383	465.438	8.86245	0.732764	-0.448579	19	17	378	3.61377	1.21922	0.00191948	TTTTTCTTTTTCTATCCTCTATTTTTG:AAAAGGAGGTAAAAATGGCATG::ATCCTGTCCGGTAGATTAAAGTTGAGAGCTGAGGTAGCCGCTTTAGCCGCTGAAAAC::AAGTTCACTGGGCTGAATACAAC::ATGACTCTGCTGCTGTTATCTGTGTTAATGGTTCTCACGTTTCCTTCAAG::ACCGTGTCACCGCTTCCAGATTTGCTGTCAAATG::AAGGGTAAGTTTGGTGTTAGAACTGCTATCCCAGGCC::ATATAGCACTCAATTGTTGGCTGACATCATCTCTGAAGC::CTTCTTTCACTGGTTTAATCACTGGTG::AAGGAACTATCATGGATTGATGTCGAAAACTGGCAT::ATCTGCTGCTTTGAACGCTGCCACCCGT…	970647:970735::970822::970855::970924::971126::971160::971210::971390::971796::971891::971927::972069::972430::972471::973072::973353:	971215	ORF:3UTR	ORF	23	21	277	2.89749	0.977561	0.0021003	AAAGGGTTTTGAAGTTCACTGGGCTGAATACAAC:AACTGTTGAGCACGAAGATGACTCTGCTGCTGTTATCTGTGTTAATG::CGCTTCCAGATTTGCTGTCAAATG::ATTTGCTGTCAAATG::AAGGGTAAGTTTGGTGTTAGAACTGCTATCCCAGGCC::AAGTTTGGTGTTAGAACTGCTATCCCAGGCC::AATTGTTGGCTGACATCATCTCTGAAGCAAG::ATAACTCTATTAAAAG::ATCGCTTCTTTCACTGGTTTAATCACTGGTGCTG::TTACATCGCTTCTTTCACTGGTTTAATCACTG::ACTTGGTGTTGATACCTGTTTGAACGC::CTGTTTCTAACAACGTTCCAGGTACTG::AACTTGGGTGGTTCCGAAATC…	970865:970970::971093::971107::971160::971190::971218::971313::971392::971419::971536::971557::971770::971789::971915::972112::972358::972643::972683::972798::973153:	972112	ORF	ORF	0.732804	0.809876	1.10523	1.10369	98986
snR78	chrXIII	87	SNR78	snRNA	0	0	#NUM!	0	0	#NUM!	0	#NUM!	0	0	#NUM!	2	0.475803	-1.07156	0.237902	-2.07156	#N/A	#N/A	2	2	375	3.58509	41.2079	#N/A	AAACTAGAGTTTCTGAATCTTTTGTGATTAGAACGTTTATTCTTATTTCTGAGGTT:TTCCCTTGATGACCAAAATAAATTTTTACAAACTAGAGTTTCTGAATCTTTTGTGATTAGAACGTTTATTCTTATTTCTGAGGTTT:	297324:297347:	297324	snoRNA	snoRNA	2	2	428	4.47699	51.4596	216.306	ATTCCCTTGATGACCAAAATAAATTTTTACAAACTAGAGTTTCTGAATCTTTTGTGATTAGAACGTTTATTCTTATTTCTGAGGTT:TTCCCTTGATGACCAAAATAAATTTTTACAAACTAGAGTTTCTGAATCTTTTGTGATTAGAACGTTTATTCTTATTTCTGAGGTT:	297298:297349:	297349	snoRNA	snoRNA	1.14133	1.26137	#N/A	1.04283	0
tI(UAU)L	chrXII	73	tI(UAU)L	tRNA	21	3.10118	1.63282	24	3.89753	1.96256	3.49936	1.80709	24	4.16249	2.05745	77	11.9827	3.58288	8.07261	3.01303	2.30688	1.20594	6	4	374	3.57553	48.9798	13.9968	TCGTGGGTTCAATCCCCACCTCGAGCACT:TTTCCGAAGTTTCTGTGCCAAAG::ATTCGGTTTCCGAAGTTTCTGTGCCAAAGACCTTTC::AAAATGCTCGTGTAGCTCAGTGGTTAGAGCTTCGTG:	605298:605362::605382::605437:	605298	tRNA	tRNA	5	5	228	2.38494	32.6704	4.04707	AGGCCTTTAAAAGCAACGCGACCGTCGTGGGTTCAATCCCCACCTCGAGCACT:ATTCGGTTTCCGAAGTTTCTGTGCCAAAGACCTTTCAAACAGGCCTTTAAAAGCAACGCGACCGTCGTGGGTTCAATCCCCACCTCGAGCACTTTCTC::AACATTCGGTTTCCGAAGTTTCTGTGCC::GAAAATGCTCGTGTAGCTCAGTGGTTAGAGCTTCGTG::AAAATGCTCGTGTAGCTCAGTGGTTAGAGCTTCGTG:	605298:605333::605366::605407::605437:	605298	tRNA	tRNA	0.609626	0.673743	0.292058	0.494939	90
YKL006W	chrXI	417	RPL14a	Protein	6075	286.134	8.16055	5250	271.928	8.08708	279.031	8.12428	2006	110.966	6.79397	1925	95.5457	6.57812	103.256	6.69008	0.370051	-1.43421	10	10	373	3.56597	8.55148	0.030647	ATCTTTAATTCTGATATATTTCG:TAATTTTATCTTTAACTGGTGATTCTTTTAAT::AACTGGTGATTCTTTTAAT::ATTCTATTGTCAAGGCTTCTAACTGGAGATTAGTCGAAGTTGGCCGTGTGGTTTTGATCAA::AGGTAAATTGGCCGCTATCGTCGAAATTATTGACC::TTTTGATTGACGGTCCAAAAG::TCTTAACTCCATTGACCTTTGCTCTACC::AACGTGAAAGACGTGCTGCTTTGACTGACTTTGAAAGATTCC::ACTGTCAAGAAGGCTTTGGCTAAGGCTT::CTTTGGCTAAGGCTTAAAATATG:	432750:432760::432791::431954::432019::432441::432505::432626::432691::432717:	431954	ORF:3UTR	ORF	14	11	396	4.14226	9.93348	0.0962028	ACATGATCTTTAATTCTGATATATTTCGTA:ATTCTTTTAATAAATAAACT::ATTCTATTGTCAAGGCTTCTAACTG::ACCGATTCTATTGTCAAGGCTTCTAACTGGAGATTAGTCGAAGTTGGCCGTGTGGTTTTGATC::AATCCGCAGGTAAATTGGCCGCTATCGTCGAAATTATTGACC::GGTCAATCCGCAGGTAAATTGGCCGCTATCGTCGAAATTATTGACC::TTTTGATTGACGGTCC::ATTGACCTTTGCTCTACCAAGAGGTGCTAGAACTGCTACCGTTTCTAAGAAGTGGGCTGCTGCTGCTGTCTGCGAAAAGTGGGCTGCTTCATCTTGGGCT::ATTGCTCAACGTGAAAGACGTGCTGCTTTGACTGACTTTGAA…	432728:432794::431920::431945::431985::432026::432434::432555::432610::432674::432693:	432555	ORF:3UTR	ORF	1.06166	1.17332	3.17071	2.26271	4056
YCR084C	chrIII	2142	TUP1	Protein	22265	204.156	7.67353	31842	321.078	8.32678	262.617	8.03682	21600	232.61	7.86177	24727	238.929	7.90044	235.769	7.88123	0.897767	-0.155587	15	13	373	3.56597	1.66478	0.0063392	ATCCCTTCCCCTCCTTTTCCTG:ATCCCTTCCCCTCCTTTTCCTG::ATCTGTGGCTGTGGCAAACGGGTCTCCGCTGGGTCC::ATCTTGTCCGGTTCCAAAG::AAAGACTTTGTATTGTCCGTGGCCACC::AAAACTCCAAATTCCGGCACTTG::CGCTGCTGGTTCTCTAGATCGTGCTGTGAGAGTTTGGGATTCCGAG::AAATACATCGCTGCTGGTTCTCTAG::AGCGATGACTTCGGCAGCAGAATTGGCAAAAGATGTGGAAAACCTGAAC::AAGTGTATCGCGTTTCAGATGGTTCTCTGGTGGCCCG::ATTCCCAGTCTGTTCCCGATGCTCTGAAGAAGC::ACCACTACTTTACCCTCTGTCAAGGCACCTG::ATAAGA…	260135:260148::260398::260516::260549::260597::260806::260835::261187::261324::261519::261780::262281:	261324	ORF:3UTR	ORF	15	14	225	2.35356	1.09877	0.00466035	ATCCCTTCCCCTCCTTTTCCTGTGTTTCTGAATATTGCGG:ATCCCTTCCCCTCCTTTTCCTG::TCCGGTTCCAAAGATCGTGGTGTCCTG::TATTGTCCGTGGCCAC::AAATTCCGGCACTTG::CTGTGAGAGTTTGGGATTCCGAGACCGGATTCTTGGTGGAAAG::ACATCGCTGCTGGTTCTCTAGATCGTGCTGTGAGAGTTTGGGATTCCGAGACCGGATTCTTGGTGGAAAGACTAGATTCGG::AAATACATCGCTGCTGGTTCTCTAG::ATGGTTCTCTGGTGGCCCGTCTATCTGACGATTCTGCTGCCAAT::AAAACTACTCAAGTGTATCGCGTTTCAGATGGTTCTCTGGTGGCCC::AATAATACCTCGAAGATAAAT…	260113:260135::260502::260548::260597::260762::260787::260833::261306::261352::261679::261759::261935::262288:	260113	ORF:3UTR	3UTR	0.603217	0.66666	0.742576	0.814667	32520
YKL216W	chrXI	945	URA1	Protein	44486	924.595	9.85268	40211	919.059	9.84401	921.827	9.84835	14669	358.065	8.48408	11361	248.829	7.95901	303.447	8.2453	0.32918	-1.60305	17	14	373	3.56597	3.77351	0.00409351	ATTTAATTATCGGAATTTGAAGAACTATGATGG:AGCATTTAATTATCGGAATTTGAAGAACTATGATGGGAC::AAGGATAGTTGGTAAATGCTAATTCCTTAATTTTTCGGTGAGTGCATTC::AATTTTTCGGTGAGTGCATTC::AAAAAAAAATTGAACTTCCGTACCAAACATGACAGCC::ATTTGTCCTATGTATTAAACCGTCAAAAGAATTATCCTGATGC::AAAAGAATTATCCTGATGCACCTG::TATTACCGAGTTAAACTTGTCTTGTCCTAATGTGCCTGGGAAACC::GATGTGGAGAAGGAGAGTGTAGTAGTGAAGCCAAAG::AATGTTCGTGCATTTTACACTCGTTTGAGACCTGAAATC::ATCGGTACAGGTGG…	26163:26186::26263::26289::25203::25459::25497::25611::25840::25914::25959::25981::26075::26140:	26075	ORF:5UTR:3UTR	ORF	13	11	214	2.23849	2.36878	0.00780622	ATTTAATTATCGGAATTTGAAGAACTATGATGGGACAAGTT:AATTCCTTAATTTTTCGGTGAGTGCATTC::AACCACGTTACATTTCTGTCCCTCTAGGC::AAAAGAATTATCCTGATGCACCTG::TTGCTGGTATGAGCATTGATGAAAATTTAAATTTG::AGTTAAACTTGTCTTGTCCTAATG::ATTGATGTGGAGAAGGAGAGTGTAGTAGTGAAGCC::CATTTTACACTCGTTTGAGACCTG::ATTTTACACTCGTTTGAGACCTGAAATC::AATTAAGTCCGGTAAGGATG::CATTTGAACATCTTCTATGTGGTGCCTC:	26187:26292::25387::25500::25526::25610::25824::25929::25942::25973::26002:	26187	ORF:3UTR	3UTR	0.573727	0.634068	1.9262	1.26062	19297
YHR008C	chrVIII	702	SOD2	Protein	7207	201.64	7.65564	7927	243.894	7.93011	222.767	7.79939	55431	1821.41	10.8308	86404	2547.49	11.3149	2184.45	11.0931	9.80599	3.29366	12	9	373	3.56597	5.07972	0.0228028	TTTTTATTCTAACTACTCTACTAAATCACACAACCACACTCCCCT:GATGCTGGCAAGATCTGAAGAAAGAAAG::AAGATTCGATGCTGGCAAGATCTGAAG::ATTTGGAATGTGGTCAACTGGAAAGAAGC::TTGCCATTGACGCCTG::AGTTTGGCAGTCTGGACGAGCTGATTAAG::AAACCACTGTCTATTCTGGGAAAACCTGGCTCC::AACTCTCAGATCTTCTGGCC::ACTTGAAGTGGGACTTCGGTGCATTGGAACCTTATATCTCCGGTC:	122816:122879::122906::122938::123019::123165::123262::123373::123496:	123262	ORF:3UTR	ORF	18	15	4676	48.9121	69.6754	0.031896	AAAATACCTTTTTTTTTCCACTGTGTCGTTTTTATTCTAACTACTCTACTAAATCACAC:AAAATACCTTTTTTTTTCCACTGTGTCGTTTTTATTCTAACTACTCTACTAAATCACACAACCACACTCCCCT::ATTTGGAATGTGGTCAACTGGAAAGAAGCATCCAGAAGATTCGATGCTGGCAAGATCTGAAGAAAG::AACACGCCTACTACTTGCAGTACCAAAAC::CCCACTAGTTCCTCTAGTTGCCATTGACGCCTGG::AACCAGGATACCGTCACAGGCCCACTAGTTCCTCTAGTTGCCATTGACGCCTGGGAACACGCCTACTACTTG::CTCTCTAATGGAGGCAAGCTGGACGTTGTTCAAACCT::CTCCGGATGGGCCTTC…	122816:122874::122938::122991::123019::123056::123078::123108::123141::123159::123233::123290::123374::123443::123488:	123290	ORF:3UTR	ORF	12.5362	13.8547	1.41288	1.32367	8241
YJR009C	chrX	999	TDH2	Protein	113280	2227.14	11.121	119090	2574.78	11.3302	2400.96	11.2294	58079	1341.06	10.3892	79431	1645.66	10.6845	1493.36	10.5443	0.621985	-0.685049	13	12	372	3.55641	3.55997	0.00148273	GGTGACTCTAACTCTTCCATCTTCGATG:CTGCCGCTGAAGGTAAGTTGAAGGGTGTCTTGGGTTACACTG::AGAGTCCCAACCGTCGATGTTTCCGTTGTTGACTTGACTGTCAAGTTGAACAAGGAAACCACCTACGATGAAATC::ACGCTGGTGCCAAG::AATTGGACACTGCTCAAAAGCACATTGACGCTGGTGCCAAG::ATCGCCATTGACTCCACTG::TTGACATCGCCATTGACTCCACTGGTGTTTTCAAGGAATTGGACACTGCTCAAAAG::AACTTGCCATGGGCTTCTCTAAAC::ACATCATCGTTGATGGTCACAAGATCG::ACGGTAGATACGCTGGTGAAGTTTCCCACGATGAC::ATTAACGGTTTCGGTAGAA…	453812:453873::453935::454337::454356::454401::454413::454427::454465::454514::454626::454648:	453812	ORF	ORF	11	10	298	3.11715	3.12028	0.00208943	GTTGTCAAGGCTGCCGCTGAAGGTAAGTTGAAGGGTGTCTTG:ATGTTCGTCATGGGTGTTAACGAAGAAAAATACACTTCTGACTTGAAGATTGTTTCCAACGCTTCTTGTACCACCAACTGTTTGGCTCCATTGGCCAAG::ATTGACGCTGGTGCCAAGAAGGTTGTC::TTGACATCGCCATTGACTCCACTGGTGTTTTCAAGGAATTGGACACTGCTCAAAAG::TTGACATCGCCATTGACTCCACTGGTGTTTTC::CTTGCCATGGGCTTCTCTAAAC::CACATCATCGTTGATGGTCACAAGATCGCC::ACGGTAGATACGCTGGTGAAGTTTCCCACGATGAC::AGAGTTGCTATTAACGGTTTCGGTAGAATCGGTAGATTGGT…	453878:454274::454328::454358::454401::454427::454463::454496::454631::454656:	454274	ORF	ORF	0.801075	0.885328	1.42339	1.21252	124243
YIL069C	chrIX	408	RPS24b	Protein	22523	1084.24	10.0825	22388	1185.18	10.2109	1134.71	10.1481	7727	436.862	8.77103	7032	356.726	8.47867	396.794	8.63225	0.349687	-1.51586	13	12	372	3.55641	8.71668	0.00768184	ATTTCTATGTAGGTTGTACAGCTACGTAAAC:TATCGGTTATGTCCCCGACT::TATCGGTTATGTCCCCGACT::ATCTTTGGTACTGGTAAAAGATTGGCCAAAAAGGTTGCTCGTCGTAACGCTGATTAAG::AAGAAGATCTTTGGTACTGGTAAAAGATTGGCCAAAAAGGTTGCTCGTCGTAACGCTGATTAAGAAGTTCTC::ATTAGTCAGATACGGTTTGGCTGAAAAGGTTGAAAAGGCTTCC::AACTCTGTTGCCGAAGCTAAGAAGTTCGAACCAACTTACAGATTAGTCAGATACGGTTTGGCTGAAAAGGTTGAAAAGGCTTCC::GTGGTGGTAAATCTGTTGGTTTCGGTTTGGTCTAC::CTCCGTTTTCGGTTTCAGAAC…	231429:231514::231526::231564::231595::231673::231707::231756::231782::231872::231886::231914:	231595	ORF:3UTR	ORF	11	10	199	2.08159	5.10194	0.0128579	TAGGTTGTACAGCTACGTAAAC:ATTTGTATCGGTTATGTCCCCGACTATTTTTTTTTGACGTTC::TATCGGTTATGTCCCCGACT::ATCTTTGGTACTGGTAAAAGATTGGCCAAAAAGGTTGCTCGTCGTAACGCTGATT::ATCTTTGGTACTGGTAAAAGATTGGCCAAAAAGGTTGCTCGTCGTAACG::AGATACGGTTTGGCTGAAAAGGTTGAAAAGGCTTCC::AACTTACAGATTAGTCAGATACGGTTTGGCTGAAAAGGTTGAAAAGGCTTCC::AATTTGGTGGTGGTAAATCTGTTGGTTTCGGTTTGGTCTACAACTCTGTTGCCGAAGCTAAG::CTGTCTCCGTTTTCGGTTTCAGAACCC::AACCCATTGTTGGCCAG…	231408:231490::231507::231555::231589::231684::231700::231712::231774::231882:	231702	ORF:3UTR	ORF	0.534946	0.591209	1.69068	1.2559	17547
YGL055W	chrVII	1533	OLE1	Protein	21952	281.25	8.13571	20425	287.773	8.16879	284.511	8.15234	16006	240.843	7.91195	19342	261.141	8.02869	250.992	7.9715	0.882187	-0.180843	17	13	371	3.54685	2.31366	0.00813206	AAAGGATGACTCTGCC:AAGTCGACTTAACGGAAGCTAATATTTTG::AACGGTTTTGGTTCTTTAATGGGCTC::AATTTGGATCGTCTGCTAGAAAAG::AACCATGGACTTTGAATAACTGGCACCAACATTTGAACTGGTTGAACATGGTTCTTGTTTGTGGTATGCCAATGATTGGTTGGTACT::ATCTCCGAACAACCATGGACTTTGAATAACTGGCACCAAC::ATTACTGCCGGTTACC::CTCGTAGAGGTCTATGGTACTCCC::ATGGGATGGATGCTTTTGAAGCC::AAGGCTAGAGCTGATATTACCGATATGACTGATGATTGGACC::AAAATGCTATTGAAGAAGCCTTGATTC::TCACTCAAATGCCGCTCAAAATG:…	398675:398710::398789::398853::398926::398943::399098::399268::399298::399353::399760::400036::400069:	400036	ORF	ORF	10	8	200	2.09205	1.36468	0.00543713	ACTATTGAATTGATTGACGACCAATTTCCAAAGGATGACTCTGCCAGC:ACTTAACGGAAGCTAATATTTTGGCTACTG::AAGCTAAAACTAAAATTCACATCTCCGAACAACCATGGACTTTGAATAACTGGCACCAAC::AAAATACAAGGCTAGAGCTGATATTACCGATATGACTGATGATTGGACC::ATCTATTTGACTTCTTTAGTTGGTCT::ATTTCTGGTATTGTTCACGACGTATCTGGTTATATCTCTGAACATCC::ATTAGGTAAGGACGCTACCAAG::TCACTCAAATGCCGCTCAAAATGTCTTGGCTGATATGAGAGTGGCTGTTATCAAG:	398646:398716::398917::399348::399732::399915::399991::400042:	400042	ORF	ORF	0.539084	0.595781	0.675346	0.542743	10251
YNL055C	chrXIV	852	POR1	Protein	22433	517.139	9.01441	28176	714.282	9.48035	615.711	9.26611	30139	815.986	9.6724	43862	1065.53	10.0574	940.757	9.87768	1.52792	0.61157	16	14	369	3.52772	4.14052	0.00672478	CTTGAACGTATATATCTAATATATATATGTTCACT:GTCTTTGTCCTTCGACGCTTGAACGTATATATCTAATATATATATGTTCACT::ACTCTGGGTGTCGGTTCCTCTTTCGATGCTTTGAAGTTGTCTGAACCT::ACCTGGCGTCACTCTGGGTGTCGGTTCCT::ATTCCGGTATTGTCACTTTGGCTTACAAGC::ACCTAACTCCAATGTCAACATCGAATTCGCCACTAGATATTTGCCTGATGCA::AAACTACCTAACTCCAATGTCAACATCGAATTCGCCACTAG::CCTTTTTACAGGTCGGTGCTAAGGCTAC::AAATAACTACCGTTGACTTCTTCCAAAACGTCAACGCCTTTTTACAGGTCGGTGCTAAGGCTAC::AAA…	517982:518003::518048::518090::518130::518159::518203::518249::518283::518326::518352::518370::518423::518613:	517982	ORF:3UTR	3UTR	11	11	208	2.17573	2.55368	0.00271449	TCCTTCGACGCTTGAACGTATATATCTAATATATATATGTTCACT:ATTGTTAAGACCTGGCGTCACTCTGGGTGTCGGTTCCTCTTTCGATGCTTTGAAGTTGTCTGAACCTGTTCACAAG::ACCTGGCGTCACTCTG::CTTTTTACAGGTCGGTGCTAAGGCTAC::AACTACCGTTGACTTCTTCCAAAACG::ATTTCGCCAAAGACTACTCCTTGGGCGCTAC::TTCCATTTCTCGTTATGCC::AAGGTATTGTTGGTGGCGCAGAGTTTGGTTACG::ATTTGTTGGTGACTTAACTATGGCCC::ATTTGTTGGTGACTTAACTATGGCCC::CTTGGGTCTAACTCAAGGCTGGTCTAAC:	517999:518044::518088::518246::518285::518311::518366::518396::518416::518429::518635:	518246	ORF	ORF	0.563686	0.622971	0.407725	0.345567	26719
YFL008W	chrVI	3678	SMC1	Protein	3035	16.2072	4.01856	2958	17.3707	4.11858	16.7889	4.06944	3793	23.7884	4.57218	2963	16.6739	4.05952	20.2311	4.3385	1.20503	0.269067	2	1	368	3.51816	0.956543	0.0569747	CCTTCTTCGTGCTG	122883	122883	ORF	ORF	0	0	0	0	0	0	0	0	#N/A	0	#N/A	#N/A	#N/A	#N/A	#N/A	2270
NME1	chrXIV	340	NME1	ncRNA	0	0	#NUM!	0	0	#NUM!	0	#NUM!	0	0	#NUM!	0	0	#NUM!	0	#NUM!	#N/A	#N/A	6	6	367	3.5086	10.3194	#N/A	AAAATGGAGTAAAATTTTTTTTACTCAGTAATATGCTTTGGGTTGAAAGTCTCCCACC:TAATATGCTTTGGGTTGAAAGTCTCCCACC::TAATGAGATTTAAAAATTTTAAATTGTTTAAATCAACTCATTAAGGAGGATGCCCTTGGGTATTCTGCTTCTTGACCTGGTACCTCTATTGC::ATTAAGGAGGATGCCCTTGGGTATTCTGCTTCTTGACCTGGTACCTCTATTG::AGGGTACTGGTGTTTTCTTCGGTACTGGATTCCGTTTGTATGGAATCTAAACCATAGTTATGACGATTGCTCTTTCCCG::CTGGATCGAGTAACCCAATGGAGCTTACTATTCTTGGTCCATGGATTCACCCCT:	585625:585668::585735::585750::585832::585903:	585750	snoRNA	snoRNA	4	4	481	5.03138	14.7982	#N/A	ATGACCAAAGAATCGTCACAAATCGAAGCTTACAAAATGGAGTAAAATTTTTTTTACTCAGTAATATGCTTTGGGTTGAAAGTCTCCC:CTCATTAAGGAGGATGCCCTTGGGTATTCTGCTTCTTGACCTGGTACCTCT::TACTGGTGTTTTCTTCGGTACTGGATTCCG::TTTGTATGGAATCTAAACCATAGTTATGACGATTGCTCTTTCCCGTGCTGGATCGAGTAACCCAATGGAGCTTACTATTCTTGGTCCATGGATTCACCCC:	585592:585775::585798::585913:	585913	snoRNA	snoRNA	1.31063	1.44847	#N/A	#N/A	0
YBR067C	chrII	633	TIP1	Protein	21888	679.145	9.40757	35260	1203.12	10.2326	941.132	9.87825	6765	246.523	7.94558	9367	306.276	8.25869	276.4	8.11061	0.293688	-1.76764	9	7	365	3.48948	5.51261	0.00585743	AATGCCGGTCAAAGAGTC:TTTCTTCTTCTGTCGCTCCAACTACCTCTTCTGT::ATCCTCTGCCGCTCCATCCTCTTCTGCTGCCCCATCTTCTTCTGCTGCCCCATCATCATCTG::ATCCTCTGCCGCTCCATCCTCTTCTGCTGCCCCATCTTCTTCTGCTGCCCCATC::AAATCGCTGCTGCTCTTGCCTCCGTTTCCCCAGCTTCTTCCGAGGCTGCATCTTCTTCCGAGGCTGCATCTTCTTCCAAGGCTGC::ACCTTGTTTAGTGAATTGGACTTTGATGCTATC::ATTCCAAATTCCATCTGATGTCTTGAGTGTGTATC:	372180:372221::372264::372292::372399::372498::372546:	372399	ORF	ORF	12	11	424	4.43515	7.00655	0.0253493	CCGGTCAAAGAGTCAATGCAGGCGCTGCCTCTTTCGGTGCTGTTGTTGCAGGTGCAGCTG:AGTCGAAACTGCTTCCAATGCCGGTCAAAGAGTCAATGCAGGCGCTGCCTCTTTCGGTGCTG::CCGTTTCTTCTTCTGTCGCTCCAACTACCTCTTCTGTCAGCACTTCTACAGTCGAAACTG::TTTCTTCTTCTGTCGCTCCAACT::CTACATCCTCTGCCGCTCCATCCTCTTCTGCTGCCCCATCTTCTTCTGCTGCCCCATCATCATCTGCCGAATC::ATCCTCTGCCGCTCCATCCTCTTCTGCTGCCCCATCTTCTTCTGCTGCCC::AAATCGCTGCTGCTCTTGCCTCCGTTTCCCCAGCTTCTTCCGAGGCTGCATCTTCTTCCG…	372124:372142::372198::372228::372274::372325::372343::372524::372605::372671::372688:	372352	ORF	ORF	1.16164	1.28382	4.37136	2.79253	17763
snR30	chrXII	606	SNR30	snoRNA	0	0	#NUM!	3	0.106398	-3.23245	0.0531991	-4.23245	0	0	#NUM!	0	0	#NUM!	0	#NUM!	0	#NUM!	2	2	363	3.47036	5.72667	107.646	AACCATAGTCTCGTGCTAGTTCGGTACTATACAGGGAAG:TAACCATAGTCTCGTGCTAGTTCGGTACTATACAGGGAAGGGAAGTCACTCGCATACGTGTGTGTGC:	198822:198849:	198849	snoRNA	snoRNA	2	1	574	6.00418	9.90789	#N/A	CATAGTCTCGTGCTAGTTCGGTACTATACAGGGAAGG	198796	198797	snoRNA	snoRNA	1.58127	1.74758	#N/A	2.32171	1
YLL039C	chrXII	1146	UBI4	Protein	6944	119.01	6.89494	7089	133.607	7.06186	126.309	6.98081	19093	384.311	8.58613	26071	470.858	8.87915	427.584	8.74007	3.38523	1.75925	10	9	362	3.4608	3.0199	0.0239088	AGGTTGAGGGGTGGTAACTGATC:AACTAGAAGATGGTAGAACGCTGTCGGACTACAATATTCAAAAGGAGTCCACTCTTCACCTT::AGAAGATGGTAGAACGCTGTCGGACTACAATATTC::TTGAATCTTCTGACACT::AACTAGAAGATGGTAGAACCTTGTCTGACTACAACATCCAAAAGGAATCTACTCTTCACTTGGTGTTGAGACTGAGAGGTGGT::ACCTTGTCTGACTACAACATCCAAAAGGAATCTACTCTTCACTTGGTGTTG::AAATTTTCGTCAAAACTCTAAC::AGCTAGAAGATGGTAGAACCTTGTCTGACTACAACATCCAAAAGGAATCTACTCTTCACTTGGTGTTG::AGAAGATGGTAGAACCTTGTCTG…	64080:64105::64130::64246::64296::64341::64505::64796::64825:	64086	ORF	ORF	23	18	676	7.07113	6.17027	0.0144305	AACTCTCGAACTCTCCCTCCC:AGAAGATGGTAGAACGCTGTCGGACTACAATATTCAAAAGGAGTCCACTCTTCACCTTGTCTTGAGGTTGAGGGGTGGTAACTGATC::AGCAAAGATTGATTTTTGCCGGTAAG::AAAATTCAAGACAAGGAAG::AAAATTCAAGACAAGGAAG::TTGAATCTTCTGACACTATTG::ACTTGGTGTTGAGACTGAGAGGTGGTATG::ATCCAAAAGGAATCTACTCTTCACTTG::ATTTTTGCTGGTAAGCAACTAGAAGATGGTAGAACCTTGTCTGACT::TATCCCTCCGGATC::ATTTGGTGTTGAGATTGAGAGGTGGTATGC::AAAATTCAAGACAAGGAAG::AATCTTCTGACACT::AC…	65230:64112::64177::64193::64211::64246::64316::64330::64349::64419::64526::64649::64699::64717::64757::64825::65076::65203:	64112	ORF:5UTR	ORF	1.8674	2.06381	0.609651	0.668148	8906
YLR195C	chrXII	1368	NMT1	Protein	8998	129.187	7.01332	8532	134.708	7.0737	131.948	7.04382	5448	91.8638	6.52142	5253	79.4763	6.31245	85.6701	6.42072	0.649272	-0.623105	6	3	361	3.45124	2.52284	0.01912	AATGGCTGGCTTTAG:ACGGGTTCTTGAACTTCT::ATTGTTCTTGGATGATTTGAAGTTCGGGCCCGG:	541813:542047::542075:	542075	ORF:3UTR	ORF	5	3	425	4.44561	3.24971	0.0379329	AAGTTGGCTTGAGAACTCG:ACGGGTTCTTGAACTTCT::ATTGTTCTTGGATGATTTGAAGTTCGGGCCCGG:	541742:542047::542076:	542076	ORF:3UTR	ORF	1.17729	1.30111	2.00395	1.74152	6548
YOL121C	chrXV	435	RPS19a	Protein	7704	347.846	8.4423	7686	381.629	8.57603	364.737	8.51071	2591	137.395	7.10219	2814	133.891	7.06492	135.643	7.08367	0.371892	-1.42704	7	6	361	3.45124	7.93389	0.0217523	AAAGAGATTTGGATCGTATTGCCGCTCAAACTTTGGAAGAAGACGAAT:TTGGAAAAGATTGGTATCGTCGAAATCTCTCCAAAGGGTGGTAGAAGAATCTCTGAAAACG::ACGCTTCCGGTTCTATCAAC::AAGTTGGTGTTGGTAAATTGAAC::GTTGGTTCTACAAGCGTGCTGCCTCTGTTGCCAGACACATTTACATGAGA::GTTGACATTGTCAAGACCTCTTCTGGTAACGAAATGCCACC:	92069:92103::92173::92233::92264::92361:	92103	ORF	ORF	12	10	504	5.27197	12.1195	0.0893482	ATATACTACTACTACAATTATCATCATACAAG:AGATTTGGATCGTATTGCCGCTCAAACTTTGGAAGAAGACGAATAAATATAAAATCT::AAAGAGATTTGGATCGTATTGCCGCTCAAACTTTGGAAG::ATTGGTATCGTCGAAATCTCTCCAAAGGGTGGTAGAAGAATCTCTGAAAACGG::TTTTGCAAGCTTTGGAAAAG::TTGCAAGCTTTGGAAAAGATTGGTATCGTCGAAATCTCTCCAAAGGGTGGTAGAAGAATCTCT::ATTGACGCTTCCGGTTCTATCAACAG::TAAATTGAACAAATTATACGGTGGTG::AAGATGCCGAAGGTTGGTTCTACAAGCGTGCTGCCTCTGTTGCCAGACAC::ACAAGGTAAGCTAGAA…	91976:92024::92055::92102::92131::92147::92173::92234::92296::92366:	92147	ORF:3UTR	ORF	1.39612	1.54296	4.14894	3.42916	7968
YEL046C	chrV	1164	GLY1	Protein	23929	403.768	8.65738	26267	487.402	8.92897	445.585	8.79956	20867	413.524	8.69183	26359	468.697	8.87251	441.11	8.785	0.989958	-0.0145605	12	11	357	3.413	2.93213	0.00658041	TTTGGTTTTTTTGGTACTTGATTAAAG:GACTGAATATGTTTGGTTTTTTTGGTACTTG::ATTCAAGGATATTTCAACTCTCACACCATAATTATAACTAATTATGTCGGCACATTTGAGAACCAATGGTTAGTTTCC::ATAATTATAACTAATTATGTCGGCACATTTGAGAACCAATG::AATAATTTCGTGGCATTGTAGATTTAACGGCTTTCTTTTGCATC::AAAAACCTACAAATACTG::AACGGACCTACCCAGATTTACCG::AAGGCCGCTAGAATGGACCCAG::ATTAACCTGAAGGCCGCTAGAATGGACCC::AATTGCTGTACTCGCACTCTTTGGCTC::AATGGCTCTTGTAAACATCAACAACGATTGGAAGTCCCAA…	67234:67265::67411::67425::67511::67641::67696::67871::67892::67991::68027:	67425	ORF:3UTR	3UTR	13	12	430	4.49791	3.86418	0.00876012	AGGATTTCGACGTACACC:ATTGAGAGATCGACTGAATATGTTTGGTTTTTTTGGTACTTGATTAAAGTTTACAACGGTACGTATC::TTTGGTTTTTTTGGTACTTG::ATTGAGAGATCGACTGAATATG::ATATTTCAACTCTCACACCATAATTATAACTAATTATGTCGGCACATTTGAGAACCAATGGTTAGTTTCCAGCGCACCTAGCGACTAACTACCCTATTAT::ATTTCAACTCTCACACCATAATTATAACTAATTATGTCGGCACATTTGAGAACCAATG::AATAATTTCGTGGCATTGTAGATTTAACGGCTTTCTTTTGCATCAATG::ATCCACCGAGGTCGACGTTGATGGC::ATCCTTTCGACTGTAACGGACCTACC…	67110:67216::67241::67282::67424::67449::67510::67665::67706::67825::67871::67977:	67424	ORF:3UTR	3UTR	1.20448	1.33116	1.34467	1.66001	41056
YGL020C	chrVII	708	GET1	Protein	372	10.3198	3.36734	313	9.54863	3.25529	9.9342	3.3124	420	13.6839	3.77441	434	12.6874	3.66533	13.1856	3.7209	1.3273	0.408493	3	3	351	3.35564	4.73961	0.4771	AAAGCCTTGGATGCTGTCGACGATGCCA:AAATGGAAGCACCTG::AATCTGGGTTTGGGCATTGATGAATG:	457177:457242::457313:	457242	ORF	ORF	3	2	316	3.30544	4.6687	0.354074	CCTTGGATGCTGTCGACGATGCCA:CTCCCAAAATGGAAGCACCTG:	457177:457239:	457239	ORF	ORF	0.900285	0.994972	0.749622	0.694305	208
YMR194W	chrXIII	303	RPL36a	Protein	2894	187.593	7.55146	3030	215.988	7.75481	201.79	7.65671	669	50.9304	5.67045	590	40.3019	5.33278	45.6161	5.51147	0.226057	-2.14524	8	8	351	3.35564	11.0747	0.0548823	ATTGCTGCTTCTCGTCGTCACTAAGTTTCTAAAAACTGATTTTTGTAATATATATATAGATATC:ATTTTCTTTTTAACTTAG::ATACACAGGCTTATCTCTTCACTCCT::AAGTTCGTAAGATCTTTGGTC::AGAAATCGCTGGTTTGTCTCCATACG::ATCTAATAAGAAACTCTGGTGAAAAG::AAGAGATTGGGTTCTTTCACCAGAGCCAAGGCTAAGGTCGAAGAAATGAAC::ATTGCTGCTTCTCGTCGTCACTAAGTTTCTAAAAACT:	651942:651964::651352::651739::651767::651790::651857::651903:	651903	ORF:3UTR	ORF	8	7	233	2.43724	8.04369	0.176334	AAGTTCGTAAGATCTTTGGTC:AACCAAGTTCGTAAGATCTTTGGTCAGAGAAATCGCTGGTTTG::AATAAGAAACTCTGGTGAAAAG::AAAGGTCGCCAAGAAGAGATTGGGTTCTTTCACC::AAGAGATTGGGTTCTTTCACCAGAGCCAAGGCTAAGGTCGAAGAAATGAAC::AAGGCTAAGGTCGAAGAAATGAAC::ATCATTGCTGCTTCTCGTCGTCACTAAGTTTCT:	651731:651741::651787::651817::651857::651868::651904:	651904	ORF	ORF	0.663818	0.733634	3.24535	1.93708	1818
YMR205C	chrXIII	2880	PFK2	Protein	62667	427.372	8.73935	66501	498.73	8.96212	463.051	8.85503	48084	385.125	8.58918	63410	455.703	8.83195	420.414	8.71567	0.907921	-0.139362	14	13	351	3.35564	1.16515	0.00251625	ACACTGCTGCTGTCGTTGGTGTTAAGGGTTCACATGTCGTTTACAACTCCATTAGACAATTGTATGACTATGAAACTGAAGTTTCCATGAGAATGCC:ACACTGCTGCTGTCGTTGGTGTTAAG::AACGCTGATGACAAG::AAGAGCCACTAGAATGGCCATTAAAGCTGTCGGCTTC::ACGCTTCTTTGGCTGTTGGTGCTC::AATCGGTACTAACAGAGTCACTCCAG::ACTCGATGGCTACTTACTG::ACTCGATGGCTACTTACTG::AATGTCGGTGCTCCAGCTGGTGGTATC::CACCATTGATTGCTGTTAACGAAAACAAAATTGTTCGTAAACC::ATGCTTTGATCGTTTGTGGTGGTGACGGTTCTTTGACTGGTGCTGAT…	672010:672034::672064::672143::672449::672807::672937::672948::672982::673178::673866::673942::673996:	672034	ORF	ORF	14	12	367	3.83891	1.33296	0.00317058	ACACTGCTGCTGTCGTTGGTGTTAAG:TTCAACGCTGATGACAAGACC::AATTGTCCGAGGATATTGAATACTTAG::CTTCTTTGGCTGTTGGTGCTC::ATATGTTGGGTTGGCAATCCCG::ACTCGATGGCTACTTACTG::AATGGAATCCGTCAAGTTGACC::CGCTGCTGACTTGACCCCAATTTCTCCAAGCGACG::ACGGATGCTACTATTGGTGCTTACTCTGCCTTGGACAGAATCTG::TCCGTGGTTGGTCTGCTGAAGGTGGTACC::TCACTCTTACACTG::AATAAAAATGTTGAGGCTCATTTGAAGGAATTGAAC:	672034:672061::672367::672448::672822::672936::673174::673383::673693::673992::674257::674530:	672034	ORF	ORF	1.04558	1.15555	1.27275	1.26335	86867
YDL212W	chrIV	633	SHR3	Protein	1523	47.2559	5.56242	1507	51.4209	5.68428	49.3384	5.62464	1706	62.1682	5.95811	1358	44.403	5.47259	53.2856	5.73567	1.08	0.111036	11	9	347	3.3174	5.24076	0.106221	ATTTTCTCTTTTTGTCCCTCTTTTCCCGTCTGTGACG:AATACTGTTGAATAAATAAAACTCT::TTCTATCGGTACG::ATCTTATCGGCCACAACGTTCCTAATG::CATTTCGATTTGGCACTGAGACATT::TTACGGAAAATCAGGGTTTGGC::CTGCCAATGCCGGTAAAAAG::AAAGAGAAGCTGCCAATGCCGGTAAAAAGACTGAGAAAGTTGACAATGCGAAAAAGAATGATAAC::TAAAGGTGCTCAAAAGAGGAAGAACGCC:	79112:79167::78449::78482::78561::78807::78968::79001::79028:	79118	ORF:3UTR	3UTR	11	10	219	2.29079	3.61895	0.067916	TCCCTCTTTTCCCGTCTGTGACG:ATTTTCTCTTTTTGTCCCTCTTTTCCCGTCTGTGACG::ATAAATACTGTTGAATAAATAAAACTC::AGATTTCTGTTCTATCGGTACGGCC::CCACAACGTTCCTAATG::TTTTCAAGCCAAACCCTGAACTGCAG::TTTTCAAGCCAAACCCTGAACTG::AAAATCAGGGTTTGGCAG::CTGCCAATGCCGGTAAAAAG::CTGCCAATGCCGGTAAAAAG:	79099:79112::79176::78464::78492::78680::78695::78811::78961::78975:	79112	ORF:3UTR	3UTR	0.631124	0.697502	0.645833	0.495904	730
YOL109W	chrXV	342	ZEO1	Protein	14003	804.183	9.65138	13841	874.121	9.77169	839.152	9.71279	8169	550.98	9.10586	8833	534.563	9.06222	542.771	9.0842	0.64681	-0.628587	11	10	347	3.3174	9.7	0.0115593	AACTAATCACACTTG:TTTCTTTTTCTTTTTTTAAAAATAAAAAAAGAGGAGAAAAATGCTGTTTATTCTGACCTTTTACATAAATTTTTCTTAATTGTATCTATCTAATAACT::TTTTTCTTTTTTTAAAAATAAAAAAAGAGGAGAAAAATGCTGTTTATTCTGACCTTTTACAT::TAATTGTATCTATCTAATAACT::AAAGCTGAAACTGCCGCCCAAGATGTCCAACAAAAGTTGGAAGAAACC::CTTCTATCGACAACCT::AACAGGTGAAGAAGGAAGAACAAAACATTGCTGATGGTGTCGAAC::CTTCCGCCGCCGTCAGTGAGAAGAAG::AAGAAGGAAGGCGGTTTCTTGAAGAAATTGAACCGT::AAGGCGGTTTCTTG:	110641:110705::110723::110765::110335::110427::110460::110569::110579::110594:	110335	ORF:3UTR	ORF	13	9	347	3.62971	10.6132	0.0195537	CTTCCATTTTCAACTAATCACACTTGAATGTGCTGCACTTTACT:AATGTGCTGCACTTTACTAGAAG::TTTCTTTTTCTTTTTTTAAAAATAAAAAAAGAG::TATCTATCTAATAACT::ATGTCCAACAAAAGTTGGAAG::AAGCTTCTATCGACAACCTAAAAAATG::AGAAGCTGAACAGGTGAAGAAGGAAGAACAAAACATTGCTGATGGTGTCGAACAAAAG::CTTCCGCCGCCGTCAGTGAGAAGAAGGAAACC::CGGTTTCTTGAAGAAATTGAACCG:	110645:110664::110703::110759::110357::110420::110465::110571::110613:	110465	ORF:3UTR	ORF	1	1.10517	1.70865	1.4939	10021
YGR204W	chrVII	2841	ADE3	Protein	58970	407.68	8.67129	63083	479.591	8.90566	443.636	8.79323	38850	315.437	8.30121	48180	351.004	8.45534	333.221	8.38033	0.751113	-0.412898	16	14	344	3.28872	1.15759	0.00260933	ACGAACACTATTGGGACT:TACGGACATTACAAGGCCAAAATTTCTCCT::ATCTTGGTGTCTGGTATC::ATTGGAAGAGTCGTTGTTGCTGCTGACGTAAAC::ACTGTTGAAGATGTGGGTTGTACCGGTGCCTTAACCG::GCTGATCGCGTGGCTT::CTGATCGCGTGGCTTTGAAATTGGTTGGTACCGAGCC::ACCTTCCGCATACACTG::ATTAAGCAATTTGGCGTCCCCGTCGTTGTCGCAATTAACAAG::AATTTGGCGTCCCCGTCGTTGTCGCAATTAAC::AACCAGTGGACTTCC::TTAACTCCTCCGTTGAAGACAAATTAACT::AAGGAACAAGGTTTCGGTAACTTGCCAATTTGTATCGCC::ACGGTGAGATC…	908869:907000::907076::907704::907766::907910::907927::908135::908210::908239::908392::908424::908526::908759:	908210	ORF:3UTR	ORF	22	19	333	3.48326	1.22607	0.00367945	AATACGAACACTATTGGGACT:ACGGGTTCGGGCCC::ATTGTTGGCTCTCCTGTTGC::AAGATCTGACATTGTTGGCTCTCCTGTTGCAGAATTGTTAAAATCTCTAAACTCCACCGTCACC::ATCGTAGTCGTTGCCATCGGCC::AAATGTGTTGGTGACGTT::TACATCTTGGTGTCTGGTATC::ATTTGACTGGTGACATTC::ACTGTTGAAGATGTGGGTTGTACCGGTGCCTTAACCG::TGCTGATCGCGTGGCTT::CAGGGTTCGATTTC::CGTTCCTCTGGATTGACACCTAATGCTGTGGTCTTGGTTGCTACTG::ACCTTCCGCATACACTG::AATTTGGCGTCCCCGTCGTTGTCGC::AATTTGGCGTCCCCGTCG…	908863:906302::906454::906494::906555::906711::907061::907277::907785::907914::907988::908038::908135::908211::908237::908443::908653::908678::908761:	908237	ORF:3UTR	ORF	0.968023	1.06983	1.42433	1.3264	65081
YFR032C-A	chrVI	180	RPL29	Protein	4244	463.087	8.85514	4021	482.494	8.91437	472.79	8.88506	1341	171.85	7.42501	1180	135.683	7.0841	153.767	7.2646	0.325232	-1.62046	4	4	342	3.2696	18.1644	0.0384196	ATCTTAATTGAAGGAAAATTTATCTC:AAGCATGCCCTACACGGCACTGCTAAGGCTTTGGCTGCTGCCAAGAAATAAACTTTTT::TATCAAGAAGCCAAAGACCTACAAGTACCCTTCTTTGAAAG::TCTAAGAACCATACCGCTCACAACCAAACC:	223170:223251::223354::223418:	223251	ORF:3UTR	3UTR	3	3	293	3.06485	17.027	0.110733	AATTGAAGGAAAATTTATCTC:AAACCACAAGCATGCCCTACACGGCACTGCTAAGGCTTTGGCTGCTGCCAAGAAAT::TCTAAGAACCATACCGCTCACAACCAAACC:	223170:223313::223399:	223313	ORF:3UTR	ORF	0.856725	0.946831	2.91125	2.13775	3472
YBR009C	chrII	312	HHF1	Protein	15751	991.547	9.95354	14833	1026.84	10.004	1009.2	9.97899	5441	402.27	8.65202	5764	382.372	8.57883	392.321	8.61589	0.388746	-1.3631	9	9	342	3.2696	10.4795	0.010384	AATTTTAATTGGGTTTAAAC:AGCGGGTTTAGGAGAAATATGTAC::AAATATTTGGGATTCGTATTCAACTGCCCGGTTTTTCTTCTACAAATATG::CCCGGTTTTTCTTCTACAAATATG::ATTCGTATTCAACTG::ATACGGTTTCGGTGGTTAATTTAGCTAATTCTAAG::ATGCTTTGAAGAGACAAGGTAGAACCTTAT::AGAGCTGTCTTGAAATCCTTCTTGGAATCCGTCATCAGAGACTCTGTTACCTACACCGAACACGCCAAGAGAAAG::AGAGCTGTCTTGAAATCCTTCTTGGAATCCGTCATCAGAGACTCTGTTACCTACACCGAACACGCCAAG:	255213:255261::255292::255305::255321::255366::255414::255454::255474:	255474	ORF:3UTR	ORF	9	7	142	1.48536	4.76076	0.0121349	AATTTTAATTGGGTTTAAAC:CGGGTTTAGGAGAAATATG::AGCGGGTTTAGGAGAAATATGTACAATTATAAAC::ATTTGGGATTCGTATTCAACTGCCCGGTTTTTCTTCTACAAATATG::CTTTGAAGAGACAAGGTAGAACCTT::AGAGCTGTCTTGAAATCCTTCTTGGAATCCGTCATCAGAGACTCTGTTACCTACACCGAACACGCC::GTAGAGGTAAAGGTGGTAAAGGTCT:	255215:255268::255278::255292::255416::255454::255653:	255454	ORF:3UTR	ORF	0.415205	0.458874	1.18039	1.16928	14842
YNL190W	chrXIV	615	YNL190W	Protein	21189	676.698	9.40237	26974	947.328	9.88772	812.013	9.66536	18531	695.052	9.44098	32856	1105.75	10.1108	900.4	9.81442	1.10885	0.149062	10	9	341	3.26004	5.30088	0.00652807	AAGCTTTGAATTGGATTTGAGAAATAAAGGAAG:CTACCCCCTTCATCCTG::AAATTTATTGTGATTGTGTTCTTTTTCTCTTTTTTTT::AAAAAATGGAGAAAGGAAATTGGGACCTACGATTTAAAG::AAATTTATTGTGATTGTGTTCTTTTTCTCTTTTTTTTATACAAAAAATGGAGAAAGGAAATTGGGACCT::ATAATTGTGTGTGTGAATG::CTTTTTTCTTCTATTTTTTTTTCTTTAATGACTTTGTGTGTTTATTACCC::TTCTCTTCTGTTACTGCTATTACTCTAGCCACCGTTGCCACCG::ACCGTTGCCACCGTTGCCACTGCTAAGAAGGGTGAAC:	283038:283092::283165::283205::283217::283391::283473::282401::282467:	283205	ORF:3UTR	3UTR	11	8	254	2.6569	4.32017	0.00479806	AATTGGATTTGAGAAATAAAG:TTTTTTACCCCCCCTACCCCCTTCATCCTG::ATGTGTTTACGTGTGCTTGTGCAAAAG::AAATTTATTGTGATTGTGTTCTTTTTCTCTTTTTTTTAT::AAAAAATGGAGAAAGGAAATTGGGACCTAC::CTTTCTCTTTTTCCTTATTTCT::ATGAAGTTCTCTTCTGTTACTGCTATTACTCTAGCCACCGTTGCCACCGTTGCCACTGCTAAGAAGGGTGAACA::AAATATGAAGTTCTCTTCTGTTACTGCTATTACTCTAGCC:	283020:283092::283148::283164::283215::283430::282395::282406:	283215	ORF:3UTR	3UTR	0.744868	0.823209	0.7424	0.969675	37088
YGL009C	chrVII	2340	LEU1	Protein	21210	178.027	7.47595	20594	190.088	7.57052	184.057	7.52401	16136	159.065	7.31347	20018	177.06	7.4681	168.062	7.39285	0.913098	-0.131158	9	8	340	3.25048	1.38909	0.00754707	ATCCTTTTCTAAAACC:ATCCTTTTCTAAAACC::ATTGGTAGACAGTGAAAAACAACGTCCAAACCTGGCGTCAATAAC::CTTTGAGAAGAGAGAAATACTCATTCTTG::AACGGTCTTGATGATATTGGTATTACATTG::AATTTCGGATGTGGTTCTTCC::ATGAAAAAGAGCTTGAAAGTGCTGCTTACGATCACGCTGAACCTGTCCAACCCGAAGACGCTCCCCAAGATAT::TTCCGTACCAGATCCAAAAAATG:	476236:476246::476299::476408::476470::476780::477096::477695:	477096	ORF:3UTR	ORF	13	11	217	2.26987	0.970032	0.00577185	ACACCATCCTTTTCTAAAACC:AACGTCCAAACCTGGCGTCAATAAC::TCCACCAGGATTGGTAGACAGTGAAAAACAACGTCCAAACCTG::ATGGCAATGTGCTCGTTGATC::AAGCTCTGCGTCGATTTACC::AATTTCGGATGTGGTTCTTCCAGAGAACACGC::GTGACAATTTCGGATGTGGTTCTTCCAG::ACGCTGAACCTGTCCAACCCG::TCTTTATTGGATCTTGTACC::AAATCTGGTATGGAAAG::TTCCGTACCAGATCCAAAAAATG:	476242:476276::476299::476531::476575::476752::476773::477130::477575::477652::477700:	476299	ORF:3UTR	3UTR	0.638235	0.705361	0.772492	0.629144	17593
YER145C	chrV	1215	FTR1	Protein	2152	34.7877	5.12051	2060	36.6202	5.19457	35.704	5.15801	2413	45.8115	5.51764	2766	47.1186	5.55822	46.465	5.53807	1.3014	0.380061	7	5	336	3.21224	2.64382	0.0740483	CCTTGTCTGTACGGCGTCG:TTTTCCACCTATTTTCTG::AAGAGAACTACGAACTTCCCGAG::AATTGTTGCAACCCAGAACTGGACAATGGGTGGGATATCTTC::ACCTGATCTCCGCCGGTCTTTTCTCTCGTGGTGCGTG:	460399:460493::460626::460912::461071:	460493	ORF:3UTR	3UTR	4	3	270	2.82427	2.3245	0.0500269	CCTTGTCTGTACGGCGTC:TTTCCACCTATTTTCTG::ATTCCTCGTCTCAAAACGTCGCCACAGACAAGGAAG:	460400:460492::460555:	460492	ORF:3UTR	3UTR	0.803571	0.888087	0.68241	0.878308	3332
YEL051W	chrV	771	VMA8	Protein	10741	273.621	8.09604	9748	273.081	8.09318	273.351	8.09461	4918	147.139	7.20103	5182	139.11	7.12009	143.125	7.16113	0.523593	-0.933484	7	7	335	3.20268	4.15393	0.0151963	AACTGGTTTAGGTAGAGGTGGTCAAC:AGTGAGTTGGATGAGTTGGACAGAGAAGAATTTTATAG::TTGGATGAGTTGGACAGAGAAGAATTTTAT::AAAATGAGACTGCAAAATTGGATGCTGAGATGAAATTGAAGAGAGATAGAGCAGAACAAGATGCTTCAGAAGTAGCTGCTGATGA::AAAATTGGATGCTGAGATGAAATTGAAGAGAGATAGAGC::AAACATTGGTTGCTGATCAAGAAG::AAACATTGGTTGCTGATCAAG:	58743:58954::58980::59009::59060::59108::59128:	58954	ORF	ORF	4	4	167	1.74686	2.26571	0.0158303	AACAGTGAGTTGGATGAGTTGGACAGAGAAGAATTTTATAG:AGTGAGTTGGATGAGTTGGACAGAGAAGAATTTTATAG::AAAATGAGACTGCAAAATTGGATGCTGAGATGAAATTGAAG::AAACATTGGTTGCTGATCAAGAAG:	58953:58972::59017::59131:	58972	ORF	ORF	0.498507	0.550938	1.05223	0.849661	6817
EMT2	chrXV	73	tM(CAU)O2	tRNA	0	0	#NUM!	0	0	#NUM!	0	#NUM!	0	0	#NUM!	0	0	#NUM!	0	#NUM!	#N/A	#N/A	2	1	334	3.19312	43.7413	#N/A	GCTTCAGTAGCTCAGTAGGAAGAGCGTCAGTCTCATAATCTGAAGGTCGAGAGTTCGAACCTCCCCTGGAGCAATA	976463	976463	tRNA	tRNA	2	1	167	1.74686	23.9296	#N/A	GTCAGTCTCATAATCTGAAGGTCGAGAGTTCGAACCTCCCCTGGAGCAATA	976467	976467	tRNA	tRNA	0.5	0.552587	#N/A	#N/A	0
YNL007C	chrXIV	1059	SIS1	Protein	26822	497.456	8.95843	27135	553.432	9.11226	525.444	9.03739	37472	816.214	9.6728	34774	679.634	9.40861	747.924	9.54675	1.42341	0.509355	17	13	334	3.19312	3.01522	0.00573842	AATTTGATTGTAAAATATAAAGTGGACTATCCAAT:AAGGTATGCCAACTCCAAAGAACCCATCTCAGAGAGGTAATTTGATTGTAAAATATAAAGTGGACT::AAACTTCTACTTATCCTGGTCAAGGTATGCCAACTCCAAAGAACCCATCTC::AATTTACACTCTGCCACT::AAACTTTAAAAGAGACGGTGATGACCTAATTTACACTCTGCCACT::AAGAACCAGGGTGATTACAATCCTCAAACGGGCCGTAGAAAGACTTTGC::AATTAAAACCGGGTTGGAAAG::AGTTAGTCTAGAAGATTTGTTTGTTGGTAAAAAGAAGTC::ATCTGGCGGCGGTGCTGGTATGGGAGGTATGCCTGGAGGAATGGGAGGAATGC::CAGTT…	618580:618597::618609::618758::618779::618864::618902::618992::619141::619203::619277::619307::619367:	619368	ORF	ORF	17	14	375	3.92259	3.70405	0.00495245	AAATATAATTATAAACTCAAATAAATTTATC:TAAAATATAAAGTGGACTATCCAATATCACTAAACGACGCTCAAAAACG::ACAAACTTCTACTTATCCTGGTCAAGGTATGCCAACTCCAAAG::ATGGCAGAACCTTACCTTTGTCGAGAGTAC::ATGACCTAATTTACACTCTGCCACTATCTTTC::AAACGGGCCGTAGAAAGACTTTGC::AAAACCGGGTTGGAAAGCTGGTACC::AAGATTTGTTTGTTGGTAAAAAGAAGTCATTTAAAATTGGAAGAAAGGGCCC::ATCTGGCGGCGGTGCTGGTATGGGAG::AATTCTTTGGCGGCAG::AATTCTTTGGCGGCAG::TGCGGGCGGATTCTCCGGAGGAC::TCCTGGTGG…	618467:618545::618636::618665::618758::618841::618879::618943::619143::619201::619216::619256::619286::619299:	618758	ORF:3UTR	ORF	1.12275	1.24084	0.871735	0.717111	15084
YKL156W	chrXI	249	RPS27a	Protein	12125	956.406	9.90148	12957	1123.92	10.1343	1040.16	10.0226	2750	254.757	7.99298	3424	284.611	8.15285	269.684	8.07513	0.259271	-1.94747	14	12	333	3.18356	12.7854	0.0122917	AAATTTACTTCAAAAG:AAATTTACTTCAAAAG::ATTAATAAAGTGATTCAATTATGGAACC::ATTGGCTTTTTAGAAACGCTGCAACAAACTGTACT::AAATGCAGCGCAACTGGACCAGTGAATAGAACAATAC::TTGCACCCAACTGCAGCTTCTGAAGC::ATTAGTCCAAGGTCC::ATTAGTCCAAGGTCC::AAGTGCCCAGGTTGTTTGAACATC::ACTACAGTTTTCTCACACGCCCAAACTGCAGTTACCTG::CACCCCAACTGGTGGTAAG::TAAGGCAAAGCTTTCTGAGGGTAC:	159237:159252::159275::159342::158669::158988::159032::159046::159086::159109::159155::159186:	159110	ORF:3UTR	ORF	12	10	404	4.22594	16.9717	0.0629316	ATTAATAAAGTGATTCAATTATGGAACC:CAGGGTAGGTTTTATC::ATTGGCTTTTTAGAAACGCTGCAACAAACTGTACT::AAACTGTACTATATATATATCATATTC::CACCCAACTGCAGCTTCTGAAG::CACCCAACTGCAGCTTCTGAAGCAAG::AAGGTCCAAGATCGTACTTCCTAGACGTTAAGTGCCCAGGTTGTTTGAACATC::TTTTCTCACACGCCCAAACTGCAGTTACCTG::AATTTTGTGCACCCCAACTGGTGGTAAGGC::CACCCCAACTGGTGGTAAGGCAAAGCTTTCTGAGGGTAC:	159286:159298::159347::159379::158988::159000::159040::159110::159148::159174:	159110	ORF:3UTR	ORF	1.21321	1.34081	5.17147	4.52187	12589
YHL033C	chrVIII	771	RPL8a	Protein	30656	780.946	9.60908	30427	852.383	9.73536	816.665	9.6736	14135	422.897	8.72416	14176	380.554	8.57196	401.725	8.65007	0.49191	-1.02353	11	10	333	3.18356	4.12913	0.00505609	CCAGCGTCCAGTTAGTCTGATATGGCGTG:ATTGCCATATCGGATTGATGCTGGG::AAGGTGATTGCTTTGTTGAAGCTTTGATACTTGGACCATGGGAAGTACCTCATT::AAGAACTCCGACTCCGCTTAAATTG::AAAAGACCTCTGCCGTTGCCGCTTTGACTGAAGTCAGAGCCGAAGACG::AAAAGACCTCTGCCGTTGCCGCTTTGACTG::TAAGAAGATGGGTGTTCCATACGCC::AAACTTGTCCAGATACGTCAAATGGCCAGAATACGTCAGAGTGC::AAACTTGTCCAGATACGTCAAATGGCC::AACCCATTGACTCACTCTACTCC:	34789:34876::35126::35254::35404::35434::35509::35851::35868::35953:	35254	ORF:3UTR	3UTR	12	11	241	2.52092	3.26968	0.00813908	AAGGTGATTGCTTTGTTGAAGCTTTGATACTTGGACCATGGGAAGTACCTCATTATAGGAAAATCAT:TTTAAGGTGATTGCTTTGTTGAAGCTTTGATACTTGGACCATGGGAAGTACCTCATTATAGGAAAATCATATCGA::AAGAACTCCGACTCCGCTTAAATTGAAAATG::CTTTGGCTAAGTTGGTTTCTACCATTGACGCTAACTTCGCTGACAAATACGATGAAGTCAAG::ACCTCTGCCGTTGCCGCTTTGACTGAAGTC::AAGTACGGTTTGAACCACGTTGTTGCCTTG::AATACACTTTGGACAG::AAACTTGTCCAGATACGTCAAATGGCCAGAATACGTCAGAGTGC::CCCATTGACTCACTCTACTCCAAAG::CT…	35100:35155::35254::35336::35427::35629::35784::35894::35930::35979::35990:	35427	ORF:3UTR	ORF	0.723724	0.799841	1.62599	1.28493	29425
YIL051C	chrIX	438	MMF1	Protein	16024	718.549	9.48894	16442	810.794	9.66319	764.672	9.5787	10294	542.13	9.08249	16503	779.84	9.60703	660.985	9.36847	0.864403	-0.210224	6	5	332	3.174	7.24657	0.0094767	CACTTGCGATACCGAGGAGTGTACATTTATAAAC:AAATGGAAGTTATCGCTGTTGAAAAGAATTGAAGG::AACGTATTCTTGGCTGACATGAAAAACTTTGCCGAATTCAACTCTGTATACGCCAAACACTTCCACACCCATAAGCCTGCAAGATCCTGTGT::AACGTATTCTTGGCTGACATGAAAAACTTTGCCGAATTCAACTCTGTATACGCCAAACACTTCCACACCCATAAGCCTGCAAGATCCTG::TACGTGTCTGGTCAAATCCCTTATACTCCAG:	257808:257865::257910::257924::258112:	257910	ORF:3UTR	ORF	8	7	287	3.00209	6.85409	0.0103695	AATTTACGGAGTTTC:CCTTTTTTCCACTTGCGATACCGAGGAGTGTACATTTATAAAC::TTGATTTAGAAATGGAAGTTATCGCTGTTGAAAAGA::ATGAAAAACTTTGCCGAATTCAACTCTGTATACGCCAAACACTTCCACACCCATAAGCCTGCAAGATCCTG::TATTCTTGGCTGACATGAAAAACTTTGCCGAATTCAACTCTGTATACGCCAAACACTTCCACACCC::GTTCTATCTCTGAGAAGGCCG::TGTACGTGTCTGGTCAAATCCCTTATACTCCAG:	257725:257779::257868::257933::257964::258073::258126:	257933	ORF:3UTR	ORF	0.864458	0.955377	1.10524	1.07836	24810
snR53	chrV	91	SNR53	snRNA	0	0	#NUM!	0	0	#NUM!	0	#NUM!	0	0	#NUM!	0	0	#NUM!	0	#NUM!	#N/A	#N/A	3	2	331	3.16444	34.774	#N/A	TTTTGATGATGATTACACTCC:TAAATTTGAATACGATGATTAAAATTG:	61712:61748:	61749	snoRNA	snoRNA	4	3	293	3.06485	33.6797	#N/A	TTTTGATGATGATTACACTCC:TTTTGATGATGATTACACTCC::AAATTTGAATACGATGATTAAAATTG:	61698:61712::61748:	61748	snoRNA	snoRNA	0.885196	0.978296	#N/A	#N/A	0
SUF1	chrXV	72	tG(UCC)O	tRNA	0	0	#NUM!	0	0	#NUM!	0	#NUM!	0	0	#NUM!	0	0	#NUM!	0	#NUM!	#N/A	#N/A	2	1	331	3.16444	43.9505	#N/A	AACCCGGGCGGTTAGTGTAGTGGTTATCATCCCACCCTTCCAAGGTGGGGACACGGGTTCGATTCTCGTACCGCTC	110968	110968	tRNA	tRNA	2	1	225	2.35356	32.6883	#N/A	AGTGGTTATCATCCCACCCTTCCAAGGTGGGGACACGGGTTCGATTCTCGTACCGCTCATA	110969	110969	tRNA	tRNA	0.679758	0.751251	#N/A	#N/A	0
YBL003C	chrII	399	HTA2	Protein	4577	225.303	7.81573	4348	235.368	7.87877	230.336	7.84759	995	57.5233	5.84607	1031	53.4813	5.74096	55.5023	5.79448	0.240963	-2.05312	11	9	329	3.14532	7.883	0.034224	AGTTTTATAAATAGCGTCGTTTTATTAAAGAC:TTTTAAAGTAGGTC::TCTGCCAAGACTGCCAAAGCTTCTCAAGAACTGTAAGAACTGAGTTGAAAAGAAACAAAGC::AAGAACTGTAAGAACTGAGTTGAAAAGAAAC::ATTCACCAAAACTTGTTGCCAAAGAAGTCTGCC::AATTATTCCAAGACATTTACAATTGGCCATCAGAAATGATGATGAATTGAAC::AATTGGTTCTGGTGCTCCAGTCTATCTAACTGCTGTCTTAGAATATTTGGCTGCTGAAATTTTAG::AATTGGTTCTGGTGCTCCAGTCTATCTAACTGCTGTCTTAGAATATTTGGCTGCTGAAATTTTAGAATTGGCTGGTAATGCT::ATTCCCAGTTGGTA…	235287:235341::235369::235395::235451::235514::235597::235638::235666:	235597	ORF:3UTR	ORF	10	8	226	2.36402	5.92485	0.10675	GGGTTTTAAAGTAGGTCATATGAGGAAGACT:CCAAACATTCACCAAAACTTGTTGCCAAAGAAGTCTGCCAAGACTGCCAAAGCTTCTCAAGAACTGTAAGAACTGAGTTGAAAAGAAAC::ATTGGGTAATGTTACC::AATATTTGGCTGCTGAAATTTTAGAATTGGCTGGTAATGCTGCTAGAGATAACAAAAAAACC::AATATTTGGCTGCTGAAATTTTAGAATTGGCTGGTAATG::TGCTCCAGTCTATCTAACTGCTGTCTTAG::AATTGGTTCTGGTGCTCCAGTCTATCTAACTGCTGTCTTAG::AATCTAGATCTGCTAAAGCTGGTTTAAC:	235315:235452::235486::235564::235598::235634::235661::235729:	235564	ORF:3UTR	ORF	0.68693	0.759178	3.1506	2.34723	2053
YOR303W	chrXV	1236	CPA1	Protein	12835	203.956	7.67212	13549	236.766	7.88732	220.361	7.78373	6595	123.081	6.94346	8411	140.846	7.13798	131.963	7.044	0.598851	-0.73973	18	12	329	3.14532	2.54475	0.0115481	ACTACTTCTCTGGTTGGTTACCC:TTACCCAGAGTCCATGACTGATCCTTCCT::CGTGGTCAGATATTAGTCTTCACG::ATTCGCATTGGACCGCTGTTGAATCTCTGGCACAATG::CTATTACTGGCGTAGACACCCGTGAACTAG::CCTTTCCACGTCTCTGCCTTACCTG::AATTCGACGGTATTTTCTTATCCAATGGACCAGGCAACCC::TATCCCTATTTTTGGGATTTGTCTAGGCC::AACTCTTGGCTCTGGCCTCCGGTGCCTCTACTC::AAATTGAAATATGGTAATAGGGCTC::ATTTTCTACCCAATTTCACCCAGAGGCAAAAGGTGGTCCCTTAGAC::AGAGTATAAATGTTACTAAGTTGGCC:	883026:883046::883066::883220::883265::883424::883603::883688::883701::883736::883953::884100:	883702	ORF	ORF	21	18	509	5.32427	4.30766	0.0326428	TTTTCACTACTTCTCTG:TTACCCAGAGTCCATGACTGATCCTTCCT::TTTTCACTACTTCTCTGGTTGGTTACCCAGAGTCCATGACTGATCCTTCCT::ACCGTGGTCAGATATTAGTCTTC::ATTCGCATTGGACCGCTGTTGAATCTCTGGCACAATGGTGTCAGAGAG::CTATTACTGGCGTAGACACCCG::TTCTTCTTTGGGCCG::TATTACGTTGGCTGATCATGACCCTGTCCCC::CCTTTCCACGTCTCTGCCTTACCTG::CTCTTATTGACTGTGGTGTTAAAG::AATTCGACGGTATTTTCTTATCCAATGGACCAGGCAACCCAGAACT::TATCCCTATTTTTGGGATTTG::ATCAACTCTTGGCTCTGGCCTCCG…	883008:883021::883042::883063::883203::883284::883315::883349::883424::883478::883600::883687::883698::883775::883826::883949::884040::884106:	883706	ORF	ORF	1.54711	1.70983	2.85518	3.01627	14585
EMT1	chrIV	73	tM(CAU)D	tRNA	0	0	#NUM!	0	0	#NUM!	0	#NUM!	0	0	#NUM!	0	0	#NUM!	0	#NUM!	#N/A	#N/A	2	1	329	3.14532	43.0865	#N/A	AGTCTCATAATCTGAAGGTCGAGAGTTCGAACCTCCCCTGGAGC	1175866	1175870	tRNA	tRNA	2	2	160	1.67364	22.9266	#N/A	ATAATCTGAAGGTCGAGAGTTCGAACCTCCCCTGGAGC:AGTCTCATAATCTGAAGGTCGAGAGTTCGAACCTCCCCTGGAGC:	1175875:1175890:	1175890	tRNA	tRNA	0.486322	0.537471	#N/A	#N/A	0
YBR286W	chrII	1614	APE3	Protein	13467	163.88	7.3565	14720	196.986	7.62195	180.433	7.49532	27867	398.272	8.63761	31205	400.163	8.64444	399.218	8.64103	2.21255	1.14571	16	15	329	3.14532	1.94877	0.0108005	AAAAACCCTCTTTTTTTTAACTG:AATTTAGGCTCTGCCTATG::TTGACGATTTGAATGCTACTGCTTGGGACCTCTACCG::TTTTCGATGACATGCAGGACTACTATGATGTTT::AAGAGTTCGAAGCTTTATCCGGTAAG::AAGCTTTATCCGGTAAG::AACCTCTCTGACGCCGAAACCGGTAAAAGCTTTGCTAACACT::AAGGATTACGCCTCTGTAGTCCCACC::TGATCCTGATAATATTGTTGCCCTTGGTGCTC::GTTCCGGTACTATTTCCCT::AAGGCTCATCACTTGAACTACACTTTGGTCCC::AAGTTGATTGCTCACTCTGTGGCCACCT::AAGTTGATTGCTCACTCTGTGGCCACCT::AGGTGGACATAT…	776380:774758::774948::775070::775116::775127::775183::775282::775620::775696::775986::776177::776188::776265::776283:	775183	ORF:3UTR	ORF	19	17	283	2.96025	1.83411	0.00459426	AATTTAGGCTCTGCCTAT:ACTGCTTGGGACCTCT::AGTTCGAAGCTTTATCCGGTAAG::ATCTCTTTCAACCTCTCTGACGCCGAAACCGGTAAAAGCTTTGCTAAC::AACCTCTCTGACGCCGAAACCG::CACTTTCTCCACCTG::AAATTCCTAACTTGGGATGTGAAGAGAAGGATTACGCCTCTGTAGTCCCACC::AATATTGTTGCCCTTGGTGCTC::AACGACGATGGTTCCGGTACTATTTCCCTATTGAACGTCGCTAAGC::ATGGTGGGCTGCTGAAGAAGAAGGTTTGCTAGGCTCTAACTTCTACGCTTATAACTTGACC::ACTATGACATGATGGCTTCTCC::ATGATGGCTTCTCCAAACT::AAATTTATGATG…	774751:774968::775128::775138::775160::775199::775264::775626::775717::775767::775854::775873::775927::776004::776105::776262::776312:	776004	ORF	ORF	0.860182	0.950651	0.429663	0.423559	11702
YDR381W	chrIV	681	YRA1	Protein	8034	231.71	7.85618	7885	250.083	7.96626	240.897	7.91227	5694	192.87	7.59148	7768	236.091	7.8832	214.48	7.7447	0.890341	-0.167571	6	6	327	3.1262	4.59059	0.0190563	TACTCATCGGTGACGGCTTTTCTCACTTTTAAAG:ACTCATCGGTGACGGCTTTTCTCACTTTTAAAG::AATAGAGCCCGTGTCGGTGGTACTCG::AATAGAGCCCGTGTCGGTGGTACTCGTGGTAACGGTCCAAGAAG::TTGCCAAGCTCTTGGACACCACTAG::AGAAAAGCCTGCTAAGAAAAGTCTTGAAGATCTGGACAAGGAAATGGCGGACTATTTC:	1238173:1238206::1236633::1236649::1236784::1237935:	1238173	ORF:3UTR	3UTR	13	12	305	3.19038	4.68484	0.0218428	ACTCATCGGTGACGGCTTTTCTCACTTTTAAAG:ACGGCTTTTCTCACTTTTAAAG::AAATCATTGGCTCTAAC::CCCGTGTCGGTGGTACTCG::TAATAGAGCCCGTGTCGGTGGTACTCGTGGTAACG::AAGCTCTTGGACACCACTAGAGAGGTCAAG::TTTGTTCTTATTGGCTGGGTTAACTCAAATCAATCTG::ATTTGATTTGAGACACCTAATGAAACC::AACGGCTCTCCAATCGATGGAGGCAGATCAAG::ATTTAACGGCTCTCC::AAAAGTTTAGCCGAC::AAAAGCCTGCTAAGAAAAGTCTTGAAGATCTGGACAAGGAAATGGCGGACT:	1238174:1238202::1236589::1236636::1236651::1236781::1237122::1237415::1237741::1237751::1237816::1237971:	1238174	ORF:3UTR	3UTR	0.932722	1.03082	1.15778	1.16113	8721
YPR181C	chrXVI	2307	SEC23	Protein	18168	154.675	7.27309	21104	197.582	7.62631	176.128	7.46048	22810	228.071	7.83334	31252	280.38	8.13124	254.226	7.98997	1.44341	0.529482	12	10	326	3.11663	1.35095	0.00767024	AATTTTCCTTTGGACCTGAACGAAAAGAGTAGAGGATTTTATA:AAGAATTTTCCTTTGGACCTGAACGAAAAGAG::AATATAAGGCCTGTTC::ATTAGACTCTATCTCCGTCAAACCC::CTTTTGCCCTTCGGTACTCCTGCCATTGCAGCTTCTTTC::ACTGCGGCTAATTCTAACCC::AAGGTTTGATTGGGCATGCTTCTGCTGTAAAG::TCCAGACCAATGGTCTG::CGCTGATTGGGTTGATCACTTACGGAAACGTTGTTC::ATTTGACTTCGGAAACCG:	897237:897247::897305::897740::898099::898256::898409::898923::899204::899265:	897247	ORF:3UTR	3UTR	15	12	466	4.87448	2.11291	0.00831115	CGTGCAAGAATTTTCCTTTGGACCTGAACGAAAAGAGT:GTCTGTCGCCTGCCTCCCCTTCCTCTTTTCTAGCC::TTCAGCAAGACACACAATTAACTG::TCTCTGGTCAGGCATAG::AATTCTCCGGATGAAACT::AGATGTTATTAGATGGTTAGAC::ACTGCGGCTAATTCTAACCC::TTTGATTGGGCATGCTTCTGCTG::ATTCTTTTCGCCTCCGGTCC::TCTCCAGACCAATGGTCTG::TTCGGAAACCGAGAACCTCGATTCGCT::TTGTCCCATCTGTAACTCCAGGAACCATTTACCTCC:	897272:899692::899726::897361::897867::898030::898264::898398::898809::898923::899275::899412:	897272	ORF:5UTR:3UTR	3UTR	1.42945	1.57979	1.09448	1.20286	26944
YOR341W	chrXV	4995	RPA190	Protein	46017	180.943	7.49939	45718	197.689	7.62709	189.316	7.56465	15718	72.5864	6.18163	14639	60.6586	5.92264	66.6225	6.05794	0.351911	-1.50672	11	11	323	3.08795	0.618209	0.00326549	CTAATAATTCTGGTCTTAGGTATCC:AAGCTATTGAAGATAATGAGGATGAAATGGATGGTGAAGGAAGC::TAAGTGTGATAACTGTGGTATGTTTTCGCCAAAATTTAGAAAGGATGGTTTTACAAAAATCTTCGAAACTGCGT::AGGTATTCCTCGTTTAAGAGAAATTGTTATGACTGCCTCTGCTGCCATTAAAACTCCGCAAATGACTTTGCCT::AAATAGTTCTTCGAACTCTAAAAGGTTGGAAGAGGATAATGATGAAGAAC::ATTCCTCATATTGACCGTTGTGTTCATCCAGAACCTG::TCTCTCGTTATGCTATTTCTGTTTCTTTCCGTCATTTAGACCTTATTGCTGACATG::TTTCTTTCCGTCATTTAGACCTTATTG…	960886:961456::961679::964659::965065::965516::965695::965738::965848::965946::965966:	965695	ORF:5UTR	ORF	3	3	42	0.439331	0.0879541	0.00132019	TATTTGTCTGGTTTCCTATTTCTTCTTG:ATTTCTGTTTCTTTCCGTC::TTCCAAATGCGGCTTAGAAGCAG:	966129:965714::965972:	965972	ORF:3UTR	ORF	0.130031	0.143707	0.408361	0.439085	49697
YDR497C	chrIV	1755	ITR1	Protein	14446	161.67	7.33691	13758	169.32	7.40361	165.495	7.37065	5689	74.7743	6.22447	7160	84.4408	6.39987	79.6075	6.31483	0.481026	-1.05581	17	15	321	3.06883	1.74862	0.010566	AAACTGGGCTGGTTCACTGGTT:CTCTTGGTATCGGTACTG::ATTGGATTACCAGGCATGACCATGGCTTTAGTCGTGTGCTCT::ATTGGATTACCAGGCATGACC::AAATAGGCCGTAGAACC::ATTTTCACTTTAGTTGCCTTTTT::ATCGTGTCCGGTACC::AATTCGTTGATGTATTTCTCTGGTACCATCTTCGAAACTGTCGGTTTC::ACTTCGGAGGAAATC::AATGGTTGGAGAATTCTTGTTGGATTGTCACTAATTCCCACTG::CCGGTACTGCAGCTGACATATTTG::AAATTGTCACTGCGGCTACCTCTCTGGGAGCTTTGATTACC::AAGGTACTTACTTATGGGGAGAAGGAAATTGTCACTGCGGCTACCTC…	1444004:1444075::1444214::1444246::1444281::1444293::1444336::1444384::1444587::1444720::1445011::1445042::1445093::1445130::1445195:	1445093	ORF	ORF	19	18	296	3.09623	1.76424	0.0221617	AAACTGGGCTGGTTCACTG:CTCTTGGTATCGGTACTGTTCCATGGCAAC::TCTTGGTATCGGTACTG::TATTAAGTTTGATGGCGCTG::ATTGGATTACCAGGCATGACCATG::ATTGGATTACCAGGCATG::AATCATCGTGTCCGGTACCAATTTTATTTTC::AATTCGTTGATGTATTTCTCTGGTACCATCTTCGAAACTGTCGGTTTC::ACTTCGGAGGAAATCATTGAACGTAAGGTGGAAGAACTTG::ACTTCGGAGGAAATC::AATTCCCACTGCTGTGCAATTCAC::AATGGTTGGAGAATTCTTGTTGGATTGTC::ATTTTCGCCGGTACTGCAGCTGACATATTTG::CCGGTACTGCAGCTGACATATTTG::AA…	1444004:1444063::1444079::1444193::1444232::1444252::1444340::1444361::1444562::1444591::1444708::1444721::1445008::1445023::1445042::1445082::1445244::1445413:	1444562	ORF	ORF	0.922118	1.0191	2.1186	1.18113	2198
YOR247W	chrXV	633	SRL1	Protein	3116	96.6838	6.5952	6800	232.025	7.85814	164.355	7.36067	2642	96.277	6.58912	3108	101.623	6.66709	98.9502	6.62863	0.602053	-0.732037	5	5	321	3.06883	4.84808	0.0294977	ACTTTCACTCTCACCTTAGTCGTTCTTTATCAACC:ATTACCAATGCGGCCTCCTCCTCCTTGTCCACCTCTTCGGCCTCTGGATCTGTAACCCCAGAATCCACCC::AATGCGGCCTCCTCCTCCTTGTCCACCTCTTCGGCCTCTGGATCTGTAACCCCAGAATCCACCCATGAAATTAC::CTCCACCTCGACTATCACGTCCACTTTGCTGCTAACCCTTCATGACTCCACTACTTTGTCTCC::CTCCATCATCTACTG:	797629:797905::797948::797982::798045:	797948	ORF:5UTR	ORF	8	7	296	3.09623	4.89137	0.0494326	ACATCACTTTCACTCTCACCTTAGTCGTTCTTTATCAACC:ACTTTCACTCTCACCTTAGTCGTTCTTTATCAACC::CTCAACGGTCTACTCCACGAGCTGGTTCACC::ATGCGGCCTCCTCCTCCTTGTCCACCTCTTCGGCCTCTGGATCTGTAACCCCAGAATCCACCC::AATGCGGCCTCCTCCTCCTTGTCCACCTCTTCGGCCTCTGGATCTGTAACCCCAGAATCCACCCATGAAATTACCTCCACCTCGACT::ACTATCACGTCCACTTTGCTGCTAACC::ACTCCACTACTTTGTCTCCATCATCTACTGCAGCAAGTGTCAGTGACG:	797631:797644::797876::797899::797948::797995::798051:	797948	ORF:5UTR	ORF	0.922118	1.0191	1.69271	1.41309	3425
YBR221C	chrII	1101	PDB1	Protein	14498	258.631	8.01475	15184	297.872	8.21855	278.251	8.12024	12987	272.091	8.08795	14162	266.228	8.05652	269.16	8.07232	0.967326	-0.0479258	9	7	321	3.06883	2.78731	0.0100173	AAGACATGTATGGCGTACTG:ATTTGGTGTTGGTGCTGAAATTGTCGCCCAAGTTATGGAGTCTGAAGCCTTT::ATTTGGTGTTGGTGCTGAAATTGTCGCCC::AAACCACTTGATTACTGTTGAATCCACTTTCCC::ATTCCAGGGTTAAAGGTCCTTGTCCCTTATTCTG::TCCTAATGGTGCTGCAGTGGGTGTTGGTGCTCAACATTCACAGGACTTTTCTCCTTGGTACGGTTCC::TTTCCAGACTGCCAAC:	665004:665291::665336::665367::665706::665767::666245:	665768	ORF:3UTR	ORF	9	8	469	4.90586	4.45582	0.0165546	ATTTCGCTTTCCCTGATACTCCAACCATCGTTAAAGCTG:ATCATTTGGTGTTGGTGCTGAAATTGTCGCCCAAG::ACTTGATTACTGTTGAATCCACTTTCCCATCATTTGGTGTTGGTGCTGAAATTGTCGCCCAAG::ATTCCAGGGTTAAAGGTCCTTGTCCCTTATTCTG::AGTGGGTGTTGGTGCTCAACATTCACAGGACTTTTCTCCTTGGTACGGTTCCATTCCAGGGTTAAAGGTCCTTG::AGTGGGTGTTGGTGCTCAACATTCACAGGACTTTTCTCCTTGGTACGGTTCC::ATGTCTGGTGGTACTCAAAAATG::TTTGGCCGTTGGTGCCG:	665200:665345::665356::665708::665732::665767::665836::665938:	665732	ORF	ORF	1.46106	1.61473	1.66927	1.57514	16052
YDL084W	chrIV	1341	SUB2	Protein	22856	334.758	8.38698	20678	333.05	8.3796	333.904	8.38329	11995	206.331	7.68882	11917	183.931	7.52302	195.131	7.6083	0.584392	-0.774992	13	12	319	3.04971	2.27421	0.00681096	TAACACGGAACTGTTTGCCTGTTGGAATTTTACGTTACT:ATTCCTCAGTCAATTCATG::AAAGTCTGGTTTAGGTAAGAC::AGAATCCATTGGAAATTTTCGTCGATGATGAAGCTAAGCTAACCTTGC::ACGGGTTGCAACAATATT::AACGTGAAAAGAACCGTAAATTGGCTC::CCTCTAACTTTCCGGCTATCACCG::AGATGTTTTTGGTAGAGGTATCGATATTGAACGTATTAATTTAG::AATTACGATTTGACTAATGAAGCTGACC::AATATTTACATCGTGTCGGTAGAGCTGGTAGATTTGGTACT::ATTCGTTTCTTCAAAGGAAGATGAGGAAGTCTTGGCTAAGATCC::AAAATCGCTGAATTCCCAGAAGAAG…	305141:305526::305574::306033::306087::306107::306242::306349::306401::306418::306479::306521:	306525	ORF:5UTR	ORF	21	17	456	4.76987	3.55695	0.0182285	ACGAAGGTGAAGAAGATTTATTGGAGTACTCCGAT:CTGGAGAAACTGGCGCCGCCACTTCTGCAACTG::ATAATAATAACAACACTGCAGCTGGCGAC::ATTCCTCAGTCAATTCATG::TCTGGTTTAGGTAAGAC::AGTCTTTTACGGTGGTACTCCAATTTC::ATTGGAAATTTTCGTCGATGATGAAGCTAAGCTAACCTTG::ACGGGTTGCAACAATATTAT::CCTCTAACTTTCCGGCTATCACCG::CCTCTAACTTTCCGGCTATC::TATTGCTCGTTACAAG::TATTTGCGTGTCC::AATTACGATTTGACTAATGAAGCTGACC::TAGAGCTGGTAGATTTGGTACTAAGGGTTTGGCTATTTCATTCGTTTCTTCAA…	305246:305333::305370::305527::305574::305731::306043::306084::306219::306234::306272::306322::306374::306443::306480::306521::306563:	305246	ORF	ORF	1.42947	1.57981	2.70334	2.35752	17255
YDR471W	chrIV	411	RPL27b	Protein	15631	746.973	9.54491	14254	749.075	9.54897	748.024	9.54694	3999	224.441	7.81019	4121	207.528	7.69716	215.985	7.75479	0.288741	-1.79215	9	8	318	3.04015	7.39697	0.00988868	AAGTTGAGATTCTAAGAAGCTTTTTTCCGAAACCTAACTTTTTTCTG:TTCGTGGTCGTTACGCTGGTAAGAAGGTTGTGATCGTTAAG::ATTCGGTCACGCTTTGGTTGCCGGTATTGAAAGGTACCC::CACGGTGCCAAGAAGGTCGCTAAGAGAACT::ATTCATCAAAGTCGTCAACT::ACCTTGGATGTTGAAGCTTTCAAGAGCGTTGTATCTACAGAGACTTTTGAAC::AAGAAGGTTGTAAAGAAGGCATTTGAAGAAAGACATCAAGCTGGT::TTCTTCTCCAAGTTGAGATTCTAAGAAGCTTTTTTCCGAAACCTAACTTTTTTCTG:	1402579:1402205::1402287::1402351::1402382::1402446::1402484::1402541:	1402579	ORF:3UTR	3UTR	6	5	188	1.96653	4.78474	0.0221531	AAACCTAACTTTTTTCTG:TTCTAAATCTCATCCATTCGGTCACGCTTTGGTTGCCGGTATTGAAAG::AAGGTCGCTAAGAGAACTAAAATC::ACCTTGGATGTTGAAG::AGCGTTGTATCTACAGAGACTTTTGAACAACCATCCCAACGTGAAGAAGCC:	1402579:1402252::1402356::1402416::1402466:	1402579	ORF:3UTR	3UTR	0.591195	0.653374	2.26284	1.76447	12521
YDL100C	chrIV	1065	GET3	Protein	24478	451.426	8.81834	22462	455.543	8.83144	453.484	8.82491	27575	597.254	9.2222	27580	535.996	9.06608	566.625	9.14625	1.24949	0.321342	8	6	316	3.02103	2.83665	0.00625524	AAGCCCCTGAATACCATAAATAG:TGCTGGAGAAATCAGAGGCTTAAATAACTTAAC::AAAAGAAGTACTTGGACC::CTAATGTCGAGACCATCAG::AAACCTTCGATACTGTTATTTTTGACACTGCTCC::ATGGATTTAACCGTGGAACCT:	282096:282226::282293::282497::282694::283169:	282235	ORF:3UTR	ORF	12	11	502	5.25105	4.93056	0.00870163	ATTACTGATGGCAAAG:ATTTCCATGTCGTTAAAATGCCATTATGTGCTGGAGAAATCAGAGGCTTAAATAACTTAAC::ATTATGTGCTGGAGAAATCAGAGGCTTAAATAACTT::ATTTCCATGTCGTTAAAATG::CTGAAAACGATCAAGAGCACAACTGTAAGAGATGTCAGGCAAGATGGAAGATGCAAAAGAAGTACTTGGACCAAATCGACGAATT::ATTTCCTACGATATGGACGTTAATTCCATC::TAATGTCGAGACCATC::AAAATTGAACGAGTTAAAGGCTAATGTCGAGACCATC::AAACCTTCGATACTGTTATTTTTGACACTGCTCCAACTGGCC::TTCCATCCCTGGTATCGACG::TCTATCATGTATGGAAA…	282141:282202::282215::282254::282347::282370::282512::282524::282663::282778::282910:	282202	ORF	ORF	1.58861	1.75569	1.40512	1.17764	16717
tV(UAC)B	chrII	74	tV(UAC)B	tRNA	0	0	#NUM!	0	0	#NUM!	0	#NUM!	0	0	#NUM!	0	0	#NUM!	0	#NUM!	#N/A	#N/A	2	1	315	3.01147	40.6956	#N/A	CGCCTTTACACGGCGAAGATCCCGAGTTCGAACCTCGGTTGGATCAAACTCTT	326821	326822	tRNA	tRNA	2	1	173	1.80962	24.4544	#N/A	AATGGTCCAGTGGTTCAAGACGTCGCCTTTACACGGCGAAGATCCCGAGTTCGAACCTCGGTTGGATC	326822	326828	tRNA	tRNA	0.549206	0.606969	#N/A	#N/A	0
YKL029C	chrXI	2010	MAE1	Protein	24630	240.673	7.91093	29252	314.333	8.29615	277.503	8.11636	4377	50.2312	5.65051	6377	65.6654	6.03706	57.9483	5.8567	0.20882	-2.25966	9	8	313	2.99235	1.48873	0.00536474	TACCCGGCCTGGACACCATC:AATTGTCGCCACTAAG::ACCGGATCTCCTTTCCCACCTG::TTTGGTTGGCTGCTCC::AATGGGCTGGTATCAACACCCGCTCTTTAC::AACCTGATTCCATCGAATGTAGATTG::ACCGAACCTGATTCCATCGAATGTAGATTG::AAAACACCCGTCGGTTCTCGCGCCAGAAAGATCTTCGAAGCTCCTCACCCACATGCCACTCGTTTGACTGTAGAAGGTGCC:	382958:382993::383144::383317::383360::384078::384089::384504:	382966	ORF	ORF	6	6	247	2.58368	1.28541	0.0221821	CTACCCGGCCTGGACACCATCACCAAC:TACCCGGCCTGGACACCATCACC::AATTGTCGCCACTAAG::ATCTCCTTTCCCACCTGTTGATGGTTACC::ACCGGATCTCCTTTCCCACCTG::TTTGGTTGGCTGCTCCACAC:	382954:382966::382993::383126::383159::383328:	382954	ORF	ORF	0.789137	0.872134	4.17648	3.27368	28145
[truncated: 8,483 more rows]
[truncated: 43 more columns]

## Sheet: Supplementary Table 4
Supplementary Table 4. Read numbers from mRNA-seq of WT strain both without and with H2O2 treatment
		WT UT		WT + H2O2		sro9Δ UT		sro9Δ + H2O2		slf1Δ UT		slf1Δ + H2O2
	Repeat	A	B	A	B	A	B	A	B	A	B	A	B
	Raw reads (M)	35.7	35	27.1	33.3	32.9	25.3	32.9	29.5	27.6	27.3	28.8	29.3
[truncated: 2 more rows]

## Sheet: Supplementary Table 5
Colouring		WT ± peroxide								sro9∆ ± peroxide								slf1∆ ± peroxide
[truncated: 6,827 more rows]

[truncated: 1 more sheets: Supplementary Table 6]
