# Supplementary material for: Interaction of the La-related protein Slf1 with colliding ribosomes maintains translation of oxidative-stress responsive mRNAs
Source: Nucleic Acids Res. 2023 Apr 18;51(11):5755–73. doi: 10.1093/nar/gkad272 (PMC10287931; doi:10.1093/nar/gkad272)
Supplement: gkad272_Supplemental_Files [file gkad272_supplemental_files.zip › Supplementary Tables 7-10_revised.xlsx]

## Sheet: Supplementary Table 7 Yeast str
Supplementary Table 7. Yeast strains used in this study
Strain number	Genotype	Source, use	Construction notes
BY4741 (GP4157)	MATa his3-∆1 leu2∆0 met15∆0 ura3∆0	Euroscarf, WT control
GP5991	BY4741 PUF3::TAP::HIS3	Open Biosytems
GP6001	BY4741 HIS3	Costello et al 2015 (Reference 51), His+ WT control for TAP strains
GP6330	BY4741 sro9∆::KanMX4	Euroscarf
GP6482	BY4741 SRO9::TAP::HIS3	Open Biosytems
GP6797	BY4741 SLF1-TAP::HIS3	Open Biosytems
GP7302	BY4741 slf1∆::KanMX4	Euroscarf
GP7351	BY4741 YCplac111 [LEU2 CEN4]	This study	Plasmid transformation of BY4741
GP7352	BY4741 YEplac181 [LEU2 2µm]	This study	Plasmid transformation of BY4741
GP7353	BY4741 sro9∆::KanMX4 YCplac111 [LEU2 CEN4]	This study	Plasmid transformation of GP6330
GP7354	BY4741 sro9∆::KanMX4 YEplac181 [LEU2 2µm]	This study	Plasmid transformation of GP6330
GP7355	BY4741 sro9∆::KanMX4 pAV2544[LEU2 CEN4 SRO9-TAP]	This study	Plasmid transformation of GP6330
GP7357	BY4741 sro9∆::KanMX4 pAV2545[LEU2 2µm SRO9-TAP]	This study	Plasmid transformation of GP6330
GP7364	BY4741 pRS416 [URA3 CEN6]	This study	Plasmid transformation of BY4741
GP7365	BY4741 pRS426 [URA3 2µm]	This study	Plasmid transformation of BY4741
GP7366	BY4741 sro9∆::KanMX4 pRS416 [URA3 CEN6]	This study	Plasmid transformation of GP6330
GP7367	BY4741 sro9∆::KanMX4 pRS426 [URA3 2µm]	This study	Plasmid transformation of GP6330
GP7368	BY4741 sro9∆::KanMX4 pAV2403 [SLF1-TAP URA3 CEN6]	This study	Plasmid transformation of GP6330
GP7369	BY4741 sro9∆::KanMX4 pAV2401[SLF1-TAP URA3 2µm]	This study	Plasmid transformation of GP6330
GP7370	BY4741 slf1∆::KanMX4 YCplac111 [LEU2 CEN4]	This study	Plasmid transformation of GP7302
GP7371	BY4741 slf1∆::KanMX4 YEplac181 [LEU2 2µm]	This study	Plasmid transformation of GP7302
GP7372	BY4741 slf1∆::KanMX4 pAV2544[LEU2 CEN4 SRO9-TAP]	This study	Plasmid transformation of GP7302
GP7373	BY4741 slf1∆::KanMX4 pAV2545[LEU2 2um SRO9-TAP]	This study	Plasmid transformation of GP7302
GP7429	BY4741 pAV2561[YRE-LaZ URA3 CEN]	This study	Plasmid transformation
GP7431	BY4741 SRO9∆::KanMX4 pAV2561[YRE-LaZ URA3 CEN]	This study	Plasmid transformation
GP7433	BY4741 slf1∆::KanMX4 pAV2561[YRE-LaZ URA3 CEN]	This study	Plasmid transformation
GP5997	BY4741 CDC33::TAP HIS3	Open Biosytems
GP8120	BY4741 CDC33::TAP HIS3 slf1∆	This study	Crispr in GP5997
GP8214	BY4741 hel2∆::kanMX4	Euroscarf
GP8215	BY4741 mbf1∆::kanMX4	Euroscarf
GP4142	BY4741 gcn2∆::kanMX4	Euroscarf
GP8230	BY4741 slf1∆	This study	Crispr in BY4741

## Sheet: Supplementary Table 8 plasmids
Supplementary Table 8. Plasmids used in this study
PAV number	Relevant genes	Reference	Construction
pAV1299	URA3 CEN6	pRS416
pAV1303	URA3 2µm	pRS426
pAV1360	LEU2 CEN4	YCplac111
pAV1365	LEU2 2µm	YEplac181
pAV2401	SLF1-TAP URA3 2µm	Kershaw et al (2015)-reference 24
pAV2403	SLF1-TAP URA3 CEN6	Kershaw et al (2015)-reference 24
pAV2544	SRO9-TAP LEU2 CEN4	This study	Custom synthesised SRO9-TAP + 300nt 5'UTR and 500nt 3'UTR in YCplac111
pAV2545	LEU2 2um SRO9-TAP	This study	Custom synthesised SRO9-TAP + 300nt 5'UTR and 500nt 3'UTR in YEplac181
pAV2561	YRE-LacZ URA3 CEN	pCEP12 from S. Moye-Rowley (doi.org/10.1074/jbc.M111.251298)
pAV2676	Cas9 gRNA LEU2 CEN ARS	bRA90 - Addgene plasmid # 100951 ; http://n2t.net/addgene:100951 ; RRID:Addgene_100951) Anand et al (2017)-reference 27
pAV2713	Cas9 SLF1 gRNA LEU2 CEN ARS	This study	BplI insertion of oligos Slf1_CRISPR_F and Slf1_CRISPR_R in pAV2676
pAV2606	Rluc-CAAC-Fluc	Keeling et al (2004) -reference 43	PPGK1-Rluc-CAAC-Fluc-CYC2Ter
pAV2607	Rluc-UAAC-Fluc	Keeling et al (2004) -reference 43	PPGK1-Rluc-UAAC-Fluc-CYC2Ter
pAV2608	Rluc-UAGC-Fluc	Keeling et al (2004) -reference 43	PPGK1-Rluc-UAGC-Fluc-CYC2Ter
pAV2609	Rluc-UGAC-Fluc	Keeling et al (2004) -reference 43	PPGK1-Rluc-UGAC-Fluc-CYC2Ter
pJD375	0-frame	Harger and Dinman (2003)-reference 44
pJD376	pDL-LA	Harger and Dinman (2003)-reference 44
pJD377	pDL-TY	Harger and Dinman (2003)-reference 44

## Sheet: Supplementary Table 9 Oligos
Supplementary Table 9. Oligonucleotides used in this study
Use	Name	qPCR eficiency	Seq	Description
Oligos for CRISPR	AmpR		AGCTGAATGAAGCCATACCAAACGA	For confirmation of guide cloning
	Slf1_CRISPR_F		CGGCGTAATTGGAGTCCATTGTTTT	slf1 crispr guide generation
	Slf1_CRISPR_R		AATGGACTCCAATTACGCCGGATCA	slf1 crispr guide generation
	Slf1 repair		AACCAAGATAAAGAAAATCAATCATAAAGTGAATTCAAAATTTTAGACAATATTTTTTTTTTTTTTTTTATTATGTATAT	For repairing slf1 crispr cut knocking out slf1
	slf1down		CAGCTTTGTGTGCTCTGGTG	For PCR and sequencing of Slf1 deletions
	Slf1up		GAAAATTGGCACATCCTTGG	For PCR and sequencing of Slf1 deletions
	TSA2 Forward		TTGTTGCGTTTTCCGATGCC
	TSA2 Reverse		CAGAGTCGGTGGAGGCAAAT
Oligos for qPCR	ACT1 Forward		GAAATGCAAACCGCTGCTCA
	ACT1 Reverse		TACCGGCAGATTCCAAACCC
	PRX1 Forward		GGGTCACTGAAGACCGTGAG
	PRX1 Reverse		CGCCCTCCTTGTCAGTCAAT
	GRX2 Forward		GCAGCAAAGACATACTGCCC
	GRX2 Reverse		AGGGCCTTGGATTTGGGAAC
	RPL39 Forward		ATGGCTGCTCAAAAGTCTTTCA
	RPL39 Reverse		TGTGGCAATGGTCTGTTTTGC
	MRP2 Forward		CCAAGCTACCACCAGGGTTT
	MRP2 Reverse		CTGAGCCTCCAACCTCAGTT
	COX17 Forward		AAAGGAGGAGCGGGATACAT
	COX17 Reverse		GCCATAACCCTTCATGCACT
	PRO1 Forward		TTGCCAGCAGGTGTTATTGA
	PRO1 Reverse		AGCCCAATTCCTCTTCGATT
	LUC Forward		CCAGGGATTTCAGTCGATGT
	LUC Reverse		AATCTCACGCAGGCAGTTCT

## Sheet: Supplement Table 10 Resources
Supplementary Table 10. Key Resources Used
Resource category	Name	Source	Identifier	RRID
Antibodies	IRDye 800CW Goat Anti-Rabbit IgG (H + L)	Li-Cor Biosciences	926-32211	AB_621843
	IRDye 680RD Goat anti-Mouse IgG (H + L)	Li-Cor Biosciences	926-68070	AB_10956588
	Pgk1 monoclonal 22C5D8 mouse IgG1	Thermofisher	#459250	AB_2532235
	Zwf1 rabbit polyclonal	Chris Grant, University of Manchester
	Tsa1 rabbit polyclonal	Chris Grant, University of Manchester
	Trx2 rabbit polyclonal	Chris Grant, University of Manchester
	Pab1 mouse monoclonal	EnCor Biotechnology	MCA-1G1	AB_2572370
	Protein A rabbit polyclonal	Sigma	P1291	AB_1079562
	Phospho-EIF2S1 (Ser52) Polyclonal Antibody	Thermo Fisher Scientific	44-728G
	TAP Tag Polyclonal Antibody	Thermo Fisher Scientific	CAB1001
	eIF4GI	Mark Ashe, University of Manchester
Strains	See supplementary Table 7
Oligos	See supplementary Table 8
Plasmids	See supplementary Table 9
Chemicals	Hydrogen peroxide	Sigma-Aldrich	H1009
	Yeast media	Formedium
	4TU	Sigma-Aldrich	440736
	Falcon® 60 mm TC-treated Cell Culture Dish	Corning	BD 353002
	cOmplete™, EDTA-free Protease Inhibitor Cocktail	Merck	11873580001
	DNase	New England Biolabs	M0303S
	RNaseT1	Thermo Fisher Scientific	EN0541
	Dynabeads Pan Mouse IgG	Thermo Fisher Scientific	11041
	Cutsmart buffer	New England Biolabs	B7204S
	PNK buffer	New England Biolabs	B0201S
	[γ-32P]ATP	Perkin Elmer	BLU502Z500UC
	T4 polynucleotide kinase	New England Biolabs	M0201S
	SUPERase	Thermo Fisher Scientific	AM2696
	ATP	New England Biolabs	P0756S
	NuPAGE™ LDS Sample Buffer (4X)	Thermo Fisher Scientific	NP0007
	NuPAGE™ Sample Reducing Agent (10X)	Thermo Fisher Scientific	NP0004
	NuPAGE™ 4 to 12%, Bis-Tris, 1.0 mm, Mini Protein Gel	Thermo Fisher Scientific	NP0322BOX
	NuPAGE™ MOPS SDS Running Buffer (20X)	Thermo Fisher Scientific	NP000102
	NuPAGE™ Antioxidant	Thermo Fisher Scientific	NP0005
	Proteinase K	New England Biolabs	EO0491
	Urea	Thermo Fisher Scientific	29700
	Carestream® BioMax® XAR Film	Merck	F5513
	Phenol:chloroform:isoamyl alcohol (25:24:1)	Thermo Fisher Scientific	AM9730
	TruSeq Small RNA Library Prep Kit (set A)	Illumina	RS-200-0012
	DNA 1000 kit	Agilent	5067-1504
	TRIzol™ Reagent	Thermo Fisher Scientific	15596018
	TRIzol™ LS Reagent	Thermo Fisher Scientific	10296028
	Ribo-Zero Gold rRNA Removal Kit	Illumina	MRZY1324
	G418	Merck	A1720
	TCA	Merck	91228
	Novex™ 10 to 20%, Tricine, 1.0 mm, Mini Protein Gel	Thermo Fisher Scientific	EC66255BOX
	Novex™ Tricine SDS Running Buffer	Thermo Fisher Scientific	LC1675
	Ligase buffer	New England Biolabs	B0202S
	RNase I, cloned, 100 U/uL-10,000 units	thermo Fisher Scientific	AM2294
	Diethyl pyrocarbonate, >=97% (NMR)	Sigma-Aldrich	D5758-100ML
	Cycloheximide	Applichem Lifescience	A0879.0005
	Cycloheximide	Sigma-Aldrich	C1988-5G
	SUPERase.In RNase Inhibitor (20U/uL)	Invitrogen	10085994
	Luciferase Control RNA	Promega Corporation	L4561
	Pierce Protease and Phosphatase Inhibitor Mini Tab	Thermo Fisher Scientific	A32959
	Revert™ 700 Total Protein Stain Kits for Western Blot Normalization	Li-Cor Biosciences	926-11010
	Glycoblue	Invitrogen	AM9515
Equipment	UV Crosslinker	Cleaver Scientific	CL-508
	liquid nitrogen freezer Mill	Spex	6870
	Bioanalyzer	Agilent
	Illumina HiSeq 4000	Illumina
	TapeStation	Agilent
	TruSeq stranded mRNA kit	Illumina
	Gradient Fractionator	Isco Brandel
	Polysome tubes (polyallomer 12 ml)	Seton Scientific	5030
	GloMax® 20/20 Luminometer	Promega
	LI-COR Odyssey® CLx Imaging System	Li-Cor Biosciences
Software	Trim Galore - version 0.6.5	https://www.bioinformatics.babraham.ac.uk/projects/trim_galore/
	Bowtie v1.2.0	bowtie-bio.sourceforge.net
	PARalyzer v 1.5	ohlerlab.mdc-berlin.de/software/PARalyzer_85
	Features BED file	www.yeastgenome.org
	DREME	meme-suite.org
	MEME	meme-suite.org
	Panther	pantherdb.org
	Feature counts - 1.6.3	http://subread.sourceforge.net
	DESeq2 v 1.34	bioconductor.org/packages/release/bioc/html/DESeq2.html
	genebody_coverage.py - RSeQC v4.0.0	http://rseqc.sourceforge.net
	ATUM tool	atum.bio/eCommerce/cas9/input
	Cutadapt v3.5	https://cutadapt.readthedocs.io/en/stable/
	VI Logger	National Instruments
	Empiria Studio® Software	https://www.licor.com/bio/empiria-studio/
	LI-COR Acquisition Software	https://www.licor.com/bio/
	Prism	https://www.graphpad.com/
	IGV (Integrative Genomics Viewer - v 2.8.2)	https://software.broadinstitute.org/software/igv/
Assays	ProtoScript® II First Strand cDNA Synthesis Kit	New England Bioloabs	E6560L
	iQ SYBR Green Supermix	Bio-Rad Laboratories	1708882
	Dual-Luciferase Reporter Assay System	Promega	E1910
	DNase I, RNase-free (1 U/µL)	Promega	EN0521
Deposited data	Raw and Analysed data	This study	GEO: GSE174707
Accessed data	Saccharomyces cerevisiae S288C reference genome R64-1-1 (sacCer3)	yeastgenome.org
	PARS	https://genie.weizmann.ac.il/pubs/PARS10/pars10_catalogs.html
	Ribosome footprinting - Wu et al - WT	GSM3168396
	Ribosome footprinting - Wu et al - oxidative stress	GSM3168403
	Disome- seq - Meydan and Guydosh - WT1	GSM4127880
	Disome- seq - Meydan and Guydosh - WT2	GSM4127882
	Disome- seq - Meydan and Guydosh - WT3	GSM4127886
